# Supplementary material for: Financial Crisis: A New Measure for Risk of Pension Fund Portfolios
Source: PLoS One. 2015 Jun 18;10(6):e0129471. doi: 10.1371/journal.pone.0129471 (PMC4473272; doi:10.1371/journal.pone.0129471)
Supplement: S1 Dataset — (XLSX) [file pone.0129471.s001.xlsx]

## Sheet: table-1
Date	Cheung Kong Holdings		Bank_of_China			ArcaBondEmergenti			Athen			Petroleo Brasileiro			Ibex			Telecom			Bovespa			Hang Sang Index
2011-12-30	92.55		2011-12-30	2.72		2011-12-30	14.541		2011-12-30	680.42		2011-12-29	13.62		2011-12-30	33.06		2011-12-30	0.83		2011-12-29	56754.00		2011-12-12	18575.66
2011-12-29	92.90		2011-12-29	2.71		2011-12-29	14.543		2011-12-29	667.30		2011-12-28	13.76		2011-12-29	33.05		2011-12-29	0.81		2011-12-28	56534.00		2011-12-09	18586.23
2011-12-28	93.20		2011-12-28	2.71		2011-12-28	14.54		2011-12-28	669.57		2011-12-27	14.00		2011-12-28	32.82		2011-12-28	0.80		2011-12-27	58005.00		2011-12-08	19107.81
2011-12-23	93.20		2011-12-23	2.75		2011-12-27	14.541		2011-12-27	669.49		2011-12-26	13.78		2011-12-27	33.24		2011-12-27	0.80		2011-12-23	57701.00		2011-12-07	19240.58
2011-12-22	91.85		2011-12-22	2.72		2011-12-23	14.531		2011-12-23	665.06		2011-12-23	13.79		2011-12-23	33.22		2011-12-23	0.81		2011-12-22	57348.00		2011-12-06	18942.23
2011-12-21	91.30		2011-12-21	2.72		2011-12-22	14.527		2011-12-22	656.45		2011-12-22	13.67		2011-12-22	32.35		2011-12-22	0.81		2011-12-21	56653.00		2011-12-05	19179.69
2011-12-20	89.40		2011-12-20	2.68		2011-12-21	14.523		2011-12-21	659.34		2011-12-21	13.33		2011-12-21	32.21		2011-12-21	0.79		2011-12-20	56865.00		2011-12-02	19040.39
2011-12-19	89.55		2011-12-19	2.65		2011-12-20	14.505		2011-12-20	660.07		2011-12-20	13.65		2011-12-20	32.08		2011-12-20	0.81		2011-12-19	55298.00		2011-12-01	19002.26
2011-12-16	90.00		2011-12-16	2.71		2011-12-19	14.475		2011-12-19	650.50		2011-12-19	12.77		2011-12-19	32.29		2011-12-19	0.80		2011-12-16	56097.00		2011-11-30	17989.35
2011-12-15	88.00		2011-12-15	2.62		2011-12-16	14.477		2011-12-16	655.91		2011-12-16	12.95		2011-12-16	31.99		2011-12-16	0.81		2011-12-15	56331.00		2011-11-29	18256.20
2011-12-14	88.65		2011-12-14	2.66		2011-12-15	14.473		2011-12-15	660.14		2011-12-15	13.36		2011-12-15	32.35		2011-12-15	0.81		2011-12-14	56647.00		2011-11-28	18037.81
2011-12-13	88.35		2011-12-13	2.65		2011-12-14	14.491		2011-12-14	659.62		2011-12-14	13.69		2011-12-14	31.92		2011-12-14	0.80		2011-12-13	57495.00		2011-11-25	17689.48
2011-12-12	89.55		2011-12-12	2.68		2011-12-13	14.534		2011-12-13	656.75		2011-12-13	14.22		2011-12-13	32.14		2011-12-13	0.82		2011-12-12	57347.00		2011-11-24	17935.10
2011-12-09	88.90		2011-12-09	2.65		2011-12-12	14.519		2011-12-12	661.77		2011-12-12	14.40		2011-12-12	32.19		2011-12-12	0.82		2011-12-09	58236.00		2011-11-23	17864.43
2011-12-08	90.50		2011-12-08	2.73		2011-12-09	14.538		2011-12-09	675.80		2011-12-09	14.60		2011-12-09	33.00		2011-12-09	0.85		2011-12-08	57455.00		2011-11-22	18251.59
2011-12-07	91.55		2011-12-07	2.72		2011-12-07	14.547		2011-12-08	677.31		2011-12-08	14.41		2011-12-08	32.28		2011-12-08	0.83		2011-12-07	58663.00		2011-11-21	18225.85
2011-12-06	90.25		2011-12-06	2.61		2011-12-06	14.553		2011-12-07	686.20		2011-12-07	14.70		2011-12-07	33.00		2011-12-07	0.86		2011-12-06	59536.00		2011-11-18	18491.23
2011-12-05	90.60		2011-12-05	2.66		2011-12-05	14.539		2011-12-06	679.01		2011-12-06	14.75		2011-12-06	33.31		2011-12-06	0.86		2011-12-05	58910.00		2011-11-17	18817.47
2011-12-02	90.95		2011-12-02	2.65		2011-12-02	14.482		2011-12-05	693.12		2011-12-05	14.35		2011-12-05	33.49		2011-12-05	0.86		2011-12-02	57886.00		2011-11-16	18960.90
2011-12-01	90.50		2011-12-01	2.52		2011-12-01	14.438		2011-12-02	690.68		2011-12-02	14.10		2011-12-02	33.17		2011-12-02	0.85		2011-12-01	58143.00		2011-11-15	19348.44
2011-11-30	86.30		2011-11-30	2.28		2011-11-30	14.393		2011-12-01	671.43		2011-12-01	14.08		2011-12-01	32.92		2011-12-01	0.84		2011-11-30	56875.00		2011-11-14	19508.18
2011-11-29	87.10		2011-11-29	2.32		2011-11-29	14.293		2011-11-30	682.21		2011-11-30	13.96		2011-11-30	32.65		2011-11-30	0.84		2011-11-29	55300.00		2011-11-11	19137.17
2011-11-28	86.90		2011-11-28	2.28		2011-11-28	14.282		2011-11-29	661.52		2011-11-29	13.68		2011-11-29	32.20		2011-11-29	0.81		2011-11-28	56017.00		2011-11-10	18963.89
2011-11-25	84.90		2011-11-25	2.24		2011-11-25	14.24		2011-11-28	666.95		2011-11-28	13.92		2011-11-28	31.99		2011-11-28	0.80		2011-11-25	54894.00		2011-11-09	20014.43
2011-11-24	85.00		2011-11-24	2.26		2011-11-24	14.271		2011-11-25	664.24		2011-11-25	13.70		2011-11-25	30.75		2011-11-25	0.78		2011-11-24	55280.00		2011-11-08	19678.47
2011-11-23	84.70		2011-11-23	2.26		2011-11-23	14.293		2011-11-24	673.30		2011-11-24	13.82		2011-11-24	30.70		2011-11-24	0.77		2011-11-23	54972.00		2011-11-07	19677.89
2011-11-22	86.30		2011-11-22	2.32		2011-11-22	14.356		2011-11-23	675.93		2011-11-23	13.95		2011-11-23	31.08		2011-11-23	0.77		2011-11-22	55878.00		2011-11-04	19842.79
2011-11-21	85.80		2011-11-21	2.36		2011-11-21	14.374		2011-11-22	684.04		2011-11-22	14.03		2011-11-22	31.84		2011-11-22	0.79		2011-11-21	56285.00		2011-11-03	19242.50
2011-11-18	88.30		2011-11-18	2.41		2011-11-18	14.47		2011-11-21	686.00		2011-11-21	13.78		2011-11-21	31.51		2011-11-21	0.81		2011-11-18	56731.00		2011-11-02	19733.71
2011-11-17	89.85		2011-11-17	2.50		2011-11-17	14.487		2011-11-18	712.63		2011-11-18	13.90		2011-11-18	33.00		2011-11-18	0.85		2011-11-17	56989.00		2011-11-01	19369.96
2011-11-16	90.60		2011-11-16	2.57		2011-11-16	14.542		2011-11-17	724.81		2011-11-17	13.90		2011-11-17	32.67		2011-11-17	0.86		2011-11-16	58560.00		2011-10-31	19864.87
2011-11-15	94.05		2011-11-15	2.62		2011-11-15	14.55		2011-11-16	717.93		2011-11-16	14.04		2011-11-16	32.70		2011-11-16	0.88		2011-11-14	58258.00		2011-10-28	20019.24
2011-11-14	93.75		2011-11-14	2.62		2011-11-14	14.602		2011-11-15	735.65		2011-11-14	13.83		2011-11-15	32.62		2011-11-15	0.86		2011-11-11	58547.00		2011-10-27	19688.70
2011-11-11	91.80		2011-11-11	2.57		2011-11-11	14.626		2011-11-14	762.85		2011-11-11	13.99		2011-11-14	32.94		2011-11-14	0.88		2011-11-10	57322.00		2011-10-26	19066.54
2011-11-10	91.55		2011-11-10	2.54		2011-11-10	14.613		2011-11-11	755.65		2011-11-10	13.74		2011-11-11	33.99		2011-11-11	0.89		2011-11-09	57550.00		2011-10-25	18968.20
2011-11-09	97.15		2011-11-09	2.69		2011-11-09	14.614		2011-11-10	762.23		2011-11-09	13.95		2011-11-10	33.13		2011-11-10	0.85		2011-11-08	59026.00		2011-10-24	18771.82
2011-11-08	95.30		2011-11-08	2.60		2011-11-08	14.689		2011-11-09	767.11		2011-11-08	14.42		2011-11-09	33.52		2011-11-09	0.83		2011-11-07	59199.00		2011-10-21	18025.72
2011-11-07	94.40		2011-11-07	2.58		2011-11-07	14.65		2011-11-08	779.63		2011-11-07	14.55		2011-11-08	34.23		2011-11-08	0.87		2011-11-04	58670.00		2011-10-20	17983.10
2011-11-04	94.30		2011-11-04	2.61		2011-11-04	14.657		2011-11-07	761.04		2011-11-04	14.23		2011-11-07	34.77		2011-11-07	0.87		2011-11-03	58196.00		2011-10-19	18309.22
2011-11-03	92.15		2011-11-03	2.56		2011-11-03	14.65		2011-11-04	750.63		2011-11-03	14.18		2011-11-04	34.31		2011-11-04	0.87		2011-11-01	57323.00		2011-10-18	18076.46
2011-11-02	95.30		2011-11-02	2.60		2011-11-02	14.58		2011-11-03	759.50		2011-11-01	13.95		2011-11-03	34.18		2011-11-03	0.88		2011-10-31	58338.00		2011-10-17	18873.99
2011-11-01	93.50		2011-11-01	2.60		2011-10-31	14.576		2011-11-02	745.64		2011-10-31	14.20		2011-11-02	33.99		2011-11-02	0.86		2011-10-28	59513.00		2011-10-14	18501.79
2011-10-31	97.50		2011-10-31	2.67		2011-10-28	14.606		2011-11-01	752.65		2011-10-28	14.80		2011-11-01	33.67		2011-11-01	0.85		2011-10-27	59270.00		2011-10-13	18757.81
2011-10-28	98.25		2011-10-28	2.70		2011-10-27	14.604		2011-10-31	808.58		2011-10-27	14.90		2011-10-31	34.97		2011-10-31	0.90		2011-10-26	57144.00		2011-10-12	18329.46
2011-10-27	95.20		2011-10-27	2.70		2011-10-26	14.468		2011-10-27	811.11		2011-10-26	13.98		2011-10-28	36.12		2011-10-28	0.93		2011-10-25	56286.00		2011-10-11	18141.59
2011-10-26	91.60		2011-10-26	2.70		2011-10-25	14.423		2011-10-26	773.81		2011-10-25	13.77		2011-10-27	35.95		2011-10-27	0.95		2011-10-24	56892.00		2011-10-10	17711.06
2011-10-25	92.70		2011-10-25	2.67		2011-10-24	14.378		2011-10-25	756.05		2011-10-24	13.75		2011-10-26	34.51		2011-10-26	0.91		2011-10-21	55255.00		2011-10-07	17707.01
2011-10-24	92.80		2011-10-24	2.66		2011-10-21	14.336		2011-10-24	747.08		2011-10-21	13.24		2011-10-25	34.63		2011-10-25	0.91		2011-10-20	54010.00		2011-10-06	17172.28
2011-10-21	88.65		2011-10-21	2.51		2011-10-20	14.319		2011-10-21	782.36		2011-10-20	12.74		2011-10-24	35.39		2011-10-24	0.89		2011-10-19	54966.00		2011-10-04	16250.27
2011-10-20	88.65		2011-10-20	2.48		2011-10-19	14.363		2011-10-20	742.76		2011-10-19	12.88		2011-10-21	35.65		2011-10-21	0.88		2011-10-18	55032.00		2011-10-03	16822.15
2011-10-19	90.50		2011-10-19	2.54		2011-10-18	14.347		2011-10-19	740.93		2011-10-18	12.70		2011-10-20	34.41		2011-10-20	0.86		2011-10-17	53911.00		2011-09-30	17592.41
2011-10-18	89.15		2011-10-18	2.47		2011-10-17	14.345		2011-10-18	738.08		2011-10-17	11.92		2011-10-19	35.04		2011-10-19	0.89		2011-10-14	55030.00		2011-09-29	18011.06
2011-10-17	94.95		2011-10-17	2.59		2011-10-14	14.329		2011-10-17	752.59		2011-10-14	12.35		2011-10-18	35.03		2011-10-18	0.88		2011-10-13	54601.00		2011-09-28	18011.06
2011-10-14	93.70		2011-10-14	2.53		2011-10-13	14.278		2011-10-14	775.59		2011-10-13	12.35		2011-10-17	34.88		2011-10-17	0.90		2011-10-11	53838.00		2011-09-27	18130.55
2011-10-13	95.75		2011-10-13	2.62		2011-10-12	14.255		2011-10-13	772.36		2011-10-11	12.29		2011-10-14	35.37		2011-10-14	0.90		2011-10-10	53273.00		2011-09-26	17407.80
2011-10-12	93.05		2011-10-12	2.56		2011-10-11	14.155		2011-10-12	759.89		2011-10-10	11.92		2011-10-13	35.06		2011-10-13	0.89		2011-10-07	51244.00		2011-09-23	17668.83
2011-10-11	91.35		2011-10-11	2.51		2011-10-10	14.094		2011-10-11	725.45		2011-10-07	11.38		2011-10-12	34.39		2011-10-12	0.90		2011-10-06	52290.00		2011-09-22	17911.95
2011-10-10	89.70		2011-10-10	2.34		2011-10-07	14.048		2011-10-10	740.06		2011-10-06	11.28		2011-10-11	34.19		2011-10-11	0.85		2011-10-05	51014.00		2011-09-21	18824.17
2011-10-07	88.80		2011-10-07	2.28		2011-10-06	14.019		2011-10-07	744.37		2011-10-05	10.80		2011-10-10	34.58		2011-10-10	0.88		2011-10-04	50686.00		2011-09-20	19014.80
2011-10-06	85.85		2011-10-06	2.19		2011-10-05	13.925		2011-10-06	739.97		2011-10-04	10.80		2011-10-07	34.69		2011-10-07	0.86		2011-10-03	50792.00		2011-09-19	18917.95
2011-10-04	79.50		2011-10-04	2.09		2011-10-04	13.861		2011-10-05	735.51		2011-10-03	10.95		2011-10-06	34.37		2011-10-06	0.86		2011-09-30	52324.00		2011-09-16	19455.31
2011-10-03	81.00		2011-10-03	2.17		2011-10-03	13.976		2011-10-04	730.33		2011-09-30	11.50		2011-10-05	33.22		2011-10-05	0.84		2011-09-29	53385.00		2011-09-15	19181.50
2011-09-30	85.85		2011-09-30	2.32		2011-09-30	14.011		2011-10-03	779.29		2011-09-29	12.09		2011-10-04	32.84		2011-10-04	0.83		2011-09-28	53270.00		2011-09-14	19045.44
2011-09-29	87.10		2011-09-29	2.44		2011-09-29	14.024		2011-09-30	798.42		2011-09-28	11.96		2011-10-03	33.95		2011-10-03	0.82		2011-09-27	53920.00		2011-09-12	19030.54
2011-09-28	87.15		2011-09-28	2.43		2011-09-28	13.986		2011-09-29	802.57		2011-09-27	12.10		2011-09-30	34.22		2011-09-30	0.82		2011-09-26	53748.00		2011-09-09	19866.63
2011-09-27	89.10		2011-09-27	2.51		2011-09-27	14.009		2011-09-28	809.94		2011-09-26	12.04		2011-09-29	33.97		2011-09-29	0.84		2011-09-23	53230.00		2011-09-08	19912.82
2011-09-26	86.45		2011-09-26	2.39		2011-09-26	13.909		2011-09-27	791.19		2011-09-23	11.71		2011-09-28	34.15		2011-09-28	0.80		2011-09-22	53280.00		2011-09-07	20048.00
2011-09-23	88.65		2011-09-23	2.41		2011-09-23	14.023		2011-09-26	784.65		2011-09-22	11.58		2011-09-27	33.49		2011-09-27	0.80		2011-09-21	55982.00		2011-09-06	19710.50
2011-09-22	89.80		2011-09-22	2.48		2011-09-22	14.158		2011-09-23	797.95		2011-09-21	12.40		2011-09-26	32.37		2011-09-26	0.78		2011-09-20	56379.00		2011-09-05	19616.40
2011-09-21	94.05		2011-09-21	2.65		2011-09-21	14.376		2011-09-22	830.07		2011-09-20	12.35		2011-09-23	32.05		2011-09-23	0.76		2011-09-19	57103.00		2011-09-02	20212.91
2011-09-20	95.95		2011-09-20	2.70		2011-09-20	14.423		2011-09-21	855.99		2011-09-19	12.10		2011-09-22	31.98		2011-09-22	0.74		2011-09-16	57210.00		2011-09-01	20585.33
2011-09-19	96.35		2011-09-19	2.67		2011-09-19	14.421		2011-09-20	844.19		2011-09-16	12.01		2011-09-21	33.34		2011-09-21	0.79		2011-09-15	56381.00		2011-08-31	20534.85
2011-09-16	101.20		2011-09-16	2.75		2011-09-16	14.483		2011-09-19	850.22		2011-09-15	11.66		2011-09-20	33.90		2011-09-20	0.79		2011-09-14	56286.00		2011-08-30	20204.17
2011-09-15	98.45		2011-09-15	2.75		2011-09-15	14.464		2011-09-16	864.94		2011-09-14	11.55		2011-09-19	33.55		2011-09-19	0.77		2011-09-13	55544.00		2011-08-29	19865.11
2011-09-14	96.20		2011-09-14	2.75		2011-09-14	14.479		2011-09-15	848.40		2011-09-13	11.03		2011-09-16	34.19		2011-09-16	0.79		2011-09-12	55685.00		2011-08-26	19582.88
2011-09-12	99.20		2011-09-12	2.75		2011-09-13	14.542		2011-09-14	857.18		2011-09-12	10.87		2011-09-15	33.70		2011-09-15	0.78		2011-09-09	55778.00		2011-08-25	19752.48
2011-09-09	101.90		2011-09-09	2.85		2011-09-12	14.57		2011-09-13	843.12		2011-09-09	10.91		2011-09-14	32.24		2011-09-14	0.76		2011-09-08	57624.00		2011-08-24	19466.79
2011-09-08	103.40		2011-09-08	2.86		2011-09-09	14.619		2011-09-12	847.48		2011-09-08	11.75		2011-09-13	31.76		2011-09-13	0.73		2011-09-06	56607.00		2011-08-23	19875.53
2011-09-07	103.80		2011-09-07	2.89		2011-09-08	14.657		2011-09-09	886.73		2011-09-06	11.60		2011-09-12	31.33		2011-09-12	0.73		2011-09-05	54998.00		2011-08-22	19486.87
2011-09-06	102.20		2011-09-06	2.85		2011-09-07	14.661		2011-09-08	886.77		2011-09-05	11.21		2011-09-09	32.33		2011-09-09	0.77		2011-09-02	56532.00		2011-08-19	19399.92
2011-09-05	102.90		2011-09-05	2.86		2011-09-06	14.631		2011-09-07	929.45		2011-09-02	11.49		2011-09-08	33.84		2011-09-08	0.81		2011-09-01	58118.00		2011-08-18	20016.27
2011-09-02	105.30		2011-09-02	2.93		2011-09-05	14.651		2011-09-06	860.74		2011-09-01	11.60		2011-09-07	33.12		2011-09-07	0.80		2011-08-31	56495.00		2011-08-17	20289.03
2011-09-01	108.70		2011-09-01	2.99		2011-09-02	14.653		2011-09-05	863.90		2011-08-31	11.47		2011-09-06	32.44		2011-09-06	0.77		2011-08-30	55385.00		2011-08-16	20212.08
2011-08-31	109.30		2011-08-31	3.05		2011-09-01	14.656		2011-09-02	891.93		2011-08-30	11.31		2011-09-05	33.16		2011-09-05	0.79		2011-08-29	54861.00		2011-08-15	20260.10
2011-08-30	106.00		2011-08-30	3.00		2011-08-31	14.651		2011-09-01	928.86		2011-08-29	11.16		2011-09-02	33.70		2011-09-02	0.83		2011-08-26	53351.00		2011-08-12	19620.01
2011-08-29	104.60		2011-08-29	2.94		2011-08-30	14.592		2011-08-31	915.98		2011-08-26	10.85		2011-09-01	34.74		2011-09-01	0.86		2011-08-25	52953.00		2011-08-11	19595.14
2011-08-26	103.80		2011-08-26	2.86		2011-08-29	14.559		2011-08-30	958.12		2011-08-25	10.64		2011-08-31	34.27		2011-08-31	0.84		2011-08-24	53796.00		2011-08-10	19783.67
2011-08-25	105.60		2011-08-25	2.88		2011-08-26	14.532		2011-08-29	1006.59		2011-08-24	10.83		2011-08-30	33.28		2011-08-30	0.83		2011-08-23	53787.00		2011-08-09	19330.70
2011-08-24	104.40		2011-08-24	2.85		2011-08-25	14.527		2011-08-26	880.08		2011-08-23	10.84		2011-08-29	33.36		2011-08-29	0.83		2011-08-22	52440.00		2011-08-08	20490.57
2011-08-23	104.70		2011-08-23	2.92		2011-08-24	14.531		2011-08-25	889.17		2011-08-22	10.46		2011-08-26	32.15		2011-08-26	0.80		2011-08-19	52448.00		2011-08-05	20946.14
2011-08-22	103.60		2011-08-22	2.88		2011-08-23	14.553		2011-08-24	892.96		2011-08-19	10.78		2011-08-25	32.56		2011-08-25	0.80		2011-08-18	53134.00		2011-08-04	21884.74
2011-08-19	102.00		2011-08-19	2.85		2011-08-22	14.615		2011-08-23	911.07		2011-08-18	10.90		2011-08-24	32.83		2011-08-24	0.82		2011-08-17	55073.00		2011-08-03	21992.72
2011-08-18	104.20		2011-08-18	2.97		2011-08-19	14.611		2011-08-22	940.72		2011-08-17	11.57		2011-08-23	32.36		2011-08-23	0.82		2011-08-16	54324.00		2011-08-02	22421.46
2011-08-17	105.20		2011-08-17	2.99		2011-08-18	14.598		2011-08-19	961.96		2011-08-16	11.53		2011-08-22	32.62		2011-08-22	0.84		2011-08-15	54652.00		2011-08-01	22663.37
2011-08-16	106.50		2011-08-16	2.99		2011-08-17	14.609		2011-08-18	976.62		2011-08-15	11.53		2011-08-19	31.59		2011-08-19	0.80		2011-08-12	53473.00		2011-07-29	22440.25
2011-08-15	107.30		2011-08-15	2.97		2011-08-16	14.523		2011-08-17	1010.76		2011-08-12	11.16		2011-08-18	32.40		2011-08-18	0.83		2011-08-11	53343.00		2011-07-28	22570.74
2011-08-12	105.60		2011-08-12	2.86		2011-08-12	14.42		2011-08-16	1012.52		2011-08-11	10.83		2011-08-17	33.83		2011-08-17	0.87		2011-08-10	51395.00		2011-07-27	22541.69
2011-08-11	106.60		2011-08-11	2.88		2011-08-11	14.355		2011-08-12	991.14		2011-08-10	10.55		2011-08-16	33.30		2011-08-16	0.84		2011-08-09	51151.00		2011-07-26	22572.08
2011-08-10	108.20		2011-08-10	2.86		2011-08-10	14.455		2011-08-11	976.17		2011-08-09	10.36		2011-08-15	34.54		2011-08-12	0.85		2011-08-08	48668.00		2011-07-25	22293.29
2011-08-09	105.00		2011-08-09	2.82		2011-08-09	14.422		2011-08-10	982.11		2011-08-08	9.20		2011-08-12	35.24		2011-08-11	0.84		2011-08-05	52949.00		2011-07-22	22444.80
2011-08-08	110.10		2011-08-08	3.03		2011-08-08	14.465		2011-08-09	1000.13		2011-08-05	11.00		2011-08-11	34.14		2011-08-10	0.80		2011-08-04	52811.00		2011-07-21	21987.29
2011-08-05	112.30		2011-08-05	3.15		2011-08-05	14.612		2011-08-08	998.24		2011-08-04	11.00		2011-08-10	32.85		2011-08-09	0.83		2011-08-03	56017.00		2011-07-20	22003.69
2011-08-04	119.50		2011-08-04	3.27		2011-08-04	14.716		2011-08-05	1062.00		2011-08-03	12.00		2011-08-09	34.03		2011-08-08	0.85		2011-08-02	57311.00		2011-07-19	21902.40
2011-08-03	119.60		2011-08-03	3.30		2011-08-03	14.761		2011-08-04	1086.43		2011-08-02	12.55		2011-08-08	34.79		2011-08-05	0.85		2011-08-01	58536.00		2011-07-18	21804.75
2011-08-02	121.50		2011-08-02	3.38		2011-08-02	14.738		2011-08-03	1101.31		2011-08-01	12.75		2011-08-05	35.63		2011-08-04	0.80		2011-07-29	58823.00		2011-07-15	21875.38
2011-08-01	121.70		2011-08-01	3.43		2011-08-01	14.689		2011-08-02	1144.29		2011-07-29	12.92		2011-08-04	36.05		2011-08-03	0.83		2011-07-28	58708.00		2011-07-14	21940.20
2011-07-29	119.00		2011-07-29	3.40		2011-07-29	14.613		2011-08-01	1182.76		2011-07-28	12.89		2011-08-03	36.56		2011-08-02	0.83		2011-07-27	58288.00		2011-07-13	21926.88
2011-07-28	118.90		2011-07-28	3.44		2011-07-28	14.572		2011-07-29	1204.15		2011-07-27	12.55		2011-08-02	36.62		2011-08-01	0.84		2011-07-26	59340.00		2011-07-12	21663.16
2011-07-27	117.50		2011-07-27	3.47		2011-07-27	14.533		2011-07-28	1209.55		2011-07-26	13.10		2011-08-01	37.18		2011-07-29	0.88		2011-07-25	59971.00		2011-07-11	22347.23
2011-07-26	116.80		2011-07-26	3.45		2011-07-26	14.509		2011-07-27	1226.92		2011-07-25	13.70		2011-07-29	38.03		2011-07-28	0.86		2011-07-22	60270.00		2011-07-08	22726.43
2011-07-25	115.70		2011-07-25	3.35		2011-07-25	14.489		2011-07-26	1233.22		2011-07-22	13.93		2011-07-28	38.39		2011-07-27	0.86		2011-07-21	60263.00		2011-07-07	22530.18
2011-07-22	115.30		2011-07-22	3.40		2011-07-22	14.491		2011-07-25	1269.04		2011-07-21	14.14		2011-07-27	38.50		2011-07-26	0.89		2011-07-20	59120.00		2011-07-06	22517.55
2011-07-21	113.90		2011-07-21	3.33		2011-07-21	14.465		2011-07-22	1286.15		2011-07-20	14.01		2011-07-26	39.10		2011-07-25	0.89		2011-07-19	59082.00		2011-07-05	22747.95
2011-07-20	112.90		2011-07-20	3.35		2011-07-20	14.437		2011-07-21	1214.42		2011-07-19	13.60		2011-07-25	39.89		2011-07-22	0.92		2011-07-18	58838.00		2011-07-04	22770.47
2011-07-19	112.00		2011-07-19	3.35		2011-07-19	14.428		2011-07-20	1184.35		2011-07-18	13.57		2011-07-22	40.01		2011-07-21	0.91		2011-07-15	59478.00		2011-06-30	22398.10
2011-07-18	112.00		2011-07-18	3.33		2011-07-18	14.389		2011-07-19	1187.74		2011-07-15	13.90		2011-07-21	39.13		2011-07-20	0.87		2011-07-14	59679.00		2011-06-29	22061.18
2011-07-15	112.40		2011-07-15	3.34		2011-07-15	14.394		2011-07-18	1171.70		2011-07-14	13.73		2011-07-20	38.90		2011-07-19	0.85		2011-07-13	60670.00		2011-06-28	22061.78
2011-07-14	112.90		2011-07-14	3.36		2011-07-14	14.393		2011-07-15	1176.88		2011-07-13	14.12		2011-07-19	37.72		2011-07-18	0.84		2011-07-12	59705.00		2011-06-27	22041.77
2011-07-13	111.90		2011-07-13	3.40		2011-07-13	14.39		2011-07-14	1188.19		2011-07-12	14.09		2011-07-18	37.25		2011-07-15	0.86		2011-07-11	60224.00		2011-06-24	22171.95
2011-07-12	111.00		2011-07-12	3.32		2011-07-12	14.374		2011-07-13	1190.30		2011-07-11	14.37		2011-07-15	37.33		2011-07-14	0.87		2011-07-08	61513.00		2011-06-23	21759.14
2011-07-11	114.00		2011-07-11	3.44		2011-07-11	14.404		2011-07-12	1216.51		2011-07-08	14.82		2011-07-14	37.81		2011-07-13	0.87		2011-07-07	62207.00		2011-06-22	21859.97
2011-07-08	116.40		2011-07-08	3.53		2011-07-08	14.424		2011-07-11	1218.88		2011-07-07	15.08		2011-07-13	38.24		2011-07-12	0.85		2011-07-06	62565.00		2011-06-21	21850.59
2011-07-07	116.00		2011-07-07	3.53		2011-07-07	14.42		2011-07-08	1251.10		2011-07-06	15.00		2011-07-12	37.68		2011-07-11	0.83		2011-07-05	63039.00		2011-06-20	21599.51
2011-07-06	115.80		2011-07-06	3.53		2011-07-06	14.402		2011-07-07	1264.23		2011-07-05	15.08		2011-07-11	38.55		2011-07-08	0.88		2011-07-04	63891.00		2011-06-17	21695.26
2011-07-05	116.80		2011-07-05	3.66		2011-07-05	14.404		2011-07-06	1265.78		2011-07-04	15.39		2011-07-08	39.42		2011-07-07	0.90		2011-07-01	63394.00		2011-06-16	21953.11
2011-07-04	116.00		2011-07-04	3.67		2011-07-04	14.419		2011-07-05	1288.32		2011-07-01	15.10		2011-07-07	39.97		2011-07-06	0.92		2011-06-30	62404.00		2011-06-15	22343.77
2011-06-30	113.80		2011-06-30	3.60		2011-07-01	14.406		2011-07-04	1306.45		2011-06-30	14.59		2011-07-06	39.52		2011-07-05	0.94		2011-06-29	62334.00		2011-06-14	22496.00
2011-06-29	109.60		2011-06-29	3.56		2011-06-30	14.379		2011-07-01	1308.48		2011-06-29	14.53		2011-07-05	40.20		2011-07-04	0.95		2011-06-28	62303.00		2011-06-13	22508.08
2011-06-28	109.20		2011-06-28	3.63		2011-06-29	14.362		2011-06-30	1279.06		2011-06-28	14.46		2011-07-04	40.26		2011-07-01	0.96		2011-06-27	61217.00		2011-06-10	22420.37
2011-06-27	110.20		2011-06-27	3.64		2011-06-28	14.343		2011-06-29	1264.85		2011-06-27	14.31		2011-07-01	39.97		2011-06-30	0.96		2011-06-24	61017.00		2011-06-09	22609.83
2011-06-24	110.80		2011-06-24	3.65		2011-06-27	14.32		2011-06-28	1258.84		2011-06-24	14.47		2011-06-30	41.62		2011-06-29	0.94		2011-06-22	61194.00		2011-06-08	22661.63
2011-06-23	109.00		2011-06-23	3.53		2011-06-24	14.301		2011-06-27	1226.22		2011-06-22	14.35		2011-06-29	40.41		2011-06-28	0.90		2011-06-21	61424.00		2011-06-07	22868.67
2011-06-22	108.80		2011-06-22	3.56		2011-06-23	14.31		2011-06-24	1232.60		2011-06-21	14.50		2011-06-28	39.67		2011-06-27	0.90		2011-06-20	61168.00		2011-06-03	22949.56
2011-06-21	109.20		2011-06-21	3.59		2011-06-22	14.331		2011-06-23	1241.82		2011-06-20	14.10		2011-06-27	39.40		2011-06-24	0.89		2011-06-17	61060.00		2011-06-02	23253.84
2011-06-20	109.20		2011-06-20	3.60		2011-06-21	14.318		2011-06-22	1271.43		2011-06-17	14.29		2011-06-24	39.04		2011-06-23	0.91		2011-06-16	60881.00		2011-06-01	23626.43
2011-06-17	113.40		2011-06-17	3.62		2011-06-20	14.29		2011-06-21	1275.47		2011-06-16	13.77		2011-06-23	39.37		2011-06-22	0.92		2011-06-15	61604.00		2011-05-31	23684.13
2011-06-16	114.00		2011-06-16	3.62		2011-06-17	14.286		2011-06-20	1229.43		2011-06-15	14.15		2011-06-22	40.13		2011-06-21	0.93		2011-06-14	62205.00		2011-05-30	23184.32
2011-06-15	114.70		2011-06-15	3.69		2011-06-16	14.286		2011-06-17	1254.02		2011-06-14	14.56		2011-06-21	40.22		2011-06-20	0.91		2011-06-13	62023.00		2011-05-27	23118.07
2011-06-14	115.20		2011-06-14	3.73		2011-06-15	14.31		2011-06-16	1208.09		2011-06-13	14.80		2011-06-20	40.03		2011-06-17	0.93		2011-06-10	62697.00		2011-05-26	22900.79
2011-06-13	114.80		2011-06-13	3.74		2011-06-14	14.329		2011-06-15	1243.05		2011-06-10	15.10		2011-06-17	40.81		2011-06-16	0.93		2011-06-09	63469.00		2011-05-25	22747.28
2011-06-10	115.40		2011-06-10	3.71		2011-06-13	14.32		2011-06-14	1266.93		2011-06-09	15.41		2011-06-16	40.40		2011-06-15	0.93		2011-06-08	63033.00		2011-05-24	22730.78
2011-06-09	116.70		2011-06-09	3.72		2011-06-10	14.325		2011-06-10	1252.38		2011-06-08	15.40		2011-06-15	41.33		2011-06-14	0.95		2011-06-07	63218.00		2011-05-23	22711.02
2011-06-08	115.80		2011-06-08	3.77		2011-06-09	14.323		2011-06-09	1262.64		2011-06-07	15.51		2011-06-14	41.82		2011-06-13	0.94		2011-06-06	63068.00		2011-05-20	23199.39
2011-06-07	116.20		2011-06-07	3.84		2011-06-08	14.309		2011-06-08	1258.97		2011-06-06	15.18		2011-06-13	41.40		2011-06-10	0.94		2011-06-03	64341.00		2011-05-19	23163.38
2011-06-03	116.70		2011-06-03	3.83		2011-06-07	14.307		2011-06-07	1297.05		2011-06-03	15.78		2011-06-10	41.27		2011-06-09	0.95		2011-06-02	64218.00		2011-05-18	23011.14
2011-06-02	119.30		2011-06-02	3.89		2011-06-06	14.295		2011-06-06	1323.27		2011-06-02	15.58		2011-06-09	41.77		2011-06-08	0.96		2011-06-01	63411.00		2011-05-17	22901.08
2011-06-01	120.90		2011-06-01	3.95		2011-06-03	14.292		2011-06-03	1333.66		2011-06-01	15.12		2011-06-08	41.25		2011-06-07	0.97		2011-05-31	64620.00		2011-05-16	22960.63
2011-05-31	121.40		2011-05-31	3.94		2011-06-01	14.275		2011-06-02	1277.23		2011-05-31	16.06		2011-06-07	41.62		2011-06-06	0.96		2011-05-30	63954.00		2011-05-13	23276.27
2011-05-30	118.40		2011-05-30	3.89		2011-05-31	14.265		2011-06-01	1289.99		2011-05-30	15.80		2011-06-06	41.26		2011-06-03	0.97		2011-05-27	64295.00		2011-05-12	23073.76
2011-05-27	119.40		2011-05-27	3.88		2011-05-30	14.232		2011-05-31	1309.46		2011-05-27	15.85		2011-06-03	41.28		2011-06-02	0.98		2011-05-26	64099.00		2011-05-11	23291.80
2011-05-26	117.20		2011-05-26	3.85		2011-05-27	14.228		2011-05-30	1240.25		2011-05-26	15.51		2011-06-02	41.60		2011-06-01	0.98		2011-05-25	63388.00		2011-05-09	23336.00
2011-05-25	117.50		2011-05-25	3.84		2011-05-26	14.223		2011-05-27	1264.92		2011-05-25	15.00		2011-06-01	41.90		2011-05-31	0.99		2011-05-24	63337.00		2011-05-06	23159.14
2011-05-24	117.50		2011-05-24	3.84		2011-05-25	14.241		2011-05-26	1286.88		2011-05-24	15.00		2011-05-31	41.97		2011-05-30	0.97		2011-05-23	62345.00		2011-05-05	23261.61
2011-05-23	117.00		2011-05-23	3.83		2011-05-24	14.26		2011-05-25	1289.63		2011-05-23	14.69		2011-05-30	41.27		2011-05-27	0.96		2011-05-20	62597.00		2011-05-04	23315.24
2011-05-20	119.70		2011-05-20	3.89		2011-05-23	14.259		2011-05-24	1281.72		2011-05-20	14.55		2011-05-27	41.24		2011-05-26	0.96		2011-05-19	62367.00		2011-05-03	23633.25
2011-05-19	119.20		2011-05-19	3.90		2011-05-20	14.274		2011-05-23	1280.10		2011-05-19	14.63		2011-05-26	41.27		2011-05-25	0.98		2011-05-18	62841.00		2011-05-02	23720.81
2011-05-18	115.80		2011-05-18	3.87		2011-05-19	14.271		2011-05-20	1297.36		2011-05-18	14.90		2011-05-25	41.19		2011-05-24	0.97		2011-05-17	63673.00		2011-04-29	23720.81
2011-05-17	114.90		2011-05-17	3.85		2011-05-18	14.271		2011-05-19	1322.27		2011-05-17	14.92		2011-05-24	41.50		2011-05-23	0.97		2011-05-16	62830.00		2011-04-28	23805.63
2011-05-16	115.90		2011-05-16	3.85		2011-05-17	14.257		2011-05-18	1328.10		2011-05-16	13.84		2011-05-23	41.53		2011-05-20	0.99		2011-05-13	63235.00		2011-04-27	23892.84
2011-05-13	118.20		2011-05-13	3.89		2011-05-16	14.245		2011-05-17	1346.87		2011-05-13	14.21		2011-05-20	41.87		2011-05-19	0.99		2011-05-12	64003.00		2011-04-26	24007.38
2011-05-12	115.60		2011-05-12	3.85		2011-05-13	14.238		2011-05-16	1330.28		2011-05-12	13.95		2011-05-19	42.53		2011-05-18	0.98		2011-05-11	63776.00		2011-04-25	24138.31
2011-05-11	117.00		2011-05-11	3.91		2011-05-12	14.22		2011-05-13	1356.24		2011-05-11	14.27		2011-05-18	41.58		2011-05-17	0.97		2011-05-10	64877.00		2011-04-21	24138.31
2011-05-09	117.05		2011-05-09	3.89		2011-05-11	14.22		2011-05-12	1355.08		2011-05-10	14.92		2011-05-17	41.67		2011-05-16	0.99		2011-05-09	64622.00		2011-04-20	23896.10
2011-05-06	115.58		2011-05-06	3.90		2011-05-10	14.212		2011-05-11	1388.11		2011-05-09	14.75		2011-05-16	42.00		2011-05-13	0.99		2011-05-06	64417.00		2011-04-19	23520.62
2011-05-05	116.76		2011-05-05	3.88		2011-05-09	14.204		2011-05-10	1369.30		2011-05-06	14.70		2011-05-13	42.12		2011-05-12	1.00		2011-05-05	63407.00		2011-04-18	23830.31
2011-05-04	117.15		2011-05-04	3.88		2011-05-06	14.194		2011-05-09	1349.91		2011-05-05	14.55		2011-05-12	42.20		2011-05-11	1.01		2011-05-04	63616.00		2011-04-15	24008.07
2011-05-03	118.42		2011-05-03	3.93		2011-05-05	14.18		2011-05-06	1370.10		2011-05-04	15.20		2011-05-11	42.56		2011-05-10	1.01		2011-05-03	64318.00		2011-04-14	24014.00
2011-04-29	119.69		2011-04-29	3.94		2011-05-04	14.177		2011-05-05	1378.05		2011-05-03	15.88		2011-05-10	41.91		2011-05-09	1.00		2011-05-02	65463.00		2011-04-13	24135.03
2011-04-28	121.26		2011-04-28	3.98		2011-05-03	14.175		2011-05-04	1387.59		2011-05-02	16.39		2011-05-09	42.03		2011-05-06	1.01		2011-04-29	66133.00		2011-04-12	23976.37
2011-04-27	121.65		2011-04-27	4.00		2011-05-02	14.144		2011-05-03	1412.84		2011-04-29	16.89		2011-05-06	42.29		2011-05-05	1.00		2011-04-28	65673.00		2011-04-11	24303.07
2011-04-26	123.12		2011-04-26	4.00		2011-04-29	14.136		2011-05-02	1429.12		2011-04-28	16.60		2011-05-05	42.70		2011-05-04	1.01		2011-04-27	66264.00		2011-04-08	24396.07
2011-04-21	123.61		2011-04-21	4.04		2011-04-28	14.104		2011-04-29	1434.65		2011-04-27	16.39		2011-05-04	42.49		2011-05-03	1.01		2011-04-26	67144.00		2011-04-07	24281.80
2011-04-20	122.14		2011-04-20	3.86		2011-04-27	14.074		2011-04-28	1401.16		2011-04-26	17.15		2011-05-03	43.07		2011-05-02	1.02		2011-04-25	66972.00		2011-04-06	24285.05
2011-04-19	121.65		2011-04-19	3.80		2011-04-26	14.083		2011-04-27	1400.06		2011-04-25	17.65		2011-05-02	43.70		2011-04-29	1.02		2011-04-20	67058.00		2011-04-05	24150.58
2011-04-18	123.71		2011-04-18	3.87		2011-04-21	14.066		2011-04-26	1425.57		2011-04-20	18.00		2011-04-29	43.08		2011-04-28	1.01		2011-04-19	66158.00		2011-04-04	24150.58
2011-04-15	125.08		2011-04-15	3.88		2011-04-20	14.063		2011-04-21	1431.33		2011-04-19	17.05		2011-04-28	43.17		2011-04-27	1.00		2011-04-18	65415.00		2011-04-01	23801.90
2011-04-14	125.38		2011-04-14	3.85		2011-04-19	14.049		2011-04-20	1399.69		2011-04-18	16.26		2011-04-27	42.69		2011-04-26	0.99		2011-04-15	66684.00		2011-03-31	23527.52
2011-04-13	125.87		2011-04-13	3.90		2011-04-18	14.038		2011-04-19	1437.28		2011-04-15	19.65		2011-04-26	42.15		2011-04-21	0.98		2011-04-14	66279.00		2011-03-30	23451.43
2011-04-12	125.47		2011-04-12	3.86		2011-04-15	14.063		2011-04-18	1427.49		2011-04-14	19.05		2011-04-21	41.78		2011-04-20	0.99		2011-04-13	66486.00		2011-03-29	23060.36
2011-04-11	126.26		2011-04-11	3.95		2011-04-14	14.044		2011-04-15	1469.03		2011-04-13	19.15		2011-04-20	41.38		2011-04-19	0.97		2011-04-12	66896.00		2011-03-28	23068.19
2011-04-08	127.43		2011-04-08	3.95		2011-04-13	14.057		2011-04-14	1487.76		2011-04-12	19.30		2011-04-19	40.53		2011-04-18	1.00		2011-04-11	68164.00		2011-03-25	23158.67
2011-04-07	126.16		2011-04-07	3.92		2011-04-12	14.053		2011-04-13	1531.04		2011-04-11	19.90		2011-04-18	40.08		2011-04-15	1.02		2011-04-08	68718.00		2011-03-24	22915.28
2011-04-06	128.90		2011-04-06	3.96		2011-04-11	14.064		2011-04-12	1506.25		2011-04-08	20.55		2011-04-15	40.71		2011-04-14	1.01		2011-04-07	69176.00		2011-03-23	22825.40
2011-04-04	127.24		2011-04-04	3.92		2011-04-08	14.072		2011-04-11	1491.83		2011-04-07	20.65		2011-04-14	40.40		2011-04-13	1.00		2011-04-06	69037.00		2011-03-22	22857.90
2011-04-01	124.20		2011-04-01	3.88		2011-04-07	14.068		2011-04-08	1531.12		2011-04-06	20.14		2011-04-13	40.85		2011-04-12	1.00		2011-04-05	69838.00		2011-03-21	22685.22
2011-03-31	124.40		2011-03-31	3.83		2011-04-06	14.072		2011-04-07	1552.20		2011-04-05	20.27		2011-04-12	39.92		2011-04-11	1.02		2011-04-04	69704.00		2011-03-18	22300.23
2011-03-30	124.89		2011-03-30	3.80		2011-04-05	14.068		2011-04-06	1528.67		2011-04-04	19.94		2011-04-11	40.43		2011-04-08	1.03		2011-04-01	69268.00		2011-03-17	22284.43
2011-03-29	120.09		2011-03-29	3.76		2011-04-04	14.077		2011-04-05	1489.46		2011-04-01	19.30		2011-04-08	40.30		2011-04-07	1.02		2011-03-31	68587.00		2011-03-16	22700.88
2011-03-28	119.79		2011-03-28	3.78		2011-04-01	14.052		2011-04-04	1492.44		2011-03-31	19.65		2011-04-07	40.94		2011-04-06	1.02		2011-03-30	67997.00		2011-03-15	22678.25
2011-03-25	120.18		2011-03-25	3.77		2011-03-31	14.004		2011-04-01	1526.60		2011-03-30	19.76		2011-04-06	40.94		2011-04-05	1.03		2011-03-29	67419.00		2011-03-14	23345.88
2011-03-24	118.23		2011-03-24	3.68		2011-03-30	14.004		2011-03-31	1535.19		2011-03-29	19.58		2011-04-05	40.10		2011-04-04	1.03		2011-03-28	67193.00		2011-03-11	23249.78
2011-03-23	118.72		2011-03-23	3.66		2011-03-29	14.003		2011-03-30	1558.57		2011-03-28	19.65		2011-04-04	40.50		2011-04-01	1.03		2011-03-25	67766.00		2011-03-10	23614.89
2011-03-22	116.46		2011-03-22	3.65		2011-03-28	14.006		2011-03-29	1579.76		2011-03-25	19.86		2011-04-01	40.12		2011-03-31	1.03		2011-03-24	67533.00		2011-03-09	23810.11
2011-03-21	116.27		2011-03-21	3.64		2011-03-25	13.995		2011-03-28	1611.51		2011-03-24	19.66		2011-03-31	40.10		2011-03-30	1.03		2011-03-23	67796.00		2011-03-08	23711.70
2011-03-18	113.82		2011-03-18	3.61		2011-03-24	13.993		2011-03-24	1622.15		2011-03-23	19.57		2011-03-30	40.47		2011-03-29	1.03		2011-03-22	67578.00		2011-03-07	23313.19
2011-03-17	114.41		2011-03-17	3.57		2011-03-23	13.981		2011-03-23	1588.33		2011-03-22	19.58		2011-03-29	40.58		2011-03-28	1.01		2011-03-21	66690.00		2011-03-04	23408.86
2011-03-16	117.05		2011-03-16	3.61		2011-03-22	13.976		2011-03-22	1611.21		2011-03-21	18.56		2011-03-28	40.06		2011-03-25	1.03		2011-03-18	66880.00		2011-03-03	23122.42
2011-03-15	116.36		2011-03-15	3.60		2011-03-21	13.978		2011-03-21	1614.13		2011-03-18	18.90		2011-03-25	39.99		2011-03-24	1.04		2011-03-17	66216.00		2011-03-02	23048.66
2011-03-14	120.28		2011-03-14	3.69		2011-03-18	13.966		2011-03-18	1593.78		2011-03-17	18.73		2011-03-24	40.20		2011-03-23	1.03		2011-03-16	66003.00		2011-03-01	23396.42
2011-03-11	120.87		2011-03-11	3.68		2011-03-16	13.939		2011-03-17	1620.47		2011-03-16	18.76		2011-03-23	40.09		2011-03-22	1.02		2011-03-15	67005.00		2011-02-28	23338.02
2011-03-10	122.44		2011-03-10	3.75		2011-03-15	13.933		2011-03-16	1611.09		2011-03-15	18.80		2011-03-22	39.22		2011-03-21	1.03		2011-03-14	67169.00		2011-02-25	23012.37
2011-03-09	122.93		2011-03-09	3.75		2011-03-14	13.964		2011-03-15	1590.44		2011-03-14	19.05		2011-03-21	38.30		2011-03-18	1.01		2011-03-11	66685.00		2011-02-24	22601.04
2011-03-08	123.42		2011-03-08	3.72		2011-03-11	13.961		2011-03-14	1662.38		2011-03-11	18.89		2011-03-18	38.28		2011-03-17	1.00		2011-03-10	66041.00		2011-02-23	22906.90
2011-03-07	120.87		2011-03-07	3.68		2011-03-10	13.959		2011-03-11	1580.90		2011-03-10	19.00		2011-03-17	37.32		2011-03-16	1.00		2011-03-09	67264.00		2011-02-22	22990.81
2011-03-04	122.44		2011-03-04	3.70		2011-03-09	13.969		2011-03-10	1544.88		2011-03-09	20.00		2011-03-16	37.70		2011-03-15	1.02		2011-03-04	68012.00		2011-02-21	23485.42
2011-03-03	120.38		2011-03-03	3.65		2011-03-08	13.964		2011-03-09	1541.02		2011-03-04	20.25		2011-03-15	38.00		2011-03-14	1.04		2011-03-03	68146.00		2011-02-18	23595.24
2011-03-02	120.48		2011-03-02	3.64		2011-03-07	13.939		2011-03-08	1525.50		2011-03-03	20.05		2011-03-14	38.65		2011-03-11	1.07		2011-03-02	67282.00		2011-02-17	23301.84
2011-03-01	123.42		2011-03-01	3.64		2011-03-04	13.924		2011-03-04	1585.85		2011-03-02	20.00		2011-03-11	38.62		2011-03-10	1.07		2011-03-01	66243.00		2011-02-16	23156.97
2011-02-28	118.62		2011-02-28	3.62		2011-03-03	13.912		2011-03-03	1580.67		2011-03-01	19.32		2011-03-10	39.09		2011-03-09	1.08		2011-02-28	67383.00		2011-02-15	22899.78
2011-02-25	117.44		2011-02-25	3.55		2011-03-02	13.892		2011-03-02	1569.92		2011-02-28	19.45		2011-03-09	39.90		2011-03-08	1.08		2011-02-25	66903.00		2011-02-14	23121.06
2011-02-24	114.01		2011-02-24	3.51		2011-03-01	13.891		2011-03-01	1579.85		2011-02-25	19.00		2011-03-08	39.06		2011-03-07	1.06		2011-02-24	66949.00		2011-02-11	22828.92
2011-02-23	114.99		2011-02-23	3.54		2011-02-28	13.877		2011-02-28	1576.86		2011-02-24	19.09		2011-03-07	38.90		2011-03-04	1.06		2011-02-23	66910.00		2011-02-10	22708.62
2011-02-22	116.46		2011-02-22	3.56		2011-02-25	13.853		2011-02-25	1583.20		2011-02-23	19.20		2011-03-04	38.96		2011-03-03	1.06		2011-02-22	66440.00		2011-02-09	23164.03
2011-02-21	119.30		2011-02-21	3.65		2011-02-24	13.817		2011-02-24	1599.97		2011-02-22	18.73		2011-03-03	38.05		2011-03-02	1.08		2011-02-21	67259.00		2011-02-08	23484.30
2011-02-18	118.62		2011-02-18	3.65		2011-02-23	13.813		2011-02-23	1629.72		2011-02-21	18.80		2011-03-02	38.62		2011-03-01	1.06		2011-02-18	68067.00		2011-02-07	23553.59
2011-02-17	118.13		2011-02-17	3.57		2011-02-22	13.828		2011-02-22	1619.36		2011-02-18	18.12		2011-03-01	39.14		2011-02-28	1.07		2011-02-17	67685.00		2011-02-02	23908.96
2011-02-16	118.81		2011-02-16	3.56		2011-02-21	13.839		2011-02-21	1668.25		2011-02-17	18.35		2011-02-28	39.00		2011-02-25	1.04		2011-02-16	67571.00		2011-02-01	23482.95
2011-02-15	116.07		2011-02-15	3.50		2011-02-18	13.836		2011-02-18	1715.13		2011-02-16	18.35		2011-02-25	38.56		2011-02-24	0.99		2011-02-15	66341.00		2011-01-31	23447.34
2011-02-14	118.62		2011-02-14	3.54		2011-02-17	13.838		2011-02-17	1662.62		2011-02-15	17.55		2011-02-24	37.77		2011-02-23	0.99		2011-02-14	66558.00		2011-01-28	23617.02
2011-02-11	118.23		2011-02-11	3.46		2011-02-16	13.804		2011-02-16	1618.98		2011-02-14	17.94		2011-02-23	37.05		2011-02-22	0.98		2011-02-11	65756.00		2011-01-27	23779.62
2011-02-10	119.40		2011-02-10	3.44		2011-02-15	13.782		2011-02-15	1620.59		2011-02-11	17.60		2011-02-22	37.23		2011-02-21	0.98		2011-02-10	64578.00		2011-01-26	23843.24
2011-02-09	123.42		2011-02-09	3.50		2011-02-14	13.8		2011-02-14	1642.70		2011-02-10	17.86		2011-02-21	37.36		2011-02-18	0.99		2011-02-09	64218.00		2011-01-25	23788.83
2011-02-08	124.69		2011-02-08	3.57		2011-02-11	13.806		2011-02-11	1621.90		2011-02-09	17.04		2011-02-18	38.02		2011-02-17	0.99		2011-02-08	65771.00		2011-01-24	23801.78
2011-02-07	128.61		2011-02-07	3.57		2011-02-10	13.826		2011-02-10	1632.06		2011-02-08	17.00		2011-02-17	38.66		2011-02-16	1.00		2011-02-07	65362.00		2011-01-21	23876.86
2011-02-02	131.94		2011-02-02	3.64		2011-02-09	13.855		2011-02-09	1690.58		2011-02-07	16.15		2011-02-16	38.80		2011-02-15	0.99		2011-02-04	65269.00		2011-01-20	24003.70
2011-02-01	124.79		2011-02-01	3.59		2011-02-08	13.88		2011-02-08	1669.82		2011-02-04	16.65		2011-02-15	38.06		2011-02-14	0.99		2011-02-03	66765.00		2011-01-19	24419.62
2011-01-31	125.96		2011-01-31	3.58		2011-02-07	13.899		2011-02-07	1653.63		2011-02-03	17.35		2011-02-14	38.36		2011-02-11	0.99		2011-02-02	66688.00		2011-01-18	24153.98
2011-01-28	129.39		2011-01-28	3.59		2011-02-04	13.912		2011-02-04	1661.68		2011-02-02	17.04		2011-02-11	38.66		2011-02-10	0.99		2011-02-01	67847.00		2011-01-17	24156.97
2011-01-27	132.92		2011-01-27	3.59		2011-02-03	13.932		2011-02-03	1675.14		2011-02-01	17.89		2011-02-10	38.60		2011-02-09	1.00		2011-01-31	66575.00		2011-01-14	24283.23
2011-01-26	131.55		2011-01-26	3.65		2011-02-02	13.946		2011-02-02	1664.06		2011-01-31	17.21		2011-02-09	38.94		2011-02-08	1.00		2011-01-28	66698.00		2011-01-13	24238.98
2011-01-25	130.86		2011-01-25	3.62		2011-02-01	13.937		2011-02-01	1663.60		2011-01-28	17.96		2011-02-08	38.81		2011-02-07	1.00		2011-01-27	68051.00		2011-01-12	24125.61
2011-01-24	129.88		2011-01-24	3.65		2011-01-31	13.882		2011-01-31	1593.30		2011-01-27	18.19		2011-02-07	38.76		2011-02-04	1.01		2011-01-26	68709.00		2011-01-11	23760.34
2011-01-21	129.98		2011-01-21	3.68		2011-01-28	13.875		2011-01-28	1591.23		2011-01-26	18.93		2011-02-04	38.40		2011-02-03	1.00		2011-01-24	69427.00		2011-01-10	23527.26
2011-01-20	130.18		2011-01-20	3.70		2011-01-27	13.936		2011-01-27	1570.05		2011-01-24	18.15		2011-02-03	38.50		2011-02-02	1.02		2011-01-21	69133.00		2011-01-07	23686.63
2011-01-19	131.74		2011-01-19	3.80		2011-01-26	13.98		2011-01-26	1567.83		2011-01-21	18.77		2011-02-02	38.55		2011-02-01	1.01		2011-01-20	69562.00		2011-01-06	23786.30
2011-01-18	131.64		2011-01-18	3.75		2011-01-25	13.983		2011-01-25	1534.38		2011-01-20	19.65		2011-02-01	38.14		2011-01-31	0.98		2011-01-19	70058.00		2011-01-05	23757.82
2011-01-17	132.53		2011-01-17	3.75		2011-01-24	13.976		2011-01-24	1548.65		2011-01-19	20.11		2011-01-31	37.27		2011-01-28	1.00		2011-01-18	70920.00		2011-01-04	23668.48
2011-01-14	131.94		2011-01-14	3.80		2011-01-21	13.955		2011-01-21	1536.58		2011-01-18	19.87		2011-01-28	37.72		2011-01-27	1.02		2011-01-17	70609.00		2011-01-03	23436.05
2011-01-13	128.31		2011-01-13	3.80		2011-01-20	13.96		2011-01-20	1546.93		2011-01-17	19.78		2011-01-27	37.11		2011-01-26	1.02		2011-01-14	70940.00		2010-12-31	23035.45
2011-01-12	129.10		2011-01-12	3.74		2011-01-19	14.004		2011-01-19	1507.40		2011-01-14	20.00		2011-01-26	36.75		2011-01-25	1.02		2011-01-13	70721.00		2010-12-30	22999.34
2011-01-11	129.69		2011-01-11	3.68		2011-01-18	14.035		2011-01-18	1443.00		2011-01-13	20.06		2011-01-25	37.01		2011-01-24	1.02		2011-01-12	71633.00		2010-12-29	22969.30
2011-01-10	127.04		2011-01-10	3.65		2011-01-17	14.027		2011-01-17	1458.65		2011-01-12	20.31		2011-01-24	37.07		2011-01-21	1.00		2011-01-11	70423.00		2010-12-28	22621.73
2011-01-07	126.75		2011-01-07	3.66		2011-01-14	14.035		2011-01-14	1445.86		2011-01-11	20.33		2011-01-21	37.08		2011-01-20	0.97		2011-01-10	70127.00		2010-12-27	22833.80
2011-01-06	129.00		2011-01-06	3.67		2011-01-13	14.028		2011-01-13	1442.52		2011-01-10	20.75		2011-01-20	36.51		2011-01-19	0.97		2011-01-07	70057.00		2010-12-24	22833.80
2011-01-05	126.06		2011-01-05	3.66		2011-01-12	14.018		2011-01-12	1438.03		2011-01-07	20.75		2011-01-19	36.00		2011-01-18	0.98		2011-01-06	70579.00		2010-12-23	22902.97
2011-01-04	124.79		2011-01-04	3.70		2011-01-11	14.001		2011-01-11	1369.35		2011-01-06	20.67		2011-01-18	35.58		2011-01-17	0.98		2011-01-05	71091.00		2010-12-22	23045.19
2011-01-03	123.22		2011-01-03	3.67		2011-01-10	13.987		2011-01-10	1354.63		2011-01-05	20.60		2011-01-17	35.08		2011-01-14	0.98		2011-01-04	70318.00		2010-12-21	22993.86
2010-12-31	117.34		2010-12-31	3.64		2011-01-07	13.997		2011-01-07	1390.84		2011-01-04	20.15		2011-01-14	35.00		2011-01-13	0.98		2011-01-03	69962.00		2010-12-20	22639.08
2010-12-30	118.62		2010-12-30	3.60		2011-01-05	14.029		2011-01-05	1373.91		2011-01-03	20.03		2011-01-13	35.44		2011-01-12	0.98		2010-12-30	69305.00		2010-12-17	22714.85
2010-12-29	119.01		2010-12-29	3.60		2011-01-04	14.057		2011-01-04	1396.58		2010-12-30	20.00		2011-01-12	34.47		2011-01-11	0.96		2010-12-29	68952.00		2010-12-16	22668.78
2010-12-28	115.87		2010-12-28	3.55		2011-01-03	13.989		2011-01-03	1419.66		2010-12-29	19.70		2011-01-11	33.49		2011-01-10	0.96		2010-12-28	68041.00		2010-12-15	22975.35
2010-12-24	117.54		2010-12-24	3.57		2010-12-30	13.936		2010-12-31	1413.94		2010-12-28	19.55		2011-01-10	33.40		2011-01-07	0.99		2010-12-27	67803.00		2010-12-14	23431.19
2010-12-23	118.42		2010-12-23	3.58		2010-12-29	13.923		2010-12-30	1423.92		2010-12-27	19.04		2011-01-07	33.78		2011-01-06	0.98		2010-12-23	68486.00		2010-12-13	23317.61
2010-12-22	117.93		2010-12-22	3.62		2010-12-28	13.931		2010-12-29	1428.15		2010-12-23	18.90		2011-01-06	34.65		2011-01-05	0.96		2010-12-22	68471.00		2010-12-10	23162.91
2010-12-21	113.62		2010-12-21	3.64		2010-12-27	13.92		2010-12-28	1411.09		2010-12-22	18.90		2011-01-05	34.47		2011-01-04	0.93		2010-12-21	68215.00		2010-12-09	23171.80
2010-12-20	111.66		2010-12-20	3.59		2010-12-23	13.921		2010-12-27	1404.20		2010-12-21	18.63		2011-01-04	34.75		2011-01-03	0.93		2010-12-20	67264.00		2010-12-08	23092.52
2010-12-17	111.56		2010-12-17	3.59		2010-12-22	13.919		2010-12-23	1444.19		2010-12-20	18.94		2011-01-03	34.60		2010-12-30	0.91		2010-12-17	67981.00		2010-12-07	23428.15
2010-12-16	111.66		2010-12-16	3.60		2010-12-21	13.888		2010-12-22	1449.12		2010-12-17	19.15		2010-12-30	35.20		2010-12-29	0.94		2010-12-16	67306.00		2010-12-06	23237.69
2010-12-15	112.25		2010-12-15	3.64		2010-12-20	13.874		2010-12-21	1459.24		2010-12-16	19.01		2010-12-29	35.40		2010-12-28	0.93		2010-12-15	67870.00		2010-12-03	23320.52
2010-12-14	114.41		2010-12-14	3.74		2010-12-17	13.858		2010-12-20	1449.79		2010-12-15	19.29		2010-12-28	35.29		2010-12-27	0.93		2010-12-14	68743.00		2010-12-02	23448.78
2010-12-13	113.62		2010-12-13	3.69		2010-12-16	13.844		2010-12-17	1498.01		2010-12-14	19.70		2010-12-27	35.37		2010-12-23	0.94		2010-12-13	69126.00		2010-12-01	23249.80
2010-12-10	111.96		2010-12-10	3.63		2010-12-15	13.903		2010-12-16	1487.39		2010-12-13	19.70		2010-12-23	36.30		2010-12-22	0.93		2010-12-10	68342.00		2010-11-30	23007.99
2010-12-09	111.96		2010-12-09	3.65		2010-12-14	13.97		2010-12-15	1484.99		2010-12-10	19.55		2010-12-22	36.35		2010-12-21	0.93		2010-12-09	67879.00		2010-11-29	23166.22
2010-12-08	111.56		2010-12-08	3.64		2010-12-13	13.998		2010-12-14	1501.40		2010-12-09	19.52		2010-12-21	36.38		2010-12-20	0.91		2010-12-08	68175.00		2010-11-26	22877.25
2010-12-07	112.84		2010-12-07	3.71		2010-12-10	14.015		2010-12-13	1499.39		2010-12-08	19.85		2010-12-20	36.11		2010-12-17	0.90		2010-12-07	69338.00		2010-11-25	23054.68
2010-12-06	113.03		2010-12-06	3.65		2010-12-09	14.038		2010-12-10	1506.32		2010-12-07	19.82		2010-12-17	35.75		2010-12-16	0.92		2010-12-06	69552.00		2010-11-24	23023.86
2010-12-03	113.72		2010-12-03	3.73		2010-12-07	14.105		2010-12-09	1542.41		2010-12-06	19.75		2010-12-16	36.07		2010-12-15	0.92		2010-12-03	69766.00		2010-11-23	22896.14
2010-12-02	114.50		2010-12-02	3.79		2010-12-06	14.103		2010-12-08	1523.51		2010-12-03	19.92		2010-12-15	35.90		2010-12-14	0.94		2010-12-02	69527.00		2010-11-22	23524.02
2010-12-01	114.21		2010-12-01	3.73		2010-12-03	14.077		2010-12-07	1533.76		2010-12-02	20.43		2010-12-14	36.06		2010-12-13	0.92		2010-12-01	69346.00		2010-11-19	23605.71
2010-11-30	112.45		2010-11-30	3.66		2010-12-02	14.027		2010-12-06	1492.92		2010-12-01	20.80		2010-12-13	36.15		2010-12-10	0.92		2010-11-30	67705.00		2010-11-18	23637.39
2010-11-29	114.99		2010-11-29	3.71		2010-12-01	13.99		2010-12-03	1486.50		2010-11-30	19.90		2010-12-10	36.00		2010-12-09	0.92		2010-11-29	67908.00		2010-11-17	23214.46
2010-11-26	111.86		2010-11-26	3.65		2010-11-30	13.967		2010-12-02	1474.05		2010-11-29	20.18		2010-12-09	35.95		2010-12-08	0.93		2010-11-26	68226.00		2010-11-16	23693.02
2010-11-25	113.72		2010-11-25	3.67		2010-11-29	14.04		2010-12-01	1474.35		2010-11-26	20.46		2010-12-08	35.33		2010-12-07	0.92		2010-11-25	69362.00		2010-11-15	24027.18
2010-11-24	111.76		2010-11-24	3.65		2010-11-26	14.097		2010-11-30	1419.67		2010-11-25	20.90		2010-12-07	35.05		2010-12-06	0.93		2010-11-24	69629.00		2010-11-12	24222.58
2010-11-23	110.10		2010-11-23	3.63		2010-11-25	14.118		2010-11-29	1411.39		2010-11-24	20.96		2010-12-06	34.69		2010-12-03	0.94		2010-11-23	67953.00		2010-11-11	24700.30
2010-11-22	114.50		2010-11-22	3.79		2010-11-24	14.12		2010-11-26	1436.66		2010-11-23	20.75		2010-12-03	35.12		2010-12-02	0.94		2010-11-22	69633.00		2010-11-10	24500.61
2010-11-19	118.23		2010-11-19	3.81		2010-11-23	14.13		2010-11-25	1440.64		2010-11-22	21.30		2010-12-02	35.26		2010-12-01	0.93		2010-11-19	70898.00		2010-11-09	24710.60
2010-11-18	121.26		2010-11-18	3.87		2010-11-22	14.168		2010-11-24	1450.81		2010-11-19	21.67		2010-12-01	34.58		2010-11-30	0.90		2010-11-18	70781.00		2010-11-08	24964.37
2010-11-17	119.01		2010-11-17	3.80		2010-11-19	14.152		2010-11-23	1451.45		2010-11-18	21.55		2010-11-30	33.69		2010-11-29	0.91		2010-11-17	69709.00		2010-11-05	24876.82
2010-11-16	122.34		2010-11-16	3.92		2010-11-18	14.151		2010-11-22	1460.33		2010-11-17	21.10		2010-11-29	33.43		2010-11-26	0.92		2010-11-16	69192.00		2010-11-04	24535.63
2010-11-15	125.38		2010-11-15	3.97		2010-11-17	14.132		2010-11-19	1492.67		2010-11-16	20.89		2010-11-26	33.72		2010-11-25	0.92		2010-11-12	70367.00		2010-11-03	24144.67
2010-11-12	124.69		2010-11-12	4.04		2010-11-16	14.111		2010-11-18	1502.83		2010-11-12	21.05		2010-11-25	33.51		2010-11-24	0.93		2010-11-11	71195.00		2010-11-02	23671.42
2010-11-11	124.30		2010-11-11	4.13		2010-11-15	14.209		2010-11-17	1464.68		2010-11-11	20.85		2010-11-24	34.50		2010-11-23	0.94		2010-11-10	71638.00		2010-11-01	23652.94
2010-11-10	125.28		2010-11-10	4.11		2010-11-12	14.274		2010-11-16	1494.17		2010-11-10	21.51		2010-11-23	35.26		2010-11-22	0.96		2010-11-09	71679.00		2010-10-29	23096.32
2010-11-09	125.28		2010-11-09	4.22		2010-11-11	14.326		2010-11-15	1509.85		2010-11-09	22.06		2010-11-22	35.55		2010-11-19	0.97		2010-11-08	72657.00		2010-10-28	23210.86
2010-11-08	128.02		2010-11-08	4.32		2010-11-10	14.331		2010-11-12	1497.20		2010-11-08	22.59		2010-11-19	36.06		2010-11-18	0.96		2010-11-05	72607.00		2010-10-27	23164.58
2010-11-05	127.33		2010-11-05	4.27		2010-11-09	14.405		2010-11-11	1493.59		2010-11-05	22.69		2010-11-18	36.45		2010-11-17	0.95		2010-11-04	72996.00		2010-10-26	23601.24
2010-11-04	127.33		2010-11-04	4.42		2010-11-08	14.446		2010-11-10	1510.16		2010-11-04	23.20		2010-11-17	36.23		2010-11-16	0.95		2010-11-03	71905.00		2010-10-25	23627.91
2010-11-03	123.51		2010-11-03	4.39		2010-11-05	14.484		2010-11-09	1541.02		2010-11-03	22.85		2010-11-16	35.99		2010-11-15	0.96		2010-11-01	71561.00		2010-10-22	23517.54
2010-11-02	120.48		2010-11-02	4.29		2010-11-04	14.49		2010-11-08	1526.91		2010-11-01	22.78		2010-11-15	36.81		2010-11-12	0.95		2010-10-29	70673.00		2010-10-21	23649.48
2010-11-01	120.48		2010-11-01	4.23		2010-11-03	14.418		2010-11-05	1507.79		2010-10-29	22.32		2010-11-12	36.08		2010-11-11	0.97		2010-10-28	70320.00		2010-10-20	23556.50
2010-10-29	115.87		2010-10-29	4.11		2010-11-02	14.393		2010-11-04	1497.75		2010-10-28	21.74		2010-11-11	35.80		2010-11-10	0.97		2010-10-27	70569.00		2010-10-19	23763.73
2010-10-28	116.07		2010-10-28	4.11		2010-10-29	14.356		2010-11-03	1516.95		2010-10-27	21.65		2010-11-10	35.76		2010-11-09	0.98		2010-10-26	70740.00		2010-10-18	23469.38
2010-10-27	117.64		2010-10-27	4.04		2010-10-28	14.341		2010-11-02	1518.64		2010-10-26	21.99		2010-11-09	35.70		2010-11-08	0.97		2010-10-25	69580.00		2010-10-15	23757.63
2010-10-26	119.69		2010-10-26	4.08		2010-10-27	14.323		2010-11-01	1504.23		2010-10-25	21.86		2010-11-08	35.56		2010-11-05	0.98		2010-10-22	69530.00		2010-10-14	23852.17
2010-10-25	119.11		2010-10-25	4.01		2010-10-26	14.328		2010-10-29	1547.43		2010-10-22	22.25		2010-11-05	35.70		2010-11-04	1.01		2010-10-21	69652.00		2010-10-13	23457.69
2010-10-22	120.48		2010-10-22	3.98		2010-10-25	14.331		2010-10-27	1577.89		2010-10-21	22.70		2010-11-04	36.06		2010-11-03	1.04		2010-10-20	70405.00		2010-10-12	23121.70
2010-10-21	119.89		2010-10-21	4.06		2010-10-22	14.283		2010-10-26	1608.08		2010-10-20	22.28		2010-11-03	36.13		2010-11-02	1.05		2010-10-19	69864.00		2010-10-11	23207.31
2010-10-20	120.97		2010-10-20	3.99		2010-10-21	14.272		2010-10-25	1637.15		2010-10-19	21.71		2010-11-02	36.13		2010-11-01	1.03		2010-10-18	71736.00		2010-10-08	22944.18
2010-10-19	120.77		2010-10-19	4.08		2010-10-20	14.272		2010-10-22	1605.82		2010-10-18	22.90		2010-11-01	35.92		2010-10-29	1.04		2010-10-15	71830.00		2010-10-07	22884.32
2010-10-18	117.54		2010-10-18	4.01		2010-10-19	14.285		2010-10-21	1586.11		2010-10-15	23.27		2010-10-29	36.10		2010-10-28	1.05		2010-10-14	71692.00		2010-10-06	22880.41
2010-10-15	119.30		2010-10-15	4.00		2010-10-18	14.313		2010-10-20	1589.15		2010-10-14	22.95		2010-10-28	36.15		2010-10-27	1.03		2010-10-13	71675.00		2010-10-05	22639.14
2010-10-14	119.20		2010-10-14	3.97		2010-10-15	14.337		2010-10-19	1573.08		2010-10-13	23.12		2010-10-27	36.00		2010-10-26	1.03		2010-10-11	70946.00		2010-10-04	22618.66
2010-10-13	116.27		2010-10-13	3.86		2010-10-14	14.375		2010-10-18	1557.21		2010-10-11	22.68		2010-10-26	36.04		2010-10-25	1.02		2010-10-08	70809.00		2010-09-30	22358.17
2010-10-12	115.87		2010-10-12	3.76		2010-10-13	14.389		2010-10-15	1549.94		2010-10-08	22.80		2010-10-25	36.26		2010-10-22	1.03		2010-10-07	69918.00		2010-09-29	22378.67
2010-10-11	119.01		2010-10-11	3.75		2010-10-12	14.328		2010-10-14	1541.79		2010-10-07	23.00		2010-10-22	36.06		2010-10-21	1.04		2010-10-06	70541.00		2010-09-28	22109.95
2010-10-08	118.62		2010-10-08	3.75		2010-10-11	14.293		2010-10-13	1581.69		2010-10-06	23.03		2010-10-21	36.53		2010-10-20	1.02		2010-10-05	71283.00		2010-09-27	22340.84
2010-10-07	114.50		2010-10-07	3.77		2010-10-08	14.28		2010-10-12	1542.62		2010-10-05	22.60		2010-10-20	35.89		2010-10-19	1.00		2010-10-04	70385.00		2010-09-24	22119.43
2010-10-06	114.50		2010-10-06	3.78		2010-10-07	14.247		2010-10-11	1548.70		2010-10-04	22.70		2010-10-19	36.15		2010-10-18	1.00		2010-10-01	70229.00		2010-09-22	22047.71
2010-10-05	112.94		2010-10-05	3.69		2010-10-06	14.222		2010-10-08	1528.48		2010-10-01	22.19		2010-10-18	36.12		2010-10-15	1.00		2010-09-30	69430.00		2010-09-21	22002.59
2010-10-04	116.46		2010-10-04	3.65		2010-10-05	14.185		2010-10-07	1553.76		2010-09-30	22.05		2010-10-15	36.07		2010-10-14	1.01		2010-09-29	69228.00		2010-09-20	21977.34
2010-09-30	115.09		2010-09-30	3.62		2010-10-04	14.149		2010-10-06	1552.55		2010-09-29	21.61		2010-10-14	36.51		2010-10-13	1.00		2010-09-28	69228.00		2010-09-17	21970.86
2010-09-29	112.25		2010-09-29	3.63		2010-10-01	14.132		2010-10-05	1503.14		2010-09-28	20.96		2010-10-13	36.35		2010-10-12	0.98		2010-09-27	68816.00		2010-09-16	21691.45
2010-09-28	112.15		2010-09-28	3.58		2010-09-30	14.11		2010-10-04	1488.71		2010-09-27	20.35		2010-10-12	35.38		2010-10-11	0.98		2010-09-24	68196.00		2010-09-15	21725.64
2010-09-27	113.52		2010-09-27	3.60		2010-09-29	14.115		2010-10-01	1468.52		2010-09-24	20.34		2010-10-11	35.42		2010-10-08	0.98		2010-09-23	68794.00		2010-09-14	21696.04
2010-09-24	110.78		2010-09-24	3.60		2010-09-28	14.071		2010-09-30	1471.04		2010-09-23	20.60		2010-10-08	35.56		2010-10-07	0.96		2010-09-22	68325.00		2010-09-13	21658.35
2010-09-22	109.70		2010-09-22	3.62		2010-09-27	14.053		2010-09-29	1466.67		2010-09-22	20.11		2010-10-07	35.33		2010-10-06	0.97		2010-09-21	67719.00		2010-09-10	21257.39
2010-09-21	106.57		2010-09-21	3.63		2010-09-24	14.009		2010-09-28	1472.50		2010-09-21	19.88		2010-10-06	34.79		2010-10-05	0.97		2010-09-20	68190.00		2010-09-09	21167.27
2010-09-20	104.51		2010-09-20	3.60		2010-09-23	13.994		2010-09-27	1496.33		2010-09-20	20.17		2010-10-05	34.70		2010-10-04	0.95		2010-09-17	67089.00		2010-09-08	21088.86
2010-09-17	102.85		2010-09-17	3.60		2010-09-22	14.003		2010-09-24	1514.26		2010-09-17	20.20		2010-10-04	33.94		2010-10-01	0.97		2010-09-16	67663.00		2010-09-07	21401.79
2010-09-16	101.18		2010-09-16	3.57		2010-09-21	13.966		2010-09-23	1501.87		2010-09-16	20.74		2010-10-01	34.09		2010-09-30	0.97		2010-09-15	68107.00		2010-09-06	21355.77
2010-09-15	100.89		2010-09-15	3.58		2010-09-20	13.963		2010-09-22	1512.42		2010-09-15	20.95		2010-09-30	34.49		2010-09-29	0.98		2010-09-14	67692.00		2010-09-03	20971.50
2010-09-14	100.30		2010-09-14	3.63		2010-09-17	13.955		2010-09-21	1506.71		2010-09-14	20.48		2010-09-29	34.41		2010-09-28	0.98		2010-09-13	68031.00		2010-09-02	20868.92
2010-09-13	100.79		2010-09-13	3.62		2010-09-16	13.972		2010-09-20	1492.36		2010-09-13	20.47		2010-09-28	34.54		2010-09-27	0.98		2010-09-10	66807.00		2010-09-01	20623.83
2010-09-10	99.52		2010-09-10	3.58		2010-09-15	13.951		2010-09-17	1524.15		2010-09-10	20.08		2010-09-27	34.60		2010-09-24	0.98		2010-09-09	66624.00		2010-08-31	20536.49
2010-09-09	99.71		2010-09-09	3.57		2010-09-14	13.926		2010-09-16	1535.83		2010-09-09	19.88		2010-09-24	34.60		2010-09-23	0.97		2010-09-08	66407.00		2010-08-30	20737.22
2010-09-08	99.23		2010-09-08	3.55		2010-09-13	13.919		2010-09-15	1560.08		2010-09-08	20.24		2010-09-23	34.00		2010-09-22	0.97		2010-09-06	66747.00		2010-08-27	20597.35
2010-09-07	100.10		2010-09-07	3.59		2010-09-10	13.895		2010-09-14	1563.36		2010-09-06	19.39		2010-09-22	34.09		2010-09-21	0.99		2010-09-03	66679.00		2010-08-26	20612.06
2010-09-06	99.13		2010-09-06	3.58		2010-09-09	13.906		2010-09-13	1587.66		2010-09-03	19.30		2010-09-21	34.67		2010-09-20	0.99		2010-09-02	66808.00		2010-08-25	20634.98
2010-09-03	96.89		2010-09-03	3.50		2010-09-08	13.926		2010-09-10	1588.33		2010-09-02	20.46		2010-09-20	34.83		2010-09-17	0.97		2010-09-01	67073.00		2010-08-24	20658.71
2010-09-02	96.98		2010-09-02	3.50		2010-09-07	13.967		2010-09-09	1610.83		2010-09-01	21.00		2010-09-17	34.49		2010-09-16	0.98		2010-08-31	65145.00		2010-08-23	20889.01
2010-09-01	95.62		2010-09-01	3.43		2010-09-06	13.995		2010-09-08	1586.62		2010-08-31	20.88		2010-09-16	35.14		2010-09-15	1.00		2010-08-30	64261.00		2010-08-20	20981.82
2010-08-31	95.81		2010-08-31	3.46		2010-09-03	13.986		2010-09-07	1618.31		2010-08-30	20.67		2010-09-15	35.00		2010-09-14	1.01		2010-08-27	65585.00		2010-08-19	21072.46
2010-08-30	95.77		2010-08-30	3.51		2010-09-02	13.979		2010-09-06	1673.40		2010-08-27	20.42		2010-09-14	34.82		2010-09-13	1.00		2010-08-26	63867.00		2010-08-18	21022.73
2010-08-27	96.01		2010-08-27	3.49		2010-09-01	13.978		2010-09-03	1656.82		2010-08-26	20.29		2010-09-13	34.55		2010-09-10	1.01		2010-08-25	64803.00		2010-08-17	21137.43
2010-08-26	95.62		2010-08-26	3.50		2010-08-31	13.947		2010-09-02	1613.41		2010-08-25	20.30		2010-09-10	34.26		2010-09-09	1.02		2010-08-24	65156.00		2010-08-16	21112.12
2010-08-25	95.13		2010-08-25	3.50		2010-08-30	13.952		2010-09-01	1571.12		2010-08-24	20.25		2010-09-09	34.90		2010-09-08	1.03		2010-08-23	65982.00		2010-08-13	21071.57
2010-08-24	94.74		2010-08-24	3.52		2010-08-27	13.956		2010-08-31	1555.41		2010-08-23	20.35		2010-09-08	34.01		2010-09-07	1.02		2010-08-20	66677.00		2010-08-12	21105.71
2010-08-23	96.84		2010-08-23	3.54		2010-08-26	13.987		2010-08-30	1561.20		2010-08-20	20.37		2010-09-07	33.88		2010-09-06	1.02		2010-08-19	66887.00		2010-08-11	21294.54
2010-08-20	97.18		2010-08-20	3.57		2010-08-25	14.021		2010-08-27	1547.01		2010-08-19	20.10		2010-09-06	33.82		2010-09-03	1.03		2010-08-18	67638.00		2010-08-10	21473.60
2010-08-19	98.35		2010-08-19	3.57		2010-08-24	14.068		2010-08-26	1541.72		2010-08-18	19.94		2010-09-03	33.58		2010-09-02	1.02		2010-08-17	67584.00		2010-08-09	21801.59
2010-08-18	98.06		2010-08-18	3.56		2010-08-23	14.112		2010-08-25	1516.17		2010-08-17	20.47		2010-09-02	33.70		2010-09-01	1.04		2010-08-16	66702.00		2010-08-06	21678.80
2010-08-17	97.67		2010-08-17	3.57		2010-08-20	14.094		2010-08-24	1544.23		2010-08-16	19.70		2010-09-01	33.82		2010-08-31	1.01		2010-08-13	66264.00		2010-08-05	21551.72
2010-08-16	96.89		2010-08-16	3.59		2010-08-19	14.086		2010-08-23	1598.88		2010-08-13	19.18		2010-08-31	32.52		2010-08-30	1.00		2010-08-12	65966.00		2010-08-04	21549.88
2010-08-13	99.03		2010-08-13	3.57		2010-08-18	14.055		2010-08-20	1589.74		2010-08-12	18.75		2010-08-30	33.10		2010-08-27	1.01		2010-08-11	65790.00		2010-08-03	21457.66
2010-08-12	100.30		2010-08-12	3.56		2010-08-17	14.01		2010-08-19	1647.89		2010-08-11	18.29		2010-08-27	33.06		2010-08-26	0.97		2010-08-10	67223.00		2010-08-02	21412.79
2010-08-11	99.23		2010-08-11	3.61		2010-08-16	13.944		2010-08-18	1664.50		2010-08-10	18.30		2010-08-26	32.60		2010-08-25	0.96		2010-08-09	67862.00		2010-07-30	21029.81
2010-08-10	98.64		2010-08-10	3.66		2010-08-13	13.928		2010-08-17	1678.06		2010-08-09	18.32		2010-08-25	32.29		2010-08-24	0.96		2010-08-06	68095.00		2010-07-29	21093.82
2010-08-09	99.91		2010-08-09	3.73		2010-08-12	13.922		2010-08-16	1632.16		2010-08-06	18.64		2010-08-24	32.79		2010-08-23	0.97		2010-08-05	68412.00		2010-07-28	21091.18
2010-08-06	97.86		2010-08-06	3.74		2010-08-11	13.93		2010-08-13	1625.99		2010-08-05	18.75		2010-08-23	33.07		2010-08-20	0.96		2010-08-04	68272.00		2010-07-27	20973.39
2010-08-05	94.16		2010-08-05	3.71		2010-08-10	13.938		2010-08-12	1628.28		2010-08-04	18.59		2010-08-20	32.57		2010-08-19	0.97		2010-08-03	67997.00		2010-07-26	20839.91
2010-08-04	94.25		2010-08-04	3.73		2010-08-09	13.934		2010-08-11	1649.87		2010-08-03	17.99		2010-08-19	33.17		2010-08-18	1.00		2010-08-02	68517.00		2010-07-23	20815.33
2010-08-03	94.21		2010-08-03	3.71		2010-08-06	13.866		2010-08-10	1666.01		2010-08-02	18.37		2010-08-18	33.53		2010-08-17	1.01		2010-07-30	67515.00		2010-07-22	20589.70
2010-08-02	93.28		2010-08-02	3.72		2010-08-05	13.831		2010-08-09	1705.23		2010-07-30	18.59		2010-08-17	33.56		2010-08-16	1.01		2010-07-29	66954.00		2010-07-21	20487.23
2010-07-30	91.38		2010-07-30	3.63		2010-08-04	13.814		2010-08-06	1713.01		2010-07-29	18.48		2010-08-16	33.13		2010-08-13	1.02		2010-07-28	66808.00		2010-07-20	20264.59
2010-07-29	91.53		2010-07-29	3.65		2010-08-03	13.798		2010-08-05	1745.30		2010-07-28	18.45		2010-08-13	33.21		2010-08-12	1.00		2010-07-27	66674.00		2010-07-19	20090.95
2010-07-28	91.23		2010-07-28	3.66		2010-08-02	13.747		2010-08-04	1777.55		2010-07-27	18.86		2010-08-12	33.16		2010-08-11	0.98		2010-07-26	66443.00		2010-07-16	20250.16
2010-07-27	91.43		2010-07-27	3.68		2010-07-30	13.688		2010-08-03	1769.93		2010-07-26	18.73		2010-08-11	32.74		2010-08-10	1.00		2010-07-23	66323.00		2010-07-15	20255.62
2010-07-26	91.72		2010-07-26	3.65		2010-07-29	13.677		2010-08-02	1746.72		2010-07-23	18.70		2010-08-10	33.75		2010-08-09	0.97		2010-07-22	65748.00		2010-07-14	20560.81
2010-07-23	90.55		2010-07-23	3.67		2010-07-28	13.667		2010-07-30	1681.98		2010-07-22	18.40		2010-08-09	34.16		2010-08-06	0.97		2010-07-21	64477.00		2010-07-13	20431.06
2010-07-22	89.62		2010-07-22	3.65		2010-07-27	13.664		2010-07-29	1708.38		2010-07-21	18.05		2010-08-06	33.38		2010-08-05	0.95		2010-07-20	64463.00		2010-07-12	20467.43
2010-07-21	89.04		2010-07-21	3.63		2010-07-26	13.637		2010-07-28	1688.00		2010-07-20	18.29		2010-08-05	34.20		2010-08-04	0.99		2010-07-19	63297.00		2010-07-09	20378.66
2010-07-20	88.84		2010-07-20	3.57		2010-07-23	13.607		2010-07-27	1692.35		2010-07-19	17.97		2010-08-04	34.22		2010-08-03	0.98		2010-07-16	62339.00		2010-07-08	20050.56
2010-07-19	88.07		2010-07-19	3.56		2010-07-22	13.59		2010-07-26	1625.21		2010-07-16	17.70		2010-08-03	33.99		2010-08-02	0.96		2010-07-15	63489.00		2010-07-07	19857.07
2010-07-16	88.84		2010-07-16	3.61		2010-07-21	13.539		2010-07-23	1590.50		2010-07-15	18.00		2010-08-02	34.26		2010-07-30	0.92		2010-07-14	63479.00		2010-07-06	20084.12
2010-07-15	89.23		2010-07-15	3.57		2010-07-20	13.505		2010-07-22	1612.38		2010-07-14	17.90		2010-07-30	33.60		2010-07-29	0.95		2010-07-13	63686.00		2010-07-05	19842.20
2010-07-14	90.45		2010-07-14	3.66		2010-07-19	13.481		2010-07-21	1570.59		2010-07-13	17.95		2010-07-29	33.48		2010-07-28	0.94		2010-07-12	62960.00		2010-07-02	19905.32
2010-07-13	90.40		2010-07-13	3.63		2010-07-16	13.472		2010-07-20	1579.14		2010-07-12	17.35		2010-07-28	33.56		2010-07-27	0.92		2010-07-08	63476.00		2010-07-01	20128.99
2010-07-12	90.21		2010-07-12	3.65		2010-07-15	13.456		2010-07-19	1626.60		2010-07-08	17.35		2010-07-27	33.57		2010-07-26	0.92		2010-07-07	63284.00		2010-06-30	20128.99
2010-07-09	90.45		2010-07-09	3.62		2010-07-14	13.451		2010-07-16	1612.87		2010-07-07	18.26		2010-07-26	32.93		2010-07-23	0.91		2010-07-06	62065.00		2010-06-29	20248.90
2010-07-08	88.60		2010-07-08	3.51		2010-07-13	13.433		2010-07-15	1608.76		2010-07-06	18.30		2010-07-23	32.88		2010-07-22	0.92		2010-07-05	60865.00		2010-06-28	20726.68
2010-07-07	88.26		2010-07-07	3.50		2010-07-12	13.401		2010-07-14	1573.87		2010-07-05	17.75		2010-07-22	32.60		2010-07-21	0.89		2010-07-02	61430.00		2010-06-25	20690.79
2010-07-06	89.77		2010-07-06	3.53		2010-07-09	13.374		2010-07-13	1567.48		2010-07-02	17.70		2010-07-21	31.96		2010-07-20	0.87		2010-07-01	61236.00		2010-06-24	20733.49
2010-07-05	89.14		2010-07-05	3.46		2010-07-08	13.352		2010-07-12	1527.58		2010-07-01	17.45		2010-07-20	31.84		2010-07-19	0.89		2010-06-30	60936.00		2010-06-23	20856.61
2010-07-02	88.65		2010-07-02	3.56		2010-07-07	13.317		2010-07-09	1527.62		2010-06-30	16.72		2010-07-19	31.60		2010-07-16	0.87		2010-06-29	61978.00		2010-06-22	20819.08
2010-06-30	88.50		2010-06-30	3.51		2010-07-06	13.293		2010-07-08	1525.09		2010-06-29	17.01		2010-07-16	31.75		2010-07-15	0.91		2010-06-28	64225.00		2010-06-21	20912.18
2010-06-29	88.89		2010-06-29	3.51		2010-07-05	13.27		2010-07-07	1491.76		2010-06-28	18.27		2010-07-15	31.94		2010-07-14	0.92		2010-06-25	64824.00		2010-06-18	20286.71
2010-06-28	91.28		2010-06-28	3.59		2010-07-02	13.258		2010-07-06	1503.07		2010-06-25	18.58		2010-07-14	31.70		2010-07-13	0.92		2010-06-24	63937.00		2010-06-17	20138.40
2010-06-25	91.72		2010-06-25	3.60		2010-07-01	13.247		2010-07-05	1450.06		2010-06-24	18.24		2010-07-13	31.49		2010-07-12	0.90		2010-06-23	65160.00		2010-06-15	20062.15
2010-06-24	91.82		2010-06-24	3.62		2010-06-30	13.267		2010-07-02	1451.08		2010-06-23	18.27		2010-07-12	31.02		2010-07-09	0.90		2010-06-22	64811.00		2010-06-14	20051.91
2010-06-23	91.48		2010-06-23	3.62		2010-06-29	13.269		2010-07-01	1452.13		2010-06-22	17.94		2010-07-09	31.35		2010-07-08	0.89		2010-06-21	64829.00		2010-06-11	19872.38
2010-06-22	90.84		2010-06-22	3.61		2010-06-28	13.287		2010-06-30	1434.22		2010-06-21	17.86		2010-07-08	31.24		2010-07-07	0.88		2010-06-18	64438.00		2010-06-10	19632.70
2010-06-21	90.26		2010-06-21	3.62		2010-06-25	13.268		2010-06-29	1434.41		2010-06-18	17.12		2010-07-07	31.07		2010-07-06	0.87		2010-06-17	64541.00		2010-06-09	19621.24
2010-06-18	87.97		2010-06-18	3.49		2010-06-24	13.261		2010-06-28	1447.15		2010-06-17	17.17		2010-07-06	30.48		2010-07-05	0.84		2010-06-16	64751.00		2010-06-08	19487.48
2010-06-17	87.72		2010-06-17	3.47		2010-06-23	13.277		2010-06-25	1460.46		2010-06-16	17.42		2010-07-05	29.35		2010-07-02	0.85		2010-06-15	64442.00		2010-06-07	19378.15
2010-06-15	87.33		2010-06-15	3.47		2010-06-22	13.284		2010-06-24	1468.86		2010-06-15	17.10		2010-07-02	29.45		2010-07-01	0.85		2010-06-14	63533.00		2010-06-04	19780.07
2010-06-14	87.14		2010-06-14	3.49		2010-06-21	13.295		2010-06-23	1525.53		2010-06-14	16.36		2010-07-01	28.41		2010-06-30	0.86		2010-06-11	63605.00		2010-06-03	19786.71
2010-06-11	86.41		2010-06-11	3.44		2010-06-18	13.254		2010-06-22	1569.99		2010-06-11	16.36		2010-06-30	28.47		2010-06-29	0.87		2010-06-10	63049.00		2010-06-02	19471.80
2010-06-10	85.19		2010-06-10	3.42		2010-06-17	13.221		2010-06-21	1595.21		2010-06-10	16.28		2010-06-29	28.68		2010-06-28	0.89		2010-06-09	61479.00		2010-06-01	19496.95
2010-06-09	85.77		2010-06-09	3.42		2010-06-16	13.179		2010-06-18	1542.99		2010-06-09	16.10		2010-06-28	29.23		2010-06-25	0.88		2010-06-08	61856.00		2010-05-31	19765.19
2010-06-08	85.29		2010-06-08	3.38		2010-06-15	13.159		2010-06-17	1514.85		2010-06-08	16.23		2010-06-25	29.67		2010-06-24	0.89		2010-06-07	61183.00		2010-05-28	19766.71
2010-06-07	84.02		2010-06-07	3.37		2010-06-14	13.148		2010-06-16	1523.06		2010-06-07	16.10		2010-06-24	31.57		2010-06-23	0.91		2010-06-04	61676.00		2010-05-27	19431.37
2010-06-04	85.97		2010-06-04	3.44		2010-06-11	13.121		2010-06-15	1530.04		2010-06-04	16.12		2010-06-23	32.98		2010-06-22	0.91		2010-06-02	62943.00		2010-05-26	19196.45
2010-06-03	86.46		2010-06-03	3.43		2010-06-10	13.104		2010-06-14	1540.69		2010-06-02	16.61		2010-06-22	33.28		2010-06-21	0.92		2010-06-01	61841.00		2010-05-25	18985.50
2010-06-02	85.48		2010-06-02	3.37		2010-06-09	13.06		2010-06-11	1484.13		2010-06-01	15.99		2010-06-21	33.68		2010-06-18	0.92		2010-05-31	63047.00		2010-05-24	19667.76
2010-06-01	86.02		2010-06-01	3.39		2010-06-08	13.045		2010-06-10	1476.47		2010-05-31	16.21		2010-06-18	33.70		2010-06-17	0.92		2010-05-28	61947.00		2010-05-20	19545.83
2010-05-31	86.51		2010-05-31	3.43		2010-06-07	13.055		2010-06-09	1461.83		2010-05-27	16.19		2010-06-17	33.44		2010-06-16	0.91		2010-05-27	62092.00		2010-05-19	19578.98
2010-05-28	86.16		2010-05-28	3.44		2010-06-04	13.082		2010-06-08	1408.84		2010-05-26	15.89		2010-06-16	33.73		2010-06-15	0.91		2010-05-26	60190.00		2010-05-18	19944.94
2010-05-27	85.29		2010-05-27	3.40		2010-06-03	13.171		2010-06-07	1403.92		2010-05-25	15.79		2010-06-15	33.27		2010-06-14	0.89		2010-05-25	59184.00		2010-05-17	19715.20
2010-05-26	83.34		2010-05-26	3.39		2010-06-01	13.103		2010-06-04	1484.90		2010-05-24	15.85		2010-06-14	32.68		2010-06-11	0.88		2010-05-24	59915.00		2010-05-14	20145.43
2010-05-25	84.21		2010-05-25	3.31		2010-05-31	13.133		2010-06-03	1563.53		2010-05-21	15.22		2010-06-11	32.30		2010-06-10	0.86		2010-05-21	60259.00		2010-05-13	20422.46
2010-05-24	87.48		2010-05-24	3.41		2010-05-28	13.129		2010-06-02	1537.82		2010-05-20	14.82		2010-06-10	31.52		2010-06-09	0.84		2010-05-20	58192.00		2010-05-12	20212.49
2010-05-20	87.43		2010-05-20	3.36		2010-05-27	13.114		2010-06-01	1527.60		2010-05-19	15.00		2010-06-09	30.80		2010-06-08	0.84		2010-05-19	59689.00		2010-05-11	20146.51
2010-05-19	87.63		2010-05-19	3.36		2010-05-26	13.046		2010-05-31	1550.78		2010-05-18	14.95		2010-06-08	30.49		2010-06-07	0.86		2010-05-18	60841.00		2010-05-10	20426.64
2010-05-18	88.07		2010-05-18	3.41		2010-05-25	13.003		2010-05-28	1570.22		2010-05-17	15.30		2010-06-07	30.66		2010-06-04	0.88		2010-05-17	62866.00		2010-05-07	19920.29
2010-05-17	87.24		2010-05-17	3.35		2010-05-24	13.071		2010-05-27	1578.42		2010-05-14	15.55		2010-06-04	30.75		2010-06-03	0.91		2010-05-14	63412.00		2010-05-06	20133.41
2010-05-14	88.19		2010-05-14	3.41		2010-05-21	13.053		2010-05-26	1585.75		2010-05-13	16.00		2010-06-03	31.38		2010-06-02	0.91		2010-05-13	64788.00		2010-05-05	20327.54
2010-05-13	88.33		2010-05-13	3.41		2010-05-20	13.057		2010-05-25	1539.90		2010-05-12	16.07		2010-06-02	31.61		2010-06-01	0.90		2010-05-12	65224.00		2010-05-04	20763.05
2010-05-12	87.33		2010-05-12	3.38		2010-05-19	13.155		2010-05-21	1595.10		2010-05-11	15.83		2010-06-01	30.93		2010-05-31	0.90		2010-05-11	64425.00		2010-05-03	20811.36
2010-05-11	87.57		2010-05-11	3.36		2010-05-18	13.248		2010-05-20	1582.22		2010-05-10	17.20		2010-05-31	31.15		2010-05-28	0.92		2010-05-10	65453.00		2010-04-30	21108.59
2010-05-10	88.76		2010-05-10	3.41		2010-05-17	13.249		2010-05-19	1636.48		2010-05-07	15.35		2010-05-28	31.18		2010-05-27	0.91		2010-05-07	62871.00		2010-04-29	20778.92
2010-05-07	87.52		2010-05-07	3.34		2010-05-14	13.269		2010-05-18	1629.24		2010-05-06	15.30		2010-05-27	31.11		2010-05-26	0.88		2010-05-06	63414.00		2010-04-28	20949.40
2010-05-06	87.57		2010-05-06	3.37		2010-05-13	13.308		2010-05-17	1634.61		2010-05-05	16.30		2010-05-26	29.70		2010-05-25	0.86		2010-05-05	64914.00		2010-04-27	21261.79
2010-05-05	89.42		2010-05-05	3.35		2010-05-12	13.276		2010-05-14	1658.29		2010-05-04	16.45		2010-05-25	29.43		2010-05-24	0.87		2010-05-04	64869.00		2010-04-26	21587.06
2010-05-04	90.61		2010-05-04	3.42		2010-05-11	13.219		2010-05-13	1716.80		2010-05-03	17.40		2010-05-24	30.05		2010-05-21	0.87		2010-05-03	67119.00		2010-04-23	21244.49
2010-05-03	91.71		2010-05-03	3.42		2010-05-10	13.214		2010-05-12	1749.59		2010-04-30	17.32		2010-05-21	30.51		2010-05-20	0.87		2010-04-30	67530.00		2010-04-22	21454.94
2010-04-30	92.28		2010-04-30	3.48		2010-05-07	13.052		2010-05-11	1735.29		2010-04-29	17.20		2010-05-20	30.90		2010-05-19	0.89		2010-04-29	67978.00		2010-04-21	21510.93
2010-04-29	92.18		2010-04-29	3.41		2010-05-06	13.133		2010-05-10	1779.30		2010-04-28	16.94		2010-05-19	31.42		2010-05-18	0.91		2010-04-28	66656.00		2010-04-20	21623.38
2010-04-28	92.61		2010-04-28	3.42		2010-05-05	13.244		2010-05-07	1630.47		2010-04-27	17.40		2010-05-18	32.64		2010-05-17	0.91		2010-04-27	66511.00		2010-04-19	21405.17
2010-04-27	93.56		2010-04-27	3.45		2010-05-04	13.318		2010-05-06	1678.42		2010-04-26	17.96		2010-05-17	31.99		2010-05-14	0.90		2010-04-26	68872.00		2010-04-16	21865.26
2010-04-26	94.18		2010-04-26	3.47		2010-05-03	13.368		2010-05-05	1662.10		2010-04-23	18.09		2010-05-14	32.40		2010-05-13	0.95		2010-04-23	69509.00		2010-04-15	22157.82
2010-04-23	93.28		2010-04-23	3.34		2010-04-30	13.361		2010-05-04	1729.68		2010-04-22	18.36		2010-05-13	33.77		2010-05-12	0.96		2010-04-22	69386.00		2010-04-14	22121.43
2010-04-22	94.18		2010-04-22	3.35		2010-04-29	13.357		2010-05-03	1853.55		2010-04-20	18.80		2010-05-12	34.46		2010-05-11	0.95		2010-04-20	69318.00		2010-04-13	22103.53
2010-04-21	95.51		2010-04-21	3.35		2010-04-28	13.337		2010-04-30	1869.99		2010-04-19	18.45		2010-05-11	33.94		2010-05-10	0.93		2010-04-19	69098.00		2010-04-12	22138.17
2010-04-20	95.70		2010-04-20	3.38		2010-04-27	13.368		2010-04-29	1829.29		2010-04-16	18.11		2010-05-10	34.33		2010-05-07	0.84		2010-04-16	69421.00		2010-04-09	22208.50
2010-04-19	95.61		2010-04-19	3.35		2010-04-26	13.428		2010-04-28	1707.35		2010-04-15	17.94		2010-05-07	32.04		2010-05-06	0.84		2010-04-15	70524.00		2010-04-08	21867.04
2010-04-16	98.08		2010-04-16	3.33		2010-04-23	13.416		2010-04-27	1696.68		2010-04-14	17.62		2010-05-06	32.65		2010-05-05	0.90		2010-04-14	71035.00		2010-04-07	21928.77
2010-04-15	99.79		2010-04-15	3.48		2010-04-22	13.424		2010-04-26	1804.91		2010-04-13	17.61		2010-05-05	33.54		2010-05-04	0.91		2010-04-13	70792.00		2010-04-06	21537.00
2010-04-14	100.84		2010-04-14	3.49		2010-04-21	13.46		2010-04-23	1857.96		2010-04-12	17.30		2010-05-04	33.58		2010-05-03	0.95		2010-04-12	70614.00		2010-04-05	21537.00
2010-04-13	99.89		2010-04-13	3.53		2010-04-20	13.459		2010-04-22	1860.76		2010-04-09	17.64		2010-05-03	34.72		2010-04-30	0.94		2010-04-09	71417.00		2010-04-01	21537.00
2010-04-12	99.60		2010-04-12	3.60		2010-04-19	13.44		2010-04-21	1936.43		2010-04-08	17.60		2010-04-30	34.39		2010-04-29	0.95		2010-04-08	71785.00		2010-03-31	21239.35
2010-04-09	98.94		2010-04-09	3.61		2010-04-16	13.443		2010-04-20	1961.86		2010-04-07	17.22		2010-04-29	34.30		2010-04-28	0.92		2010-04-07	70793.00		2010-03-30	21374.79
2010-04-08	98.46		2010-04-08	3.58		2010-04-15	13.451		2010-04-19	1944.11		2010-04-06	17.24		2010-04-28	33.26		2010-04-27	0.93		2010-04-06	71096.00		2010-03-29	21237.43
2010-04-07	98.84		2010-04-07	3.57		2010-04-14	13.422		2010-04-16	1995.24		2010-04-05	17.08		2010-04-27	34.88		2010-04-26	0.97		2010-04-05	71290.00		2010-03-26	21053.11
2010-04-01	97.23		2010-04-01	3.47		2010-04-13	13.383		2010-04-15	2028.55		2010-04-01	17.10		2010-04-26	35.32		2010-04-23	0.98		2010-04-01	71136.00		2010-03-25	20778.55
2010-03-31	95.13		2010-03-31	3.40		2010-04-12	13.369		2010-04-14	1987.36		2010-03-31	16.65		2010-04-23	36.65		2010-04-22	0.97		2010-03-31	70372.00		2010-03-24	21008.62
2010-03-30	95.99		2010-03-30	3.40		2010-04-09	13.338		2010-04-13	2015.56		2010-03-30	16.60		2010-04-22	36.75		2010-04-21	0.99		2010-03-30	69960.00		2010-03-23	20987.78
2010-03-29	96.37		2010-03-29	3.35		2010-04-08	13.329		2010-04-12	2061.04		2010-03-29	16.75		2010-04-21	37.20		2010-04-20	1.01		2010-03-29	69939.00		2010-03-22	20933.25
2010-03-26	95.04		2010-03-26	3.30		2010-04-07	13.333		2010-04-09	1991.22		2010-03-26	16.52		2010-04-20	38.89		2010-04-19	0.99		2010-03-26	68683.00		2010-03-19	21370.82
2010-03-25	93.18		2010-03-25	3.26		2010-04-06	13.325		2010-04-08	1925.82		2010-03-25	16.49		2010-04-19	37.85		2010-04-16	1.00		2010-03-25	68442.00		2010-03-18	21330.67
2010-03-24	93.71		2010-03-24	3.31		2010-04-01	13.307		2010-04-07	1987.58		2010-03-24	16.53		2010-04-16	38.05		2010-04-15	1.02		2010-03-24	68913.00		2010-03-17	21384.49
2010-03-23	93.37		2010-03-23	3.32		2010-03-31	13.295		2010-04-06	2048.69		2010-03-23	16.57		2010-04-15	38.62		2010-04-14	1.01		2010-03-23	69387.00		2010-03-16	21022.93
2010-03-22	93.33		2010-03-22	3.27		2010-03-30	13.299		2010-04-01	2095.02		2010-03-22	16.30		2010-04-14	38.51		2010-04-13	0.99		2010-03-22	69042.00		2010-03-15	21079.10
2010-03-19	94.89		2010-03-19	3.32		2010-03-29	13.287		2010-03-31	2067.49		2010-03-19	16.26		2010-04-13	38.91		2010-04-12	0.98		2010-03-19	68829.00		2010-03-12	21209.74
2010-03-18	94.13		2010-03-18	3.29		2010-03-26	13.282		2010-03-30	2095.64		2010-03-18	16.60		2010-04-12	38.97		2010-04-09	0.96		2010-03-18	69697.00		2010-03-11	21228.20
2010-03-17	94.61		2010-03-17	3.28		2010-03-25	13.282		2010-03-29	2137.37		2010-03-17	16.90		2010-04-09	39.06		2010-04-08	0.95		2010-03-17	69723.00		2010-03-10	21208.29
2010-03-16	92.61		2010-03-16	3.21		2010-03-24	13.3		2010-03-26	2147.83		2010-03-16	16.99		2010-04-08	38.01		2010-04-07	0.97		2010-03-16	69942.00		2010-03-09	21207.55
2010-03-15	93.33		2010-03-15	3.23		2010-03-23	13.312		2010-03-24	2062.94		2010-03-15	16.80		2010-04-07	38.55		2010-04-06	0.97		2010-03-15	69024.00		2010-03-08	21196.87
2010-03-12	93.75		2010-03-12	3.28		2010-03-22	13.296		2010-03-23	2047.03		2010-03-12	17.30		2010-04-06	38.51		2010-04-01	0.97		2010-03-12	69341.00		2010-03-05	20787.97
2010-03-11	93.33		2010-03-11	3.26		2010-03-19	13.312		2010-03-22	2010.22		2010-03-11	17.80		2010-04-01	38.32		2010-03-31	0.96		2010-03-11	69885.00		2010-03-04	20575.78
2010-03-10	93.52		2010-03-10	3.31		2010-03-18	13.312		2010-03-19	2049.36		2010-03-10	17.01		2010-03-31	38.43		2010-03-30	0.97		2010-03-10	69979.00		2010-03-03	20876.79
2010-03-09	93.28		2010-03-09	3.30		2010-03-17	13.303		2010-03-18	2019.62		2010-03-09	16.87		2010-03-30	38.86		2010-03-29	0.96		2010-03-09	69576.00		2010-03-02	20906.11
2010-03-08	93.04		2010-03-08	3.32		2010-03-16	13.274		2010-03-17	2089.71		2010-03-08	16.88		2010-03-29	38.86		2010-03-26	0.96		2010-03-08	68575.00		2010-03-01	21056.93
2010-03-05	91.37		2010-03-05	3.22		2010-03-15	13.265		2010-03-16	2112.67		2010-03-05	16.71		2010-03-26	37.95		2010-03-25	0.95		2010-03-05	68847.00		2010-02-26	20608.70
2010-03-04	91.09		2010-03-04	3.21		2010-03-12	13.249		2010-03-15	2123.18		2010-03-04	15.79		2010-03-25	38.06		2010-03-24	0.94		2010-03-04	67815.00		2010-02-25	20399.57
2010-03-03	91.47		2010-03-03	3.32		2010-03-11	13.222		2010-03-12	2115.65		2010-03-03	16.11		2010-03-24	37.54		2010-03-23	0.96		2010-03-03	67641.00		2010-02-24	20467.74
2010-03-02	92.33		2010-03-02	3.31		2010-03-10	13.226		2010-03-11	2124.58		2010-03-02	16.05		2010-03-23	37.74		2010-03-22	0.97		2010-03-02	67779.00		2010-02-23	20623.00
2010-03-01	92.18		2010-03-01	3.23		2010-03-09	13.194		2010-03-10	2139.80		2010-03-01	16.32		2010-03-22	37.72		2010-03-19	0.98		2010-03-01	67228.00		2010-02-22	20377.27
2010-02-26	90.28		2010-02-26	3.10		2010-03-08	13.171		2010-03-09	2085.16		2010-02-26	15.75		2010-03-19	37.91		2010-03-18	0.97		2010-02-26	66503.00		2010-02-19	19894.02
2010-02-25	89.90		2010-02-25	3.07		2010-03-05	13.124		2010-03-08	2087.45		2010-02-25	15.89		2010-03-18	38.36		2010-03-17	0.96		2010-02-25	66121.00		2010-02-18	20422.15
2010-02-24	90.00		2010-02-24	3.14		2010-03-04	13.099		2010-03-05	2082.06		2010-02-24	16.31		2010-03-17	38.15		2010-03-16	0.96		2010-02-24	65795.00		2010-02-17	20534.01
2010-02-23	90.33		2010-02-23	3.18		2010-03-03	13.087		2010-03-04	2048.16		2010-02-23	16.40		2010-03-16	37.52		2010-03-15	0.96		2010-02-23	66108.00		2010-02-12	20268.69
2010-02-22	89.47		2010-02-22	3.15		2010-03-02	13.092		2010-03-03	2014.55		2010-02-22	16.90		2010-03-15	37.12		2010-03-12	0.97		2010-02-22	67184.00		2010-02-11	20290.69
2010-02-19	87.28		2010-02-19	3.06		2010-03-01	13.07		2010-03-02	2021.75		2010-02-19	17.21		2010-03-12	37.18		2010-03-11	0.97		2010-02-19	67597.00		2010-02-10	19922.22
2010-02-18	89.81		2010-02-18	3.16		2010-02-26	13.003		2010-03-01	1969.47		2010-02-18	17.60		2010-03-11	37.26		2010-03-10	0.97		2010-02-18	67836.00		2010-02-09	19790.28
2010-02-17	91.04		2010-02-17	3.21		2010-02-25	12.95		2010-02-26	1913.16		2010-02-17	17.65		2010-03-10	37.51		2010-03-09	0.96		2010-02-17	67285.00		2010-02-08	19550.89
2010-02-12	90.71		2010-02-12	3.13		2010-02-24	12.92		2010-02-25	1872.53		2010-02-12	17.53		2010-03-09	37.28		2010-03-08	0.96		2010-02-12	65855.00		2010-02-05	19665.08
2010-02-11	89.09		2010-02-11	3.15		2010-02-23	12.905		2010-02-24	1926.81		2010-02-11	17.83		2010-03-08	37.06		2010-03-05	0.96		2010-02-11	66129.00		2010-02-04	20341.64
2010-02-10	87.47		2010-02-10	3.08		2010-02-22	12.913		2010-02-23	1922.69		2010-02-10	17.55		2010-03-05	37.15		2010-03-04	0.95		2010-02-10	65051.00		2010-02-03	20722.08
2010-02-09	87.85		2010-02-09	3.04		2010-02-19	12.893		2010-02-22	1957.39		2010-02-09	17.40		2010-03-04	37.18		2010-03-03	0.97		2010-02-09	64718.00		2010-02-02	20272.18
2010-02-08	86.19		2010-02-08	2.94		2010-02-18	12.883		2010-02-19	1927.62		2010-02-08	17.60		2010-03-03	36.46		2010-03-02	0.95		2010-02-08	63153.00		2010-02-01	20243.75
2010-02-05	85.62		2010-02-05	3.01		2010-02-17	12.889		2010-02-18	1882.10		2010-02-05	18.14		2010-03-02	36.10		2010-03-01	0.96		2010-02-05	62763.00		2010-01-29	20121.99
2010-02-04	88.43		2010-02-04	3.13		2010-02-16	12.878		2010-02-17	1858.49		2010-02-04	17.65		2010-03-01	35.66		2010-02-26	0.94		2010-02-04	63934.00		2010-01-28	20356.37
2010-02-03	90.04		2010-02-03	3.16		2010-02-15	12.879		2010-02-16	1866.87		2010-02-03	19.00		2010-02-26	35.75		2010-02-25	0.95		2010-02-03	67109.00		2010-01-27	20033.07
2010-02-02	89.76		2010-02-02	3.09		2010-02-12	12.872		2010-02-12	1899.42		2010-02-02	17.90		2010-02-25	34.32		2010-02-24	0.98		2010-02-02	67163.00		2010-01-26	20109.33
2010-02-01	89.14		2010-02-01	3.09		2010-02-11	12.877		2010-02-11	1940.31		2010-02-01	17.30		2010-02-24	34.94		2010-02-23	0.97		2010-02-01	66572.00		2010-01-25	20598.55
2010-01-29	87.57		2010-01-29	3.10		2010-02-10	12.844		2010-02-10	1940.82		2010-01-29	16.80		2010-02-23	35.24		2010-02-22	1.00		2010-01-29	65402.00		2010-01-22	20726.18
2010-01-28	88.81		2010-01-28	3.12		2010-02-09	12.825		2010-02-09	1895.96		2010-01-28	17.60		2010-02-22	35.00		2010-02-19	1.03		2010-01-28	65588.00		2010-01-21	20862.67
2010-01-27	89.00		2010-01-27	3.02		2010-02-08	12.821		2010-02-08	1806.40		2010-01-27	17.34		2010-02-19	34.83		2010-02-18	1.03		2010-01-27	65070.00		2010-01-20	21286.17
2010-01-26	90.33		2010-01-26	3.03		2010-02-05	12.827		2010-02-05	1878.91		2010-01-26	17.70		2010-02-18	34.72		2010-02-17	1.00		2010-01-26	65524.00		2010-01-19	21677.98
2010-01-25	91.80		2010-01-25	3.15		2010-02-04	12.862		2010-02-04	1951.70		2010-01-22	17.62		2010-02-17	34.57		2010-02-16	0.99		2010-01-22	66220.00		2010-01-18	21460.01
2010-01-22	91.23		2010-01-22	3.21		2010-02-03	12.903		2010-02-03	2018.98		2010-01-21	17.48		2010-02-16	34.69		2010-02-15	0.97		2010-01-21	66270.00		2010-01-15	21654.16
2010-01-21	91.80		2010-01-21	3.19		2010-02-02	12.909		2010-02-02	2058.41		2010-01-20	18.52		2010-02-15	34.41		2010-02-12	0.98		2010-01-20	68200.00		2010-01-14	21716.95
2010-01-20	93.80		2010-01-20	3.25		2010-02-01	12.895		2010-02-01	2043.40		2010-01-19	19.30		2010-02-12	34.43		2010-02-11	0.98		2010-01-19	69909.00		2010-01-13	21748.60
2010-01-19	95.13		2010-01-19	3.37		2010-01-29	12.887		2010-01-29	2048.32		2010-01-18	19.18		2010-02-11	33.73		2010-02-10	0.99		2010-01-18	69401.00		2010-01-12	22326.64
2010-01-18	94.47		2010-01-18	3.24		2010-01-28	12.892		2010-01-28	1985.86		2010-01-15	18.39		2010-02-10	33.82		2010-02-09	0.97		2010-01-15	68978.00		2010-01-11	22411.52
2010-01-15	92.85		2010-01-15	3.28		2010-01-27	12.913		2010-01-27	1972.93		2010-01-14	18.77		2010-02-09	33.61		2010-02-08	0.94		2010-01-14	69801.00		2010-01-08	22296.75
2010-01-14	93.71		2010-01-14	3.26		2010-01-26	12.938		2010-01-26	2052.77		2010-01-13	19.41		2010-02-08	33.41		2010-02-05	0.94		2010-01-13	70385.00		2010-01-07	22269.45
2010-01-13	94.18		2010-01-13	3.29		2010-01-25	12.944		2010-01-25	2090.94		2010-01-12	19.20		2010-02-05	33.64		2010-02-04	0.97		2010-01-12	70076.00		2010-01-06	22416.67
2010-01-12	96.65		2010-01-12	3.41		2010-01-22	12.92		2010-01-22	2033.76		2010-01-11	18.96		2010-02-04	34.82		2010-02-03	0.99		2010-01-11	70433.00		2010-01-05	22279.58
2010-01-11	96.75		2010-01-11	3.49		2010-01-21	12.944		2010-01-21	2013.90		2010-01-08	18.05		2010-02-03	36.41		2010-02-02	1.03		2010-01-08	70263.00		2010-01-04	21823.28
2010-01-08	97.23		2010-01-08	3.54		2010-01-20	12.981		2010-01-20	2030.28		2010-01-07	18.15		2010-02-02	36.33		2010-02-01	0.97		2010-01-07	70451.00		2009-12-31	21872.50
2010-01-07	96.84		2010-01-07	3.52		2010-01-19	12.984		2010-01-19	2101.54		2010-01-06	17.94		2010-02-01	35.54		2010-01-29	0.97		2010-01-06	70729.00		2009-12-30	21496.62
2010-01-06	96.65		2010-01-06	3.56		2010-01-18	12.975		2010-01-18	2090.29		2010-01-05	18.20		2010-01-29	35.08		2010-01-28	0.95		2010-01-05	70240.00		2009-12-29	21499.44
2010-01-05	96.65		2010-01-05	3.58		2010-01-15	12.967		2010-01-15	2144.56		2010-01-04	17.67		2010-01-28	35.30		2010-01-27	0.92		2010-01-04	70045.00		2009-12-28	21480.22
2010-01-04	95.13		2010-01-04	3.46		2010-01-14	12.972		2010-01-14	2195.41		2009-12-30	17.10		2010-01-27	35.49		2010-01-26	0.92		2009-12-30	68588.00		2009-12-24	21517.00
2009-12-31	95.80		2009-12-31	3.46		2010-01-13	12.989		2010-01-13	2173.67		2009-12-29	16.90		2010-01-26	36.14		2010-01-25	0.92		2009-12-29	68296.00		2009-12-23	21328.74
2009-12-30	94.18		2009-12-30	3.35		2010-01-12	13.013		2010-01-12	2199.53		2009-12-28	16.88		2010-01-25	35.44		2010-01-22	0.93		2009-12-28	67902.00		2009-12-22	21092.04
2009-12-29	93.80		2009-12-29	3.37		2010-01-11	13.013		2010-01-11	2315.31		2009-12-23	16.18		2010-01-22	35.57		2010-01-21	0.92		2009-12-23	67589.00		2009-12-21	20948.10
2009-12-28	92.23		2009-12-28	3.42		2010-01-08	12.978		2010-01-08	2327.57		2009-12-22	15.68		2010-01-21	35.79		2010-01-20	0.93		2009-12-22	67418.00		2009-12-18	21175.88
2009-12-24	93.18		2009-12-24	3.45		2010-01-07	12.967		2010-01-07	2310.11		2009-12-21	15.55		2010-01-20	36.16		2010-01-19	0.94		2009-12-21	65925.00		2009-12-17	21347.63
2009-12-23	92.42		2009-12-23	3.44		2010-01-05	12.964		2010-01-05	2277.60		2009-12-18	15.80		2010-01-19	36.17		2010-01-18	0.93		2009-12-18	66794.00		2009-12-16	21611.74
2009-12-22	90.47		2009-12-22	3.37		2010-01-04	12.912		2010-01-04	2189.72		2009-12-17	15.25		2010-01-18	36.09		2010-01-15	0.91		2009-12-17	67068.00		2009-12-15	21813.92
2009-12-21	90.42		2009-12-21	3.33		2009-12-30	12.864		2009-12-31	2196.16		2009-12-16	15.60		2010-01-15	35.94		2010-01-14	0.92		2009-12-16	68622.00		2009-12-14	22085.75
2009-12-18	91.61		2009-12-18	3.32		2009-12-29	12.867		2009-12-30	2194.49		2009-12-15	15.40		2010-01-14	36.66		2010-01-13	0.94		2009-12-15	69311.00		2009-12-11	21902.11
2009-12-17	92.61		2009-12-17	3.33		2009-12-28	12.863		2009-12-29	2196.03		2009-12-14	15.75		2010-01-13	36.46		2010-01-12	0.94		2009-12-14	69349.00		2009-12-10	21700.04
2009-12-16	94.04		2009-12-16	3.40		2009-12-23	12.861		2009-12-28	2208.34		2009-12-11	16.25		2010-01-12	36.57		2010-01-11	0.94		2009-12-11	69267.00		2009-12-09	21741.76
2009-12-15	95.61		2009-12-15	3.41		2009-12-22	12.85		2009-12-23	2207.94		2009-12-10	15.50		2010-01-11	36.80		2010-01-08	0.96		2009-12-10	68728.00		2009-12-08	22060.52
2009-12-14	96.84		2009-12-14	3.53		2009-12-21	12.858		2009-12-22	2213.47		2009-12-09	14.80		2010-01-08	36.68		2010-01-07	0.97		2009-12-09	68012.00		2009-12-07	22324.96
2009-12-11	95.99		2009-12-11	3.53		2009-12-18	12.853		2009-12-21	2118.60		2009-12-08	15.57		2010-01-07	36.35		2010-01-06	0.98		2009-12-08	67729.00		2009-12-04	22498.15
2009-12-10	93.71		2009-12-10	3.49		2009-12-17	12.85		2009-12-18	2168.43		2009-12-07	16.30		2010-01-06	36.58		2010-01-05	0.98		2009-12-07	68512.00		2009-12-03	22553.87
2009-12-09	94.47		2009-12-09	3.52		2009-12-16	12.863		2009-12-17	2195.35		2009-12-04	16.31		2010-01-05	36.92		2010-01-04	0.97		2009-12-04	67604.00		2009-12-02	22289.57
2009-12-08	95.80		2009-12-08	3.59		2009-12-15	12.861		2009-12-16	2222.14		2009-12-03	0.16		2010-01-04	36.96		2009-12-30	0.98		2009-12-03	68315.00		2009-12-01	22113.15
2009-12-07	96.08		2009-12-07	3.65		2009-12-14	12.866		2009-12-15	2169.98		2009-12-02	16.48		2009-12-30	37.05		2009-12-29	0.98		2009-12-02	68615.00		2009-11-30	21821.50
2009-12-04	96.75		2009-12-04	3.68		2009-12-11	12.845		2009-12-14	2216.94		2009-12-01	15.74		2009-12-29	37.18		2009-12-28	0.98		2009-12-01	68546.00		2009-11-27	21134.50
2009-12-03	96.56		2009-12-03	3.73		2009-12-10	12.822		2009-12-11	2160.68		2009-11-30	14.85		2009-12-28	36.57		2009-12-23	0.97		2009-11-30	67044.00		2009-11-26	22210.41
2009-12-02	94.61		2009-12-02	3.66		2009-12-09	12.827		2009-12-10	2214.00		2009-11-27	14.30		2009-12-23	36.46		2009-12-22	0.97		2009-11-27	67082.00		2009-11-25	22611.80
2009-12-01	93.85		2009-12-01	3.66		2009-12-07	12.84		2009-12-09	2105.48		2009-11-26	14.30		2009-12-22	36.32		2009-12-21	0.97		2009-11-26	66392.00		2009-11-24	22423.14
2009-11-30	92.94		2009-11-30	3.59		2009-12-04	12.826		2009-12-08	2178.70		2009-11-25	14.70		2009-12-21	36.04		2009-12-18	0.95		2009-11-25	67917.00		2009-11-23	22771.39
2009-11-27	90.42		2009-11-27	3.40		2009-12-03	12.831		2009-12-07	2318.64		2009-11-24	14.50		2009-12-18	35.46		2009-12-17	0.97		2009-11-24	67317.00		2009-11-20	22455.84
2009-11-26	93.04		2009-11-26	3.59		2009-12-02	12.848		2009-12-04	2383.62		2009-11-23	14.24		2009-12-17	35.41		2009-12-16	0.97		2009-11-23	66809.00		2009-11-19	22643.16
2009-11-25	93.94		2009-11-25	3.69		2009-12-01	12.851		2009-12-03	2366.86		2009-11-20	14.15		2009-12-16	35.79		2009-12-15	0.97		2009-11-19	66327.00		2009-11-18	22840.33
2009-11-24	92.52		2009-11-24	3.80		2009-11-30	12.839		2009-12-02	2433.24		2009-11-19	14.15		2009-12-15	35.47		2009-12-14	0.97		2009-11-18	66516.00		2009-11-17	22914.15
2009-11-23	92.61		2009-11-23	3.96		2009-11-27	12.858		2009-12-01	2425.09		2009-11-18	14.05		2009-12-14	35.50		2009-12-11	0.96		2009-11-17	67406.00		2009-11-16	22943.98
2009-11-20	91.90		2009-11-20	3.89		2009-11-26	12.91		2009-11-30	2263.27		2009-11-17	13.97		2009-12-11	35.29		2009-12-10	0.95		2009-11-16	66627.00		2009-11-13	22553.63
2009-11-19	92.71		2009-11-19	3.90		2009-11-25	12.92		2009-11-27	2257.43		2009-11-16	13.90		2009-12-10	34.90		2009-12-09	0.94		2009-11-13	65326.00		2009-11-12	22397.57
2009-11-18	92.09		2009-11-18	3.98		2009-11-24	12.907		2009-11-26	2225.32		2009-11-13	13.86		2009-12-09	34.81		2009-12-08	0.95		2009-11-12	64448.00		2009-11-11	22627.21
2009-11-17	93.04		2009-11-17	4.06		2009-11-23	12.897		2009-11-25	2372.61		2009-11-12	13.80		2009-12-08	35.18		2009-12-07	0.96		2009-11-11	66431.00		2009-11-10	22268.16
2009-11-16	93.61		2009-11-16	4.07		2009-11-20	12.874		2009-11-24	2428.54		2009-11-11	14.20		2009-12-07	35.91		2009-12-04	0.98		2009-11-10	66303.00		2009-11-09	22207.55
2009-11-13	93.18		2009-11-13	3.98		2009-11-19	12.876		2009-11-23	2448.36		2009-11-10	14.17		2009-12-04	35.43		2009-12-03	0.97		2009-11-09	66214.00		2009-11-06	21829.72
2009-11-12	92.18		2009-11-12	3.86		2009-11-18	12.889		2009-11-20	2405.61		2009-11-09	15.20		2009-12-03	35.10		2009-12-02	0.98		2009-11-06	64466.00		2009-11-05	21479.08
2009-11-11	91.80		2009-11-11	3.95		2009-11-17	12.867		2009-11-19	2497.15		2009-11-06	15.09		2009-12-02	35.23		2009-12-01	0.98		2009-11-05	64816.00		2009-11-04	21614.77
2009-11-10	92.28		2009-11-10	3.93		2009-11-16	12.846		2009-11-18	2528.95		2009-11-05	15.05		2009-12-01	35.31		2009-11-30	0.96		2009-11-04	63913.00		2009-11-03	21240.06
2009-11-09	93.23		2009-11-09	3.88		2009-11-13	12.828		2009-11-17	2502.27		2009-11-04	15.20		2009-11-30	34.74		2009-11-27	0.95		2009-11-03	62643.00		2009-11-02	21620.19
2009-11-06	92.52		2009-11-06	3.80		2009-11-12	12.831		2009-11-16	2504.43		2009-11-03	14.64		2009-11-27	35.43		2009-11-26	0.96		2009-10-30	61546.00		2009-10-30	21752.87
2009-11-05	91.04		2009-11-05	3.74		2009-11-11	12.825		2009-11-13	2588.71		2009-11-02	14.25		2009-11-26	35.01		2009-11-25	1.00		2009-10-29	63721.00		2009-10-29	21264.99
2009-11-04	92.56		2009-11-04	3.74		2009-11-10	12.817		2009-11-12	2620.44		2009-10-30	14.25		2009-11-25	35.55		2009-11-24	0.99		2009-10-28	60162.00		2009-10-28	21761.58
2009-11-03	92.33		2009-11-03	3.63		2009-11-09	12.784		2009-11-11	2659.40		2009-10-29	13.81		2009-11-24	35.58		2009-11-23	1.00		2009-10-27	63161.00		2009-10-27	22169.59
2009-11-02	94.28		2009-11-02	3.71		2009-11-06	12.73		2009-11-10	2652.68		2009-10-28	13.15		2009-11-23	35.59		2009-11-20	0.98		2009-10-26	65086.00		2009-10-26	22589.73
2009-10-30	95.89		2009-10-30	3.74		2009-11-05	12.714		2009-11-09	2688.49		2009-10-27	14.39		2009-11-20	35.22		2009-11-19	1.00		2009-10-23	65059.00		2009-10-23	22589.73
2009-10-29	92.37		2009-10-29	3.57		2009-11-04	12.715		2009-11-06	2701.42		2009-10-26	14.75		2009-11-19	35.09		2009-11-18	1.02		2009-10-22	66135.00		2009-10-22	22210.52
2009-10-28	94.56		2009-10-28	3.67		2009-11-03	12.705		2009-11-05	2683.57		2009-10-23	14.70		2009-11-18	35.24		2009-11-17	1.02		2009-10-21	65486.00		2009-10-21	22318.11
2009-10-27	97.13		2009-10-27	3.76		2009-11-02	12.743		2009-11-04	2652.65		2009-10-22	14.40		2009-11-17	34.99		2009-11-16	1.02		2009-10-20	65303.00		2009-10-20	22384.96
2009-10-23	100.36		2009-10-23	3.85		2009-10-30	12.759		2009-11-03	2584.04		2009-10-21	14.11		2009-11-16	34.57		2009-11-13	1.02		2009-10-19	67239.00		2009-10-19	22200.46
2009-10-22	101.03		2009-10-22	3.79		2009-10-29	12.743		2009-11-02	2646.24		2009-10-20	14.35		2009-11-13	34.45		2009-11-12	1.02		2009-10-16	66200.00		2009-10-16	21929.90
2009-10-21	101.70		2009-10-21	3.77		2009-10-28	12.713		2009-10-30	2686.21		2009-10-19	15.50		2009-11-12	34.01		2009-11-11	1.01		2009-10-15	66703.00		2009-10-15	21999.08
2009-10-20	102.08		2009-10-20	3.74		2009-10-27	12.755		2009-10-29	2669.63		2009-10-16	15.60		2009-11-11	34.36		2009-11-10	1.00		2009-10-14	66201.00		2009-10-14	21886.48
2009-10-19	95.09		2009-10-19	3.69		2009-10-26	12.808		2009-10-27	2711.96		2009-10-15	15.70		2009-11-10	34.25		2009-11-09	1.02		2009-10-13	64646.00		2009-10-13	21467.36
2009-10-16	94.56		2009-10-16	3.64		2009-10-23	12.841		2009-10-26	2781.13		2009-10-14	15.45		2009-11-09	34.43		2009-11-06	1.00		2009-10-09	64071.00		2009-10-12	21299.35
2009-10-15	95.51		2009-10-15	3.71		2009-10-22	12.843		2009-10-23	2838.13		2009-10-13	16.23		2009-11-06	33.64		2009-11-05	1.03		2009-10-08	63760.00		2009-10-09	21499.44
2009-10-14	95.23		2009-10-14	3.64		2009-10-21	12.871		2009-10-22	2811.26		2009-10-12	16.90		2009-11-05	33.65		2009-11-04	1.00		2009-10-07	62638.00		2009-10-08	21492.90
2009-10-13	93.47		2009-10-13	3.58		2009-10-20	12.894		2009-10-21	2855.07		2009-10-09	16.90		2009-11-04	33.28		2009-11-03	0.97		2009-10-06	62671.00		2009-10-07	21241.59
2009-10-12	92.66		2009-10-12	3.52		2009-10-19	12.887		2009-10-20	2892.82		2009-10-08	16.80		2009-11-03	33.33		2009-11-02	1.00		2009-10-05	62369.00		2009-10-06	20811.53
2009-10-09	93.13		2009-10-09	3.54		2009-10-16	12.887		2009-10-19	2864.63		2009-10-07	15.75		2009-11-02	33.32		2009-10-30	0.97		2009-10-02	61172.00		2009-10-05	20429.07
2009-10-08	93.71		2009-10-08	3.59		2009-10-15	12.897		2009-10-16	2830.01		2009-10-06	15.20		2009-10-30	33.61		2009-10-29	1.01		2009-10-01	60459.00		2009-10-02	20375.49
2009-10-07	90.80		2009-10-07	3.54		2009-10-14	12.919		2009-10-15	2894.15		2009-10-05	15.60		2009-10-29	34.55		2009-10-28	1.00		2009-09-30	61518.00		2009-10-01	20955.25
2009-10-06	89.52		2009-10-06	3.43		2009-10-13	12.918		2009-10-14	2896.91		2009-10-02	15.40		2009-10-28	33.53		2009-10-27	1.02		2009-09-29	61235.00		2009-09-30	20955.25
2009-10-05	88.62		2009-10-05	3.33		2009-10-12	12.924		2009-10-13	2807.89		2009-10-01	13.90		2009-10-27	34.15		2009-10-26	1.01		2009-09-28	61317.00		2009-09-29	21013.17
2009-10-02	90.28		2009-10-02	3.27		2009-10-09	12.924		2009-10-12	2830.78		2009-09-30	13.55		2009-10-26	34.15		2009-10-23	1.04		2009-09-25	60356.00		2009-09-28	20588.41
2009-09-30	93.61		2009-09-30	3.36		2009-10-08	12.916		2009-10-09	2753.23		2009-09-29	13.25		2009-10-23	34.26		2009-10-22	1.06		2009-09-24	60046.00		2009-09-25	21024.40
2009-09-29	93.23		2009-09-29	3.40		2009-10-07	12.871		2009-10-08	2738.74		2009-09-28	13.30		2009-10-22	34.42		2009-10-21	1.08		2009-09-23	60496.00		2009-09-24	21050.73
2009-09-28	90.57		2009-09-28	3.33		2009-10-06	12.87		2009-10-07	2692.42		2009-09-25	12.85		2009-10-21	34.55		2009-10-20	1.09		2009-09-22	61493.00		2009-09-23	21595.52
2009-09-25	92.52		2009-09-25	3.40		2009-10-05	12.811		2009-10-06	2678.50		2009-09-24	12.72		2009-10-20	34.27		2009-10-19	1.08		2009-09-21	60928.00		2009-09-22	21701.14
2009-09-24	93.61		2009-09-24	3.38		2009-10-02	12.734		2009-10-05	2581.07		2009-09-23	12.95		2009-10-19	34.31		2009-10-16	1.06		2009-09-18	60703.00		2009-09-21	21472.85
2009-09-23	95.51		2009-09-23	3.52		2009-10-01	12.738		2009-10-02	2593.43		2009-09-22	12.65		2009-10-16	33.59		2009-10-15	1.06		2009-09-17	60236.00		2009-09-18	21623.45
2009-09-22	95.32		2009-09-22	3.56		2009-09-30	12.744		2009-10-01	2648.05		2009-09-21	12.30		2009-10-15	33.58		2009-10-14	1.07		2009-09-16	60411.00		2009-09-17	21768.51
2009-09-21	93.81		2009-09-21	3.54		2009-09-29	12.714		2009-09-30	2661.42		2009-09-18	12.20		2009-10-14	33.94		2009-10-13	1.04		2009-09-15	59264.00		2009-09-16	21402.92
2009-09-18	94.66		2009-09-18	3.64		2009-09-28	12.684		2009-09-29	2667.62		2009-09-17	11.80		2009-10-13	33.84		2009-10-12	1.06		2009-09-14	58868.00		2009-09-15	20866.37
2009-09-17	94.66		2009-09-17	3.61		2009-09-25	12.672		2009-09-28	2652.03		2009-09-16	11.68		2009-10-12	33.64		2009-10-09	1.05		2009-09-11	58366.00		2009-09-14	20932.20
2009-09-16	92.25		2009-09-16	3.63		2009-09-24	12.689		2009-09-25	2611.56		2009-09-15	11.50		2009-10-09	34.08		2009-10-08	1.06		2009-09-10	58536.00		2009-09-11	21161.42
2009-09-15	90.35		2009-09-15	3.49		2009-09-23	12.711		2009-09-24	2609.25		2009-09-14	11.01		2009-10-08	33.64		2009-10-07	1.06		2009-09-09	57910.00		2009-09-10	21069.56
2009-09-14	91.06		2009-09-14	3.45		2009-09-22	12.711		2009-09-23	2611.52		2009-09-11	10.99		2009-10-07	33.65		2009-10-06	1.07		2009-09-08	57855.00		2009-09-09	20851.04
2009-09-11	91.87		2009-09-11	3.49		2009-09-21	12.702		2009-09-22	2565.05		2009-09-10	11.00		2009-10-06	33.57		2009-10-05	1.04		2009-09-07	56652.00		2009-09-08	21069.81
2009-09-10	90.87		2009-09-10	3.49		2009-09-18	12.7		2009-09-21	2527.90		2009-09-09	10.98		2009-10-05	32.87		2009-10-02	1.03		2009-09-04	56652.00		2009-09-07	20629.31
2009-09-09	90.69		2009-09-09	3.44		2009-09-17	12.71		2009-09-18	2555.37		2009-09-08	11.10		2009-10-02	32.77		2009-10-01	1.03		2009-09-03	55707.00		2009-09-04	20318.62
2009-09-08	90.40		2009-09-08	3.45		2009-09-16	12.68		2009-09-17	2547.47		2009-09-07	10.48		2009-10-01	32.94		2009-09-30	1.08		2009-09-02	55386.00		2009-09-03	19761.68
2009-09-07	89.03		2009-09-07	3.38		2009-09-15	12.585		2009-09-16	2550.13		2009-09-04	10.48		2009-09-30	33.38		2009-09-29	1.10		2009-09-01	55815.00		2009-09-02	19522.00
2009-09-04	87.80		2009-09-04	3.27		2009-09-14	12.518		2009-09-15	2531.94		2009-09-03	10.22		2009-09-29	33.09		2009-09-28	1.11		2009-08-31	56489.00		2009-09-01	19872.30
2009-09-03	85.62		2009-09-03	3.12		2009-09-11	12.481		2009-09-14	2468.00		2009-09-02	10.23		2009-09-28	33.28		2009-09-25	1.10		2009-08-28	57701.00		2009-08-31	19724.19
2009-09-02	85.43		2009-09-02	3.08		2009-09-10	12.447		2009-09-11	2527.11		2009-09-01	10.22		2009-09-25	32.66		2009-09-24	1.09		2009-08-27	57704.00		2009-08-28	20098.62
2009-09-01	86.80		2009-09-01	3.15		2009-09-09	12.433		2009-09-10	2510.56		2009-08-31	10.25		2009-09-24	32.77		2009-09-23	1.10		2009-08-26	57766.00		2009-08-27	20242.75
2009-08-31	86.80		2009-08-31	3.11		2009-09-08	12.419		2009-09-09	2534.57		2009-08-28	10.50		2009-09-23	33.12		2009-09-22	1.10		2009-08-25	57421.00		2009-08-26	20456.32
2009-08-28	89.98		2009-08-28	3.13		2009-09-07	12.354		2009-09-08	2511.81		2009-08-27	10.70		2009-09-22	33.04		2009-09-21	1.11		2009-08-24	57775.00		2009-08-25	20435.24
2009-08-27	92.34		2009-08-27	3.14		2009-09-04	12.342		2009-09-07	2497.15		2009-08-26	10.75		2009-09-21	33.24		2009-09-18	1.11		2009-08-21	57729.00		2009-08-24	20535.94
2009-08-26	93.71		2009-08-26	3.15		2009-09-03	12.319		2009-09-04	2425.23		2009-08-25	11.10		2009-09-18	32.94		2009-09-17	1.12		2009-08-20	56831.00		2009-08-21	20199.02
2009-08-25	93.19		2009-08-25	3.15		2009-09-02	12.284		2009-09-03	2414.21		2009-08-24	11.33		2009-09-17	32.91		2009-09-16	1.12		2009-08-19	56156.00		2009-08-20	20328.86
2009-08-24	94.66		2009-08-24	3.19		2009-09-01	12.286		2009-09-02	2477.98		2009-08-21	11.92		2009-09-16	32.67		2009-09-15	1.11		2009-08-18	55749.00		2009-08-19	19954.23
2009-08-21	93.24		2009-08-21	3.10		2009-08-31	12.288		2009-09-01	2509.52		2009-08-20	11.40		2009-09-15	31.97		2009-09-14	1.10		2009-08-17	55218.00		2009-08-18	20306.27
2009-08-20	92.72		2009-08-20	3.13		2009-08-28	12.287		2009-08-31	2466.41		2009-08-19	11.40		2009-09-14	31.58		2009-09-11	1.08		2009-08-14	56638.00		2009-08-17	20137.65
2009-08-19	88.74		2009-08-19	3.02		2009-08-27	12.288		2009-08-28	2540.40		2009-08-18	10.51		2009-09-11	31.51		2009-09-10	1.08		2009-08-13	57048.00		2009-08-14	20893.33
2009-08-18	91.21		2009-08-18	3.09		2009-08-26	12.304		2009-08-27	2544.45		2009-08-17	10.33		2009-09-10	31.19		2009-09-09	1.07		2009-08-12	56588.00		2009-08-13	20861.30
2009-08-17	89.93		2009-08-17	3.06		2009-08-25	12.31		2009-08-26	2545.67		2009-08-14	10.95		2009-09-09	30.93		2009-09-08	1.06		2009-08-11	55761.00		2009-08-12	20435.24
2009-08-14	91.25		2009-08-14	3.19		2009-08-24	12.312		2009-08-25	2505.74		2009-08-13	11.38		2009-09-08	30.98		2009-09-07	1.06		2009-08-10	56830.00		2009-08-11	21074.21
2009-08-13	92.67		2009-08-13	3.17		2009-08-21	12.278		2009-08-24	2483.26		2009-08-12	11.68		2009-09-07	31.38		2009-09-04	1.03		2009-08-07	56330.00		2009-08-10	20929.52
2009-08-12	90.69		2009-08-12	3.07		2009-08-20	12.249		2009-08-21	2479.85		2009-08-11	11.75		2009-09-04	30.89		2009-09-03	1.02		2009-08-06	55755.00		2009-08-07	20375.37
2009-08-11	92.06		2009-08-11	3.13		2009-08-19	12.223		2009-08-20	2399.40		2009-08-10	12.05		2009-09-03	30.83		2009-09-02	1.00		2009-08-05	56384.00		2009-08-06	20899.24
2009-08-10	91.68		2009-08-10	3.09		2009-08-18	12.222		2009-08-19	2350.31		2009-08-07	11.65		2009-09-02	31.61		2009-09-01	1.00		2009-08-04	56038.00		2009-08-05	20494.77
2009-08-07	89.79		2009-08-07	3.01		2009-08-17	12.199		2009-08-18	2333.29		2009-08-06	11.90		2009-09-01	30.82		2009-08-31	1.01		2009-08-03	55998.00		2009-08-04	20796.43
2009-08-06	93.71		2009-08-06	3.08		2009-08-14	12.211		2009-08-17	2309.63		2009-08-05	12.10		2009-08-31	31.21		2009-08-28	1.02		2009-07-31	54766.00		2009-08-03	20807.26
2009-08-05	91.82		2009-08-05	3.04		2009-08-13	12.202		2009-08-14	2341.42		2009-08-04	12.00		2009-08-28	31.22		2009-08-27	1.01		2009-07-30	54478.00		2009-07-31	20573.33
2009-08-04	92.20		2009-08-04	3.12		2009-08-12	12.19		2009-08-13	2322.77		2009-08-03	12.10		2009-08-27	31.65		2009-08-26	1.00		2009-07-29	53735.00		2009-07-30	20234.08
2009-08-03	94.61		2009-08-03	3.21		2009-08-11	12.206		2009-08-12	2295.65		2009-07-31	12.15		2009-08-26	31.29		2009-08-25	1.01		2009-07-28	54472.00		2009-07-29	20135.50
2009-07-31	94.66		2009-07-31	3.18		2009-08-10	12.226		2009-08-11	2276.47		2009-07-30	11.93		2009-08-25	31.19		2009-08-24	0.98		2009-07-27	54549.00		2009-07-28	20624.54
2009-07-30	93.34		2009-07-30	3.16		2009-08-07	12.218		2009-08-10	2339.66		2009-07-29	11.40		2009-08-24	31.17		2009-08-21	0.99		2009-07-24	54457.00		2009-07-27	20251.62
2009-07-29	93.71		2009-07-29	3.19		2009-08-06	12.224		2009-08-07	2380.58		2009-07-28	10.60		2009-08-21	31.52		2009-08-20	0.95		2009-07-23	54249.00		2009-07-24	19982.79
2009-07-28	97.22		2009-07-28	3.27		2009-08-05	12.228		2009-08-06	2401.07		2009-07-27	10.40		2009-08-20	30.94		2009-08-19	0.93		2009-07-22	53073.00		2009-07-23	19817.70
2009-07-27	95.89		2009-07-27	3.21		2009-08-04	12.193		2009-08-05	2390.24		2009-07-24	10.40		2009-08-19	30.42		2009-08-18	0.93		2009-07-21	53234.00		2009-07-22	19248.17
2009-07-24	93.48		2009-07-24	3.16		2009-08-03	12.14		2009-08-04	2434.02		2009-07-23	10.30		2009-08-18	30.31		2009-08-17	0.93		2009-07-20	53155.00		2009-07-21	19501.73
2009-07-23	94.19		2009-07-23	3.12		2009-07-31	12.077		2009-08-03	2423.96		2009-07-22	10.45		2009-08-17	30.54		2009-08-14	0.95		2009-07-17	52072.00		2009-07-20	19502.37
2009-07-22	90.45		2009-07-22	3.05		2009-07-30	12.055		2009-07-31	2362.35		2009-07-21	10.48		2009-08-14	31.43		2009-08-13	0.97		2009-07-16	51918.00		2009-07-17	18805.66
2009-07-21	91.92		2009-07-21	3.07		2009-07-29	12.028		2009-07-30	2353.09		2009-07-20	10.80		2009-08-13	31.54		2009-08-12	0.97		2009-07-15	51297.00		2009-07-16	18361.87
2009-07-20	92.15		2009-07-20	3.10		2009-07-28	12.036		2009-07-29	2276.18		2009-07-17	10.77		2009-08-12	31.20		2009-08-11	0.95		2009-07-14	48873.00		2009-07-15	18258.66
2009-07-17	87.37		2009-07-17	3.02		2009-07-27	12.014		2009-07-28	2286.15		2009-07-16	10.76		2009-08-11	31.16		2009-08-10	0.98		2009-07-13	49187.00		2009-07-14	17885.73
2009-07-16	83.87		2009-07-16	2.92		2009-07-24	11.992		2009-07-27	2344.04		2009-07-15	11.00		2009-08-10	31.54		2009-08-07	0.96		2009-07-10	49221.00		2009-07-13	17254.63
2009-07-15	83.30		2009-07-15	2.95		2009-07-23	11.979		2009-07-24	2331.32		2009-07-14	10.95		2009-08-07	31.25		2009-08-06	0.95		2009-07-08	49178.00		2009-07-10	17708.42
2009-07-14	81.60		2009-07-14	2.93		2009-07-22	11.95		2009-07-23	2295.26		2009-07-13	11.00		2009-08-06	31.11		2009-08-05	0.99		2009-07-07	49457.00		2009-07-09	17790.59
2009-07-13	78.95		2009-07-13	2.83		2009-07-21	11.944		2009-07-22	2270.94		2009-07-10	10.20		2009-08-05	30.96		2009-08-04	1.00		2009-07-06	50622.00		2009-07-08	17721.07
2009-07-10	80.65		2009-07-10	2.90		2009-07-20	11.92		2009-07-21	2271.07		2009-07-09	9.90		2009-08-04	31.36		2009-08-03	0.98		2009-07-03	50935.00		2009-07-07	17862.27
2009-07-09	80.89		2009-07-09	2.93		2009-07-17	11.894		2009-07-20	2275.34		2009-07-08	9.90		2009-08-03	31.70		2009-07-31	0.99		2009-07-02	51025.00		2009-07-06	17979.41
2009-07-08	79.47		2009-07-08	2.92		2009-07-16	11.871		2009-07-17	2230.44		2009-07-07	10.31		2009-07-31	31.47		2009-07-30	0.98		2009-07-01	51544.00		2009-07-03	18203.40
2009-07-07	81.22		2009-07-07	2.93		2009-07-15	11.858		2009-07-16	2213.49		2009-07-06	10.30		2009-07-30	31.52		2009-07-29	0.95		2009-06-30	51465.00		2009-07-02	18178.05
2009-07-06	81.88		2009-07-06	2.98		2009-07-14	11.845		2009-07-15	2185.47		2009-07-03	9.96		2009-07-29	31.07		2009-07-28	0.91		2009-06-29	52138.00		2009-06-30	18378.73
2009-07-03	82.50		2009-07-03	3.05		2009-07-13	11.827		2009-07-14	2169.34		2009-07-02	10.15		2009-07-28	30.41		2009-07-27	0.94		2009-06-26	51486.00		2009-06-29	18528.51
2009-07-02	82.54		2009-07-02	3.06		2009-07-10	11.822		2009-07-13	2103.67		2009-07-01	10.26		2009-07-27	30.18		2009-07-24	0.94		2009-06-25	51515.00		2009-06-26	18600.26
2009-06-30	84.15		2009-06-30	3.04		2009-07-09	11.812		2009-07-10	2106.13		2009-06-30	9.99		2009-07-24	29.90		2009-07-23	0.94		2009-06-24	49672.00		2009-06-25	18275.03
2009-06-29	87.14		2009-06-29	3.02		2009-07-08	11.806		2009-07-09	2160.73		2009-06-29	10.22		2009-07-23	30.63		2009-07-22	0.94		2009-06-23	49814.00		2009-06-24	17892.15
2009-06-26	88.18		2009-06-26	3.02		2009-07-07	11.819		2009-07-08	2167.90		2009-06-26	10.65		2009-07-22	31.07		2009-07-21	0.91		2009-06-22	49495.00		2009-06-23	17538.37
2009-06-25	86.00		2009-06-25	2.96		2009-07-06	11.824		2009-07-07	2202.83		2009-06-25	10.00		2009-07-21	30.82		2009-07-20	0.90		2009-06-19	51374.00		2009-06-22	18059.55
2009-06-24	83.68		2009-06-24	2.86		2009-07-03	11.836		2009-07-06	2187.02		2009-06-24	10.20		2009-07-20	30.61		2009-07-17	0.90		2009-06-18	50903.00		2009-06-19	17920.93
2009-06-23	82.36		2009-06-23	2.80		2009-07-02	11.836		2009-07-03	2211.04		2009-06-23	10.11		2009-07-17	30.66		2009-07-16	0.89		2009-06-17	51046.00		2009-06-18	17776.66
2009-06-22	84.15		2009-06-22	2.93		2009-07-01	11.83		2009-07-02	2217.58		2009-06-22	10.59		2009-07-16	30.29		2009-07-15	0.89		2009-06-16	51206.00		2009-06-17	18084.60
2009-06-19	80.94		2009-06-19	2.89		2009-06-30	11.821		2009-07-01	2236.98		2009-06-19	11.10		2009-07-15	30.63		2009-07-14	0.85		2009-06-15	52034.00		2009-06-16	18165.50
2009-06-18	80.84		2009-06-18	2.88		2009-06-29	11.798		2009-06-30	2209.99		2009-06-18	11.32		2009-07-14	29.99		2009-07-13	0.86		2009-06-12	53558.00		2009-06-15	18498.96
2009-06-17	81.83		2009-06-17	3.00		2009-06-26	11.748		2009-06-29	2166.86		2009-06-17	10.86		2009-07-13	30.42		2009-07-10	0.84		2009-06-10	53411.00		2009-06-12	18889.68
2009-06-16	83.21		2009-06-16	2.97		2009-06-25	11.696		2009-06-26	2162.65		2009-06-16	10.90		2009-07-10	29.86		2009-07-09	0.86		2009-06-09	53157.00		2009-06-11	18791.03
2009-06-15	84.77		2009-06-15	2.94		2009-06-24	11.657		2009-06-25	2177.03		2009-06-15	10.82		2009-07-09	30.15		2009-07-08	0.85		2009-06-08	53630.00		2009-06-10	18785.66
2009-06-12	86.57		2009-06-12	2.96		2009-06-23	11.631		2009-06-24	2199.11		2009-06-12	11.30		2009-07-08	30.01		2009-07-07	0.88		2009-06-05	53341.00		2009-06-09	18058.49
2009-06-11	86.57		2009-06-11	3.00		2009-06-22	11.66		2009-06-23	2167.25		2009-06-11	10.65		2009-07-07	30.05		2009-07-06	0.89		2009-06-04	53464.00		2009-06-08	18253.39
2009-06-10	88.98		2009-06-10	3.02		2009-06-19	11.692		2009-06-22	2143.37		2009-06-10	10.65		2009-07-06	30.27		2009-07-03	0.90		2009-06-03	52087.00		2009-06-05	18679.53
2009-06-09	86.71		2009-06-09	2.78		2009-06-18	11.692		2009-06-19	2233.90		2009-06-09	10.75		2009-07-03	30.19		2009-07-02	0.89		2009-06-02	54000.00		2009-06-04	18502.77
2009-06-08	86.95		2009-06-08	2.80		2009-06-17	11.716		2009-06-18	2182.07		2009-06-08	11.10		2009-07-02	30.16		2009-07-01	0.92		2009-06-01	54486.00		2009-06-03	18576.47
2009-06-05	90.83		2009-06-05	2.83		2009-06-16	11.769		2009-06-17	2162.34		2009-06-05	11.00		2009-07-01	30.57		2009-06-30	0.88		2009-05-29	53198.00		2009-06-02	18389.08
2009-06-04	89.74		2009-06-04	2.75		2009-06-15	11.777		2009-06-16	2279.96		2009-06-04	11.00		2009-06-30	29.95		2009-06-29	0.89		2009-05-28	53041.00		2009-06-01	18888.59
2009-06-03	90.50		2009-06-03	2.79		2009-06-12	11.784		2009-06-15	2390.45		2009-06-03	10.55		2009-06-29	30.09		2009-06-26	0.88		2009-05-27	51792.00		2009-05-29	18171.00
2009-06-02	89.17		2009-06-02	2.72		2009-06-11	11.776		2009-06-12	2401.57		2009-06-02	11.10		2009-06-26	30.10		2009-06-25	0.88		2009-05-26	51841.00		2009-05-27	17885.27
2009-06-01	93.71		2009-06-01	2.79		2009-06-10	11.763		2009-06-11	2386.92		2009-06-01	10.00		2009-06-25	30.25		2009-06-24	0.85		2009-05-25	50816.00		2009-05-26	16991.56
2009-05-29	90.69		2009-05-29	2.77		2009-06-09	11.76		2009-06-10	2376.11		2009-05-29	9.65		2009-06-24	30.52		2009-06-23	0.84		2009-05-22	50568.00		2009-05-25	17121.82
2009-05-27	90.54		2009-05-27	2.56		2009-06-08	11.742		2009-06-09	2319.69		2009-05-28	9.56		2009-06-23	30.40		2009-06-22	0.83		2009-05-21	50087.00		2009-05-22	17062.52
2009-05-26	86.38		2009-05-26	2.36		2009-06-05	11.747		2009-06-05	2372.26		2009-05-27	9.20		2009-06-22	29.75		2009-06-19	0.85		2009-05-20	51245.00		2009-05-21	17199.49
2009-05-25	83.87		2009-05-25	2.33		2009-06-04	11.749		2009-06-04	2338.90		2009-05-26	9.31		2009-06-19	29.74		2009-06-18	0.84		2009-05-19	51347.00		2009-05-20	17475.84
2009-05-22	78.52		2009-05-22	2.31		2009-06-03	11.762		2009-06-03	2408.75		2009-05-25	9.32		2009-06-18	29.37		2009-06-17	0.84		2009-05-18	51463.00		2009-05-19	17544.03
2009-05-21	78.52		2009-05-21	2.32		2009-06-01	11.735		2009-06-02	2427.45		2009-05-22	9.10		2009-06-17	28.78		2009-06-16	0.84		2009-05-15	49007.00		2009-05-18	17022.91
2009-05-20	79.28		2009-05-20	2.36		2009-05-29	11.682		2009-06-01	2417.01		2009-05-21	8.61		2009-06-16	28.94		2009-06-15	0.84		2009-05-14	49446.00		2009-05-15	16790.70
2009-05-19	81.08		2009-05-19	2.36		2009-05-28	11.649		2009-05-29	2327.47		2009-05-20	8.80		2009-06-15	28.76		2009-06-12	0.87		2009-05-13	48679.00		2009-05-14	16541.69
2009-05-18	80.75		2009-05-18	2.32		2009-05-27	11.658		2009-05-28	2309.08		2009-05-19	8.85		2009-06-12	29.38		2009-06-11	0.88		2009-05-12	50326.00		2009-05-13	17059.62
2009-05-15	78.90		2009-05-15	2.29		2009-05-26	11.638		2009-05-27	2294.82		2009-05-18	8.80		2009-06-11	29.67		2009-06-10	0.86		2009-05-11	50976.00		2009-05-12	17153.64
2009-05-14	77.48		2009-05-14	2.17		2009-05-25	11.635		2009-05-26	2234.81		2009-05-15	8.50		2009-06-10	29.85		2009-06-09	0.85		2009-05-08	51396.00		2009-05-11	17087.95
2009-05-13	81.83		2009-05-13	2.21		2009-05-22	11.633		2009-05-25	2278.78		2009-05-14	8.76		2009-06-09	29.95		2009-06-08	0.85		2009-05-07	50058.00		2009-05-08	17389.87
2009-05-12	79.99		2009-05-12	2.23		2009-05-21	11.653		2009-05-22	2280.15		2009-05-13	8.95		2009-06-08	30.00		2009-06-05	0.85		2009-05-06	51499.00		2009-05-07	17217.89
2009-05-11	79.28		2009-05-11	2.19		2009-05-20	11.674		2009-05-21	2251.00		2009-05-12	9.40		2009-06-05	30.23		2009-06-04	0.86		2009-05-05	50670.00		2009-05-06	16834.57
2009-05-08	80.39		2009-05-08	2.23		2009-05-19	11.644		2009-05-20	2309.79		2009-05-11	9.15		2009-06-04	30.61		2009-06-03	0.87		2009-05-04	50405.00		2009-05-05	16430.08
2009-05-07	81.36		2009-05-07	2.32		2009-05-18	11.605		2009-05-19	2253.73		2009-05-08	8.93		2009-06-03	30.53		2009-06-02	0.88		2009-04-30	47290.00		2009-05-04	16381.05
2009-05-06	82.15		2009-05-06	2.25		2009-05-15	11.582		2009-05-18	2171.26		2009-05-07	8.80		2009-06-02	30.91		2009-06-01	0.92		2009-04-29	47227.00		2009-05-01	15520.99
2009-05-05	80.81		2009-05-05	2.23		2009-05-14	11.572		2009-05-15	2146.15		2009-05-06	8.71		2009-06-01	31.11		2009-05-29	0.89		2009-04-28	45821.00		2009-04-30	15520.99
2009-05-04	79.93		2009-05-04	2.26		2009-05-13	11.583		2009-05-14	2124.03		2009-05-05	8.30		2009-05-29	30.69		2009-05-28	0.91		2009-04-27	45820.00		2009-04-29	14956.95
2009-04-30	75.30		2009-04-30	2.20		2009-05-12	11.612		2009-05-13	2136.46		2009-05-04	8.89		2009-05-28	30.61		2009-05-27	0.91		2009-04-24	46772.00		2009-04-28	14555.11
2009-04-29	70.12		2009-04-29	2.15		2009-05-11	11.628		2009-05-12	2204.11		2009-05-01	9.20		2009-05-27	30.93		2009-05-26	0.91		2009-04-23	45801.00		2009-04-27	14840.42
2009-04-28	68.18		2009-04-28	2.10		2009-05-08	11.672		2009-05-11	2159.61		2009-04-30	9.20		2009-05-26	30.77		2009-05-25	0.89		2009-04-22	44888.00		2009-04-24	15258.85
2009-04-27	71.00		2009-04-27	2.10		2009-05-07	11.686		2009-05-08	2151.40		2009-04-29	9.80		2009-05-25	30.28		2009-05-22	0.89		2009-04-20	44433.00		2009-04-23	15214.46
2009-04-24	73.31		2009-04-24	2.19		2009-05-06	11.621		2009-05-07	2141.23		2009-04-28	9.40		2009-05-22	30.16		2009-05-21	0.88		2009-04-17	45778.00		2009-04-22	14878.45
2009-04-23	71.23		2009-04-23	2.20		2009-05-05	11.503		2009-05-06	2191.18		2009-04-27	9.45		2009-05-21	30.31		2009-05-20	0.92		2009-04-16	46025.00		2009-04-21	15285.89
2009-04-22	69.84		2009-04-22	2.14		2009-05-04	11.421		2009-05-05	2160.47		2009-04-24	8.92		2009-05-20	30.02		2009-05-19	0.90		2009-04-15	45273.00		2009-04-20	15750.91
2009-04-21	71.83		2009-04-21	2.24		2009-04-30	11.355		2009-05-04	2096.41		2009-04-23	8.60		2009-05-19	29.75		2009-05-18	0.91		2009-04-14	45418.00		2009-04-17	15601.27
2009-04-20	73.45		2009-04-20	2.24		2009-04-29	11.326		2009-04-30	2053.74		2009-04-22	8.47		2009-05-18	29.36		2009-05-15	0.86		2009-04-13	45992.00		2009-04-16	15582.99
2009-04-17	70.95		2009-04-17	2.15		2009-04-28	11.302		2009-04-29	1990.51		2009-04-21	8.59		2009-05-15	29.45		2009-05-14	0.86		2009-04-09	45539.00		2009-04-15	15669.62
2009-04-16	70.31		2009-04-16	2.18		2009-04-27	11.306		2009-04-28	1907.43		2009-04-20	8.59		2009-05-14	29.63		2009-05-13	0.89		2009-04-08	44182.00		2009-04-14	15580.16
2009-04-15	70.63		2009-04-15	2.22		2009-04-24	11.304		2009-04-27	1925.81		2009-04-17	8.95		2009-05-13	29.38		2009-05-12	0.90		2009-04-07	43825.00		2009-04-13	14901.41
2009-04-14	71.51		2009-04-14	2.24		2009-04-23	11.269		2009-04-24	1926.54		2009-04-16	9.05		2009-05-12	29.47		2009-05-11	0.86		2009-04-06	44167.00		2009-04-09	14901.41
2009-04-09	68.83		2009-04-09	2.14		2009-04-22	11.277		2009-04-23	1905.92		2009-04-15	8.65		2009-05-11	29.52		2009-05-08	0.84		2009-04-03	44391.00		2009-04-08	14474.86
2009-04-08	66.47		2009-04-08	2.05		2009-04-21	11.281		2009-04-22	1894.56		2009-04-14	8.40		2009-05-08	29.80		2009-05-07	0.85		2009-04-02	43736.00		2009-04-07	14928.97
2009-04-07	70.35		2009-04-07	2.07		2009-04-20	11.305		2009-04-21	1880.69		2009-04-13	8.52		2009-05-07	29.52		2009-05-06	0.86		2009-04-01	41976.00		2009-04-06	14998.04
2009-04-06	69.98		2009-04-06	2.04		2009-04-17	11.33		2009-04-16	1973.25		2009-04-10	9.07		2009-05-06	29.10		2009-05-05	0.86		2009-03-31	40926.00		2009-04-03	14545.69
2009-04-03	67.72		2009-04-03	1.99		2009-04-16	11.321		2009-04-15	1928.29		2009-04-09	9.07		2009-05-05	28.97		2009-05-04	0.88		2009-03-30	40653.00		2009-04-02	14521.97
2009-04-02	66.61		2009-04-02	2.03		2009-04-15	11.276		2009-04-14	1901.00		2009-04-08	9.00		2009-05-04	29.23		2009-04-30	0.86		2009-03-27	41907.00		2009-04-01	13519.54
2009-04-01	61.70		2009-04-01	1.96		2009-04-14	11.237		2009-04-09	1881.95		2009-04-07	8.68		2009-04-30	29.56		2009-04-29	0.86		2009-03-26	42589.00		2009-03-31	13576.02
2009-03-31	61.75		2009-03-31	1.96		2009-04-09	11.19		2009-04-08	1807.11		2009-04-06	8.22		2009-04-29	29.12		2009-04-28	0.84		2009-03-25	41799.00		2009-03-30	13456.33
2009-03-30	62.16		2009-03-30	1.88		2009-04-08	11.141		2009-04-07	1729.27		2009-04-03	8.22		2009-04-28	28.37		2009-04-27	0.87		2009-03-24	41476.00		2009-03-27	14119.50
2009-03-27	65.68		2009-03-27	2.01		2009-04-07	11.103		2009-04-06	1741.41		2009-04-02	7.67		2009-04-27	28.28		2009-04-24	0.86		2009-03-23	42439.00		2009-03-26	14108.98
2009-03-26	66.05		2009-03-26	1.99		2009-04-06	11.096		2009-04-03	1754.62		2009-04-01	7.30		2009-04-24	28.43		2009-04-23	0.83		2009-03-20	40076.00		2009-03-25	13622.11
2009-03-25	64.76		2009-03-25	1.83		2009-04-03	11.043		2009-04-02	1752.81		2009-03-31	7.11		2009-04-23	28.27		2009-04-22	0.84		2009-03-19	40453.00		2009-03-24	13910.34
2009-03-24	65.45		2009-03-24	1.80		2009-04-02	10.972		2009-04-01	1678.72		2009-03-30	7.22		2009-04-22	28.36		2009-04-21	0.82		2009-03-18	40142.00		2009-03-23	13447.42
2009-03-23	63.23		2009-03-23	1.77		2009-04-01	10.913		2009-03-31	1684.37		2009-03-27	7.75		2009-04-21	28.41		2009-04-20	0.84		2009-03-17	39511.00		2009-03-20	12833.51
2009-03-20	58.42		2009-03-20	1.72		2009-03-31	10.886		2009-03-30	1629.68		2009-03-26	7.30		2009-04-20	28.59		2009-04-17	0.89		2009-03-16	38607.00		2009-03-19	13130.92
2009-03-19	60.55		2009-03-19	1.80		2009-03-30	10.882		2009-03-27	1671.80		2009-03-25	6.83		2009-04-17	29.33		2009-04-16	0.89		2009-03-13	39015.00		2009-03-18	13117.17
2009-03-18	58.88		2009-03-18	1.81		2009-03-27	10.898		2009-03-26	1714.00		2009-03-24	6.67		2009-04-16	28.15		2009-04-15	0.89		2009-03-12	39152.00		2009-03-17	12878.09
2009-03-17	58.74		2009-03-17	1.77		2009-03-26	10.889		2009-03-24	1694.28		2009-03-23	6.77		2009-04-15	28.05		2009-04-14	0.88		2009-03-11	38805.00		2009-03-16	12976.71
2009-03-16	59.90		2009-03-16	1.77		2009-03-25	10.863		2009-03-23	1689.55		2009-03-20	6.65		2009-04-14	28.39		2009-04-09	0.87		2009-03-10	38795.00		2009-03-13	12525.80
2009-03-13	58.09		2009-03-13	1.72		2009-03-24	10.873		2009-03-20	1647.88		2009-03-19	6.90		2009-04-09	28.03		2009-04-08	0.88		2009-03-09	36741.00		2009-03-12	12001.53
2009-03-12	55.37		2009-03-12	1.69		2009-03-23	10.86		2009-03-19	1622.88		2009-03-18	6.80		2009-04-08	28.76		2009-04-07	0.86		2009-03-06	37105.00		2009-03-11	11930.66
2009-03-11	54.67		2009-03-11	1.67		2009-03-20	10.845		2009-03-18	1578.63		2009-03-17	6.52		2009-04-07	28.43		2009-04-06	0.86		2009-03-05	37369.00		2009-03-10	11694.05
2009-03-10	51.80		2009-03-10	1.66		2009-03-19	10.847		2009-03-17	1584.10		2009-03-16	6.50		2009-04-06	27.41		2009-04-03	0.89		2009-03-04	38402.00		2009-03-09	11344.58
2009-03-09	52.08		2009-03-09	1.65		2009-03-18	10.778		2009-03-16	1584.16		2009-03-13	6.51		2009-04-03	26.40		2009-04-02	0.90		2009-03-03	36468.00		2009-03-06	11921.52
2009-03-06	54.07		2009-03-06	1.68		2009-03-17	10.757		2009-03-13	1557.77		2009-03-12	6.10		2009-04-02	27.34		2009-04-01	0.87		2009-03-02	36235.00		2009-03-05	12211.24
2009-03-05	55.92		2009-03-05	1.66		2009-03-16	10.751		2009-03-12	1554.06		2009-03-11	6.25		2009-04-01	26.99		2009-03-31	0.83		2009-02-27	38183.00		2009-03-04	12331.15
2009-03-04	56.98		2009-03-04	1.64		2009-03-13	10.708		2009-03-11	1538.17		2009-03-10	6.43		2009-03-31	27.34		2009-03-30	0.80		2009-02-26	38180.00		2009-03-03	12033.88
2009-03-03	56.89		2009-03-03	1.59		2009-03-12	10.65		2009-03-10	1551.28		2009-03-09	5.70		2009-03-30	26.69		2009-03-27	0.82		2009-02-25	38232.00		2009-03-02	12317.46
2009-03-02	56.34		2009-03-02	1.59		2009-03-11	10.611		2009-03-09	1469.41		2009-03-06	5.66		2009-03-27	27.73		2009-03-26	0.84		2009-02-20	38715.00		2009-02-27	12811.57
2009-02-27	59.07		2009-02-27	1.65		2009-03-10	10.579		2009-03-06	1474.35		2009-03-05	5.74		2009-03-26	27.89		2009-03-25	0.83		2009-02-19	39730.00		2009-02-26	12894.94
2009-02-26	59.85		2009-02-26	1.61		2009-03-09	10.551		2009-03-05	1481.46		2009-03-04	5.85		2009-03-25	28.68		2009-03-24	0.80		2009-02-18	39674.00		2009-02-25	13005.08
2009-02-25	60.22		2009-02-25	1.62		2009-03-06	10.559		2009-03-04	1507.39		2009-03-03	5.56		2009-03-24	28.65		2009-03-23	0.79		2009-02-17	39847.00		2009-02-24	12798.52
2009-02-24	59.57		2009-02-24	1.59		2009-03-05	10.578		2009-03-03	1510.99		2009-03-02	5.62		2009-03-23	27.74		2009-03-20	0.77		2009-02-16	41841.00		2009-02-23	13175.10
2009-02-23	60.87		2009-02-23	1.63		2009-03-04	10.601		2009-02-27	1535.82		2009-02-27	5.65		2009-03-20	27.37		2009-03-19	0.76		2009-02-13	41674.00		2009-02-20	12699.17
2009-02-20	58.33		2009-02-20	1.60		2009-03-03	10.568		2009-02-26	1541.43		2009-02-26	5.58		2009-03-19	26.55		2009-03-18	0.77		2009-02-12	40501.00		2009-02-19	13023.36
2009-02-19	60.04		2009-02-19	1.64		2009-03-02	10.609		2009-02-25	1521.49		2009-02-25	5.55		2009-03-18	26.76		2009-03-17	0.78		2009-02-11	40846.00		2009-02-18	13016.00
2009-02-18	61.70		2009-02-18	1.63		2009-02-27	10.639		2009-02-24	1545.40		2009-02-24	5.60		2009-03-17	26.15		2009-03-16	0.78		2009-02-10	41207.00		2009-02-17	12945.40
2009-02-17	60.59		2009-02-17	1.58		2009-02-26	10.649		2009-02-23	1548.99		2009-02-23	5.60		2009-03-16	26.07		2009-03-13	0.75		2009-02-09	42100.00		2009-02-16	13455.88
2009-02-16	62.86		2009-02-16	1.66		2009-02-25	10.638		2009-02-20	1601.23		2009-02-20	5.60		2009-03-13	26.41		2009-03-12	0.74		2009-02-06	42756.00		2009-02-13	13554.67
2009-02-13	62.53		2009-02-13	1.64		2009-02-24	10.632		2009-02-19	1615.06		2009-02-19	5.80		2009-03-12	25.84		2009-03-11	0.70		2009-02-05	41109.00		2009-02-12	13228.30
2009-02-12	61.15		2009-02-12	1.60		2009-02-23	10.629		2009-02-18	1589.18		2009-02-18	5.90		2009-03-11	25.44		2009-03-10	0.70		2009-02-04	40129.00		2009-02-11	13539.21
2009-02-11	61.66		2009-02-11	1.60		2009-02-20	10.624		2009-02-17	1603.80		2009-02-17	5.90		2009-03-10	26.75		2009-03-09	0.67		2009-02-03	39747.00		2009-02-10	13880.64
2009-02-10	62.49		2009-02-10	1.66		2009-02-19	10.649		2009-02-16	1691.63		2009-02-16	6.00		2009-03-09	27.34		2009-03-06	0.70		2009-02-02	38666.00		2009-02-09	13769.06
2009-02-09	62.81		2009-02-09	1.64		2009-02-18	10.596		2009-02-13	1727.98		2009-02-13	5.50		2009-03-06	27.17		2009-03-05	0.72		2009-01-30	39301.00		2009-02-06	13655.04
2009-02-06	61.52		2009-02-06	1.66		2009-02-17	10.573		2009-02-12	1729.41		2009-02-12	5.55		2009-03-05	25.90		2009-03-04	0.76		2009-01-29	39638.00		2009-02-05	13178.90
2009-02-05	59.76		2009-02-05	1.63		2009-02-16	10.632		2009-02-11	1744.46		2009-02-11	5.35		2009-03-04	26.99		2009-03-03	0.74		2009-01-28	40227.00		2009-02-04	13063.89
2009-02-04	61.33		2009-02-04	1.56		2009-02-13	10.64		2009-02-10	1763.08		2009-02-10	5.50		2009-03-03	27.22		2009-03-02	0.77		2009-01-27	38699.00		2009-02-03	12776.89
2009-02-03	61.24		2009-02-03	1.53		2009-02-12	10.628		2009-02-09	1768.18		2009-02-09	5.45		2009-03-02	28.57		2009-02-27	0.83		2009-01-26	38509.00		2009-02-02	12861.49
2009-02-02	65.22		2009-02-02	1.51		2009-02-11	10.669		2009-02-06	1761.69		2009-02-06	5.75		2009-02-27	29.72		2009-02-26	0.82		2009-01-23	38132.00		2009-01-30	13278.21
2009-01-30	67.44		2009-01-30	1.57		2009-02-10	10.696		2009-02-05	1715.57		2009-02-05	5.68		2009-02-26	29.89		2009-02-25	0.76		2009-01-22	37894.00		2009-01-29	13154.43
2009-01-29	63.74		2009-01-29	1.53		2009-02-09	10.73		2009-02-04	1744.05		2009-02-04	5.71		2009-02-25	29.25		2009-02-24	0.80		2009-01-21	38543.00		2009-01-23	12578.60
2009-01-23	62.58		2009-01-23	1.46		2009-02-06	10.702		2009-02-03	1730.95		2009-02-03	5.90		2009-02-24	29.74		2009-02-23	0.80		2009-01-20	37272.00		2009-01-22	12657.99
2009-01-22	63.41		2009-01-22	1.47		2009-02-05	10.672		2009-02-02	1726.81		2009-02-02	5.56		2009-02-23	30.04		2009-02-20	0.82		2009-01-19	38828.00		2009-01-21	12583.63
2009-01-21	62.90		2009-01-21	1.44		2009-02-04	10.705		2009-01-30	1779.47		2009-01-30	5.50		2009-02-20	29.29		2009-02-19	0.85		2009-01-16	39342.00		2009-01-20	12959.77
2009-01-20	65.68		2009-01-20	1.42		2009-02-03	10.713		2009-01-29	1731.37		2009-01-29	5.45		2009-02-19	29.40		2009-02-18	0.85		2009-01-15	39151.00		2009-01-19	13339.99
2009-01-19	66.79		2009-01-19	1.52		2009-02-02	10.713		2009-01-28	1748.61		2009-01-28	5.59		2009-02-18	28.92		2009-02-17	0.85		2009-01-14	37982.00		2009-01-16	13255.51
2009-01-16	65.03		2009-01-16	1.55		2009-01-30	10.721		2009-01-27	1710.87		2009-01-27	5.68		2009-02-17	29.01		2009-02-16	0.87		2009-01-13	39544.00		2009-01-15	13242.96
2009-01-15	64.99		2009-01-15	1.48		2009-01-29	10.744		2009-01-26	1695.16		2009-01-26	5.85		2009-02-16	29.40		2009-02-13	0.90		2009-01-12	39403.00		2009-01-14	13704.61
2009-01-14	68.46		2009-01-14	1.44		2009-01-28	10.76		2009-01-23	1663.39		2009-01-23	6.00		2009-02-13	29.61		2009-02-12	0.86		2009-01-09	41583.00		2009-01-13	13668.05
2009-01-13	67.53		2009-01-13	1.41		2009-01-27	10.72		2009-01-22	1671.12		2009-01-22	5.81		2009-02-12	30.46		2009-02-11	0.88		2009-01-08	41991.00		2009-01-12	13971.00
2009-01-12	69.38		2009-01-12	1.40		2009-01-26	10.673		2009-01-21	1702.73		2009-01-21	5.65		2009-02-11	30.53		2009-02-10	0.92		2009-01-07	40820.00		2009-01-09	14377.44
2009-01-09	70.68		2009-01-09	1.49		2009-01-23	10.639		2009-01-20	1652.51		2009-01-20	5.30		2009-02-10	30.92		2009-02-09	0.94		2009-01-06	42312.00		2009-01-08	14415.91
2009-01-08	70.81		2009-01-08	1.49		2009-01-22	10.644		2009-01-19	1660.04		2009-01-19	5.48		2009-02-09	30.97		2009-02-06	0.93		2009-01-05	41519.00		2009-01-07	14987.46
2009-01-07	72.85		2009-01-07	1.63		2009-01-21	10.644		2009-01-16	1749.95		2009-01-16	5.38		2009-02-06	31.15		2009-02-05	0.88		2009-01-02	40244.00		2009-01-06	15509.51
2009-01-06	75.39		2009-01-06	1.68		2009-01-20	10.68		2009-01-15	1709.69		2009-01-15	5.05		2009-02-05	30.52		2009-02-04	0.89		2008-12-30	37550.00		2009-01-05	15563.31
2009-01-05	74.93		2009-01-05	1.68		2009-01-19	10.715		2009-01-14	1743.47		2009-01-14	4.90		2009-02-04	30.50		2009-02-03	0.88		2008-12-29	37060.00		2009-01-02	15042.81
2009-01-02	71.14		2009-01-02	1.65		2009-01-16	10.702		2009-01-13	1844.43		2009-01-13	4.99		2009-02-03	29.80		2009-02-02	0.82		2008-12-26	36864.00		2008-12-31	14387.48
2008-12-31	67.81		2008-12-31	1.61		2009-01-15	10.636		2009-01-12	1870.81		2009-01-12	4.73		2009-02-02	29.27		2009-01-30	0.82		2008-12-23	36471.00		2008-12-30	14235.50
2008-12-30	65.68		2008-12-30	1.66		2009-01-14	10.666		2009-01-09	1892.29		2009-01-09	4.80		2009-01-30	29.94		2009-01-29	0.84		2008-12-22	37619.00		2008-12-29	14328.48
2008-12-29	67.07		2008-12-29	1.69		2009-01-13	10.705		2009-01-08	1913.60		2009-01-08	4.50		2009-01-29	29.87		2009-01-28	0.89		2008-12-19	39131.00		2008-12-26	14184.14
2008-12-24	67.53		2008-12-24	1.67		2009-01-12	10.729		2009-01-07	1920.73		2009-01-07	4.37		2009-01-28	30.28		2009-01-27	0.92		2008-12-18	39536.00		2008-12-24	14184.14
2008-12-23	65.87		2008-12-23	1.67		2009-01-09	10.732		2009-01-05	1862.32		2009-01-06	4.59		2009-01-27	30.59		2009-01-26	0.90		2008-12-17	39947.00		2008-12-23	14220.79
2008-12-22	71.28		2008-12-22	1.72		2009-01-08	10.712		2009-01-02	1811.83		2009-01-05	4.58		2009-01-26	30.26		2009-01-23	0.92		2008-12-16	39993.00		2008-12-22	14622.39
2008-12-19	75.35		2008-12-19	1.76		2009-01-07	10.754		2008-12-31	1786.51		2009-01-02	5.10		2009-01-23	30.95		2009-01-22	0.91		2008-12-15	38320.00		2008-12-19	15127.51
2008-12-18	73.45		2008-12-18	1.81		2009-01-05	10.645		2008-12-30	1807.85		2009-01-01	5.26		2009-01-22	31.42		2009-01-21	0.90		2008-12-12	39374.00		2008-12-18	15497.81
2008-12-17	74.47		2008-12-17	1.84		2009-01-02	10.603		2008-12-29	1751.62		2008-12-31	5.26		2009-01-21	31.61		2009-01-20	0.93		2008-12-11	38519.00		2008-12-17	15460.52
2008-12-16	74.28		2008-12-16	1.79		2008-12-30	10.587		2008-12-24	1722.76		2008-12-30	5.26		2009-01-20	32.66		2009-01-19	0.93		2008-12-10	39004.00		2008-12-16	15130.21
2008-12-15	74.01		2008-12-15	1.82		2008-12-29	10.559		2008-12-23	1723.57		2008-12-29	4.99		2009-01-19	32.71		2009-01-16	0.90		2008-12-09	37968.00		2008-12-15	15046.95
2008-12-12	72.16		2008-12-12	1.82		2008-12-23	10.54		2008-12-22	1711.80		2008-12-26	4.60		2009-01-16	32.54		2009-01-15	0.91		2008-12-08	38285.00		2008-12-12	14758.39
2008-12-11	77.43		2008-12-11	1.91		2008-12-22	10.533		2008-12-19	1731.63		2008-12-25	4.25		2009-01-15	33.10		2009-01-14	0.92		2008-12-05	35347.00		2008-12-11	15613.90
2008-12-10	74.65		2008-12-10	1.97		2008-12-19	10.505		2008-12-18	1738.49		2008-12-24	4.25		2009-01-14	32.60		2009-01-13	0.96		2008-12-04	35128.00		2008-12-10	15577.74
2008-12-09	68.46		2008-12-09	1.89		2008-12-18	10.473		2008-12-17	1746.58		2008-12-23	4.25		2009-01-13	33.00		2009-01-12	0.98		2008-12-03	35297.00		2008-12-09	14753.22
2008-12-08	67.48		2008-12-08	1.96		2008-12-17	10.396		2008-12-16	1741.57		2008-12-22	4.41		2009-01-12	32.72		2009-01-09	0.98		2008-12-02	35001.00		2008-12-08	15044.87
2008-12-05	62.44		2008-12-05	1.78		2008-12-16	10.258		2008-12-15	1774.28		2008-12-19	4.60		2009-01-09	33.44		2009-01-08	0.99		2008-12-01	34741.00		2008-12-05	13846.09
2008-12-04	60.59		2008-12-04	1.73		2008-12-15	10.236		2008-12-12	1810.26		2008-12-18	4.42		2009-01-08	33.67		2009-01-07	1.00		2008-11-28	36596.00		2008-12-04	13509.78
2008-12-03	62.72		2008-12-03	1.78		2008-12-12	10.226		2008-12-11	1833.68		2008-12-17	4.70		2009-01-07	33.47		2009-01-06	1.01		2008-11-27	36213.00		2008-12-03	13588.66
2008-12-02	64.48		2008-12-02	1.78		2008-12-11	10.232		2008-12-10	1833.04		2008-12-16	4.54		2009-01-06	33.33		2009-01-05	1.02		2008-11-26	36470.00		2008-12-02	13405.85
2008-12-01	66.14		2008-12-01	1.91		2008-12-10	10.205		2008-12-09	1847.07		2008-12-15	4.10		2009-01-05	33.31		2009-01-02	1.01		2008-11-25	34813.00		2008-12-01	14108.84
2008-11-28	67.53		2008-11-28	1.86		2008-12-09	10.182		2008-12-08	1845.91		2008-12-12	4.10		2009-01-02	33.43		2008-12-30	0.98		2008-11-24	34189.00		2008-11-28	13888.24
2008-11-27	64.89		2008-11-27	1.78		2008-12-05	10.086		2008-12-05	1788.46		2008-12-11	4.30		2008-12-30	33.06		2008-12-29	0.98		2008-11-21	31251.00		2008-11-27	13552.06
2008-11-26	64.76		2008-11-26	1.75		2008-12-04	10.096		2008-12-04	1840.88		2008-12-10	3.75		2008-12-29	32.88		2008-12-23	0.98		2008-11-19	33405.00		2008-11-26	13369.45
2008-11-25	61.52		2008-11-25	1.69		2008-12-03	10.084		2008-12-03	1834.31		2008-12-09	3.60		2008-12-23	32.32		2008-12-22	0.98		2008-11-18	34095.00		2008-11-25	12878.60
2008-11-24	60.73		2008-11-24	1.66		2008-12-02	10.051		2008-12-02	1837.98		2008-12-08	3.35		2008-12-22	32.16		2008-12-19	0.98		2008-11-17	35717.00		2008-11-24	12457.94
2008-11-21	62.03		2008-11-21	1.63		2008-12-01	10.086		2008-12-01	1860.27		2008-12-05	3.30		2008-12-19	32.79		2008-12-18	0.96		2008-11-14	35789.00		2008-11-21	12659.20
2008-11-20	60.41		2008-11-20	1.53		2008-11-28	10.102		2008-11-28	1913.52		2008-12-04	3.46		2008-12-18	32.49		2008-12-17	0.92		2008-11-13	35993.00		2008-11-20	12298.56
2008-11-19	60.13		2008-11-19	1.57		2008-11-27	10.072		2008-11-27	1908.18		2008-12-03	3.61		2008-12-17	32.60		2008-12-16	0.91		2008-11-12	34374.00		2008-11-19	12815.80
2008-11-18	60.22		2008-11-18	1.60		2008-11-26	10.039		2008-11-26	1873.63		2008-12-02	3.42		2008-12-16	32.74		2008-12-15	0.89		2008-11-11	37262.00		2008-11-18	12915.89
2008-11-17	62.53		2008-11-17	1.64		2008-11-25	9.995		2008-11-25	1901.42		2008-12-01	3.50		2008-12-15	32.60		2008-12-12	0.89		2008-11-10	36776.00		2008-11-17	13529.53
2008-11-14	60.55		2008-11-14	1.63		2008-11-24	9.889		2008-11-24	1864.81		2008-11-28	3.85		2008-12-12	32.99		2008-12-11	0.91		2008-11-07	36665.00		2008-11-14	13542.66
2008-11-13	60.59		2008-11-13	1.58		2008-11-21	9.781		2008-11-21	1826.41		2008-11-27	3.76		2008-12-11	33.15		2008-12-10	0.93		2008-11-06	36362.00		2008-11-13	13221.35
2008-11-12	64.66		2008-11-12	1.66		2008-11-20	9.778		2008-11-20	1816.58		2008-11-26	3.55		2008-12-10	33.13		2008-12-09	0.93		2008-11-05	37786.00		2008-11-12	13939.09
2008-11-11	67.16		2008-11-11	1.67		2008-11-19	9.843		2008-11-19	1897.07		2008-11-25	3.65		2008-12-09	32.02		2008-12-08	0.92		2008-11-04	40255.00		2008-11-11	14040.90
2008-11-10	74.01		2008-11-10	1.71		2008-11-18	9.908		2008-11-18	1925.20		2008-11-24	3.30		2008-12-08	33.12		2008-12-05	0.86		2008-11-03	38249.00		2008-11-10	14744.63
2008-11-07	73.27		2008-11-07	1.62		2008-11-17	9.959		2008-11-17	1921.96		2008-11-21	3.10		2008-12-05	31.27		2008-12-04	0.90		2008-10-31	37257.00		2008-11-07	14243.43
2008-11-06	69.57		2008-11-06	1.64		2008-11-14	9.975		2008-11-14	2007.09		2008-11-20	3.18		2008-12-04	31.90		2008-12-03	0.88		2008-10-30	37449.00		2008-11-06	13790.04
2008-11-05	74.93		2008-11-05	1.78		2008-11-13	10.007		2008-11-13	1979.79		2008-11-19	3.18		2008-12-03	32.66		2008-12-02	0.89		2008-10-29	34845.00		2008-11-05	14840.16
2008-11-04	72.02		2008-11-04	1.70		2008-11-12	10.118		2008-11-12	2010.52		2008-11-18	3.10		2008-12-02	32.37		2008-12-01	0.86		2008-10-28	33387.00		2008-11-04	14384.34
2008-11-03	70.91		2008-11-03	1.68		2008-11-11	10.2		2008-11-11	2050.31		2008-11-17	3.08		2008-12-01	31.18		2008-11-28	0.91		2008-10-27	29435.00		2008-11-03	14344.37
2008-10-31	67.11		2008-10-31	1.68		2008-11-10	10.196		2008-11-10	2190.99		2008-11-14	3.34		2008-11-28	31.94		2008-11-27	0.92		2008-10-24	31482.00		2008-10-31	13968.67
2008-10-30	69.66		2008-10-30	1.75		2008-11-07	10.138		2008-11-07	2107.10		2008-11-13	3.20		2008-11-27	30.82		2008-11-26	0.91		2008-10-23	33818.00		2008-10-30	14329.85
2008-10-29	65.68		2008-10-29	1.53		2008-11-06	10.143		2008-11-06	2070.40		2008-11-12	2.81		2008-11-26	29.75		2008-11-25	0.87		2008-10-22	35070.00		2008-10-29	12702.07
2008-10-28	64.76		2008-10-28	1.59		2008-11-05	10.238		2008-11-05	2221.02		2008-11-11	2.67		2008-11-25	29.78		2008-11-24	0.86		2008-10-21	39043.00		2008-10-28	12596.29
2008-10-27	55.50		2008-10-27	1.30		2008-11-04	10.331		2008-11-04	2229.59		2008-11-10	2.70		2008-11-24	29.20		2008-11-21	0.83		2008-10-20	39441.00		2008-10-27	11015.84
2008-10-24	63.83		2008-10-24	1.53		2008-11-03	10.011		2008-11-03	2118.63		2008-11-07	2.62		2008-11-21	28.59		2008-11-20	0.86		2008-10-17	36399.00		2008-10-24	12618.38
2008-10-23	67.48		2008-10-23	1.69		2008-10-31	9.869		2008-10-31	2060.31		2008-11-06	2.54		2008-11-20	28.13		2008-11-19	0.90		2008-10-16	36442.00		2008-10-23	13760.49
2008-10-22	69.01		2008-10-22	1.73		2008-10-30	9.776		2008-10-30	2009.99		2008-11-05	2.74		2008-11-19	28.83		2008-11-18	0.88		2008-10-15	36833.00		2008-10-22	14266.60
2008-10-21	71.14		2008-10-21	1.84		2008-10-29	9.53		2008-10-29	1969.84		2008-11-04	2.91		2008-11-18	29.99		2008-11-17	0.86		2008-10-14	41569.00		2008-10-21	15041.17
2008-10-20	70.77		2008-10-20	1.92		2008-10-28	9.305		2008-10-27	1798.24		2008-11-03	2.65		2008-11-17	29.85		2008-11-14	0.87		2008-10-13	40829.00		2008-10-20	15323.01
2008-10-17	66.14		2008-10-17	1.81		2008-10-27	9.1		2008-10-24	1728.49		2008-10-31	2.75		2008-11-14	30.05		2008-11-13	0.83		2008-10-10	35610.00		2008-10-17	14554.21
2008-10-16	69.38		2008-10-16	1.96		2008-10-24	9.098		2008-10-23	1914.37		2008-10-30	2.92		2008-11-13	30.03		2008-11-12	0.82		2008-10-09	37080.00		2008-10-16	15230.52
2008-10-15	73.08		2008-10-15	2.11		2008-10-23	9.214		2008-10-22	2025.93		2008-10-29	2.88		2008-11-12	30.02		2008-11-11	0.83		2008-10-08	38594.00		2008-10-15	15998.30
2008-10-14	75.39		2008-10-14	2.24		2008-10-22	9.573		2008-10-21	2138.95		2008-10-28	2.80		2008-11-11	29.98		2008-11-10	0.85		2008-10-07	40140.00		2008-10-14	16832.88
2008-10-13	71.60		2008-10-13	2.17		2008-10-21	9.977		2008-10-20	2124.80		2008-10-27	2.70		2008-11-10	30.30		2008-11-07	0.83		2008-10-06	42101.00		2008-10-13	16312.16
2008-10-10	62.44		2008-10-10	1.94		2008-10-20	10.173		2008-10-17	2117.41		2008-10-24	2.84		2008-11-07	30.12		2008-11-06	0.82		2008-10-03	44517.00		2008-10-10	14796.87
2008-10-09	67.95		2008-10-09	2.07		2008-10-17	10.285		2008-10-16	2255.25		2008-10-23	2.95		2008-11-06	29.68		2008-11-05	0.88		2008-10-02	46145.00		2008-10-09	15943.24
2008-10-08	67.07		2008-10-08	1.97		2008-10-16	10.363		2008-10-15	2381.57		2008-10-22	3.05		2008-11-05	30.92		2008-11-04	0.85		2008-10-01	49799.00		2008-10-08	15431.73
2008-10-06	72.66		2008-10-06	2.10		2008-10-15	10.515		2008-10-14	2561.80		2008-10-21	3.50		2008-11-04	31.32		2008-11-03	0.76		2008-09-30	49541.00		2008-10-07	16803.76
2008-10-03	77.89		2008-10-03	2.20		2008-10-14	10.703		2008-10-13	2506.45		2008-10-20	3.54		2008-11-03	31.05		2008-10-31	0.76		2008-09-29	46028.00		2008-10-06	16803.76
2008-10-02	80.39		2008-10-02	2.32		2008-10-13	10.406		2008-10-10	2372.09		2008-10-17	3.40		2008-10-31	31.42		2008-10-30	0.75		2008-09-26	50783.00		2008-10-03	17682.40
2008-09-30	79.79		2008-09-30	2.24		2008-10-10	10.419		2008-10-09	2503.01		2008-10-16	3.30		2008-10-30	29.71		2008-10-29	0.74		2008-09-25	51828.00		2008-10-02	18211.11
2008-09-29	80.48		2008-09-29	2.24		2008-10-09	10.884		2008-10-08	2512.01		2008-10-15	3.70		2008-10-29	29.47		2008-10-28	0.70		2008-09-24	49843.00		2008-09-30	18016.21
2008-09-26	86.49		2008-09-26	2.34		2008-10-08	10.992		2008-10-07	2625.04		2008-10-14	4.00		2008-10-28	27.98		2008-10-27	0.72		2008-09-23	49593.00		2008-09-29	17880.68
2008-09-25	87.28		2008-09-25	2.36		2008-10-07	11.216		2008-10-06	2640.78		2008-10-13	3.55		2008-10-27	28.12		2008-10-24	0.74		2008-09-22	51541.00		2008-09-26	18682.09
2008-09-24	86.49		2008-09-24	2.40		2008-10-06	11.268		2008-10-03	2804.95		2008-10-10	3.50		2008-10-24	30.25		2008-10-23	0.77		2008-09-19	53055.00		2008-09-25	18934.43
2008-09-23	87.41		2008-09-23	2.42		2008-10-03	11.488		2008-10-02	2828.88		2008-10-09	3.85		2008-10-23	30.14		2008-10-22	0.76		2008-09-18	48423.00		2008-09-24	18961.99
2008-09-22	92.66		2008-09-22	2.53		2008-10-02	11.538		2008-10-01	2837.17		2008-10-08	3.75		2008-10-22	28.80		2008-10-21	0.79		2008-09-17	45909.00		2008-09-23	18872.85
2008-09-19	91.05		2008-09-19	2.55		2008-10-01	11.634		2008-09-30	2856.47		2008-10-07	3.62		2008-10-21	29.09		2008-10-20	0.81		2008-09-16	49229.00		2008-09-22	19632.20
2008-09-18	84.79		2008-09-18	2.19		2008-09-30	11.663		2008-09-29	2840.80		2008-10-06	3.35		2008-10-20	29.65		2008-10-17	0.75		2008-09-15	48416.00		2008-09-19	19327.73
2008-09-17	87.46		2008-09-17	2.20		2008-09-29	11.727		2008-09-26	3017.89		2008-10-03	3.65		2008-10-17	29.16		2008-10-16	0.71		2008-09-12	52393.00		2008-09-18	17632.46
2008-09-16	91.19		2008-09-16	2.31		2008-09-26	11.811		2008-09-25	3070.40		2008-10-02	3.50		2008-10-16	27.39		2008-10-15	0.74		2008-09-11	51270.00		2008-09-17	17637.19
2008-09-12	93.12		2008-09-12	2.52		2008-09-25	11.847		2008-09-24	3062.83		2008-10-01	3.50		2008-10-15	27.50		2008-10-14	0.77		2008-09-10	49633.00		2008-09-16	18300.61
2008-09-11	91.74		2008-09-11	2.57		2008-09-24	11.859		2008-09-23	3062.72		2008-09-30	3.87		2008-10-14	28.67		2008-10-13	0.73		2008-09-09	48435.00		2008-09-12	19352.90
2008-09-10	95.51		2008-09-10	2.61		2008-09-23	11.886		2008-09-22	3175.54		2008-09-29	3.15		2008-10-13	28.57		2008-10-10	0.64		2008-09-08	50718.00		2008-09-11	19388.72
2008-09-09	99.19		2008-09-09	2.67		2008-09-22	11.913		2008-09-19	3209.26		2008-09-26	3.95		2008-10-10	24.92		2008-10-09	0.71		2008-09-05	51940.00		2008-09-10	19999.78
2008-09-08	99.93		2008-09-08	2.64		2008-09-19	11.904		2008-09-18	2952.81		2008-09-25	4.10		2008-10-09	27.30		2008-10-08	0.72		2008-09-04	51409.00		2008-09-09	20491.11
2008-09-05	96.71		2008-09-05	2.51		2008-09-18	11.768		2008-09-17	2957.92		2008-09-24	4.11		2008-10-08	29.54		2008-10-07	0.79		2008-09-03	53527.00		2008-09-08	20794.27
2008-09-04	102.60		2008-09-04	2.51		2008-09-17	11.716		2008-09-16	2933.43		2008-09-23	4.20		2008-10-07	30.48		2008-10-06	0.81		2008-09-02	54404.00		2008-09-05	19933.28
2008-09-03	103.24		2008-09-03	2.49		2008-09-16	11.831		2008-09-15	2993.05		2008-09-22	4.85		2008-10-06	29.64		2008-10-03	0.91		2008-09-01	55162.00		2008-09-04	20389.48
2008-09-02	103.43		2008-09-02	2.53		2008-09-15	11.99		2008-09-12	3110.57		2008-09-19	5.10		2008-10-03	32.22		2008-10-02	0.90		2008-08-29	55680.00		2008-09-03	20585.06
2008-09-01	102.32		2008-09-01	2.53		2008-09-12	12.139		2008-09-11	3131.60		2008-09-18	4.70		2008-10-02	31.42		2008-10-01	0.90		2008-08-28	56382.00		2008-09-02	21042.46
2008-08-29	103.24		2008-08-29	2.57		2008-09-11	12.171		2008-09-10	3213.54		2008-09-17	4.15		2008-10-01	32.64		2008-09-30	0.90		2008-08-27	55519.00		2008-09-01	20906.31
2008-08-28	100.39		2008-08-28	2.52		2008-09-10	12.212		2008-09-09	3276.56		2008-09-16	4.45		2008-09-30	32.92		2008-09-29	0.92		2008-08-26	54359.00		2008-08-29	21261.89
2008-08-27	100.30		2008-08-27	2.56		2008-09-09	12.223		2008-09-08	3275.08		2008-09-15	4.60		2008-09-29	32.92		2008-09-26	0.96		2008-08-25	54477.00		2008-08-28	20972.29
2008-08-26	98.00		2008-08-26	2.51		2008-09-08	12.242		2008-09-05	3143.92		2008-09-12	5.39		2008-09-26	32.84		2008-09-25	0.94		2008-08-22	55850.00		2008-08-27	21464.72
2008-08-25	96.43		2008-08-25	2.51		2008-09-05	12.224		2008-09-04	3222.59		2008-09-11	5.00		2008-09-25	33.35		2008-09-24	0.93		2008-08-21	55935.00		2008-08-26	21056.66
2008-08-21	93.03		2008-08-21	2.44		2008-09-04	12.242		2008-09-03	3293.98		2008-09-10	4.46		2008-09-24	33.32		2008-09-23	0.92		2008-08-20	55377.00		2008-08-25	21104.79
2008-08-20	95.70		2008-08-20	2.49		2008-09-03	12.254		2008-09-02	3341.41		2008-09-09	4.30		2008-09-23	33.79		2008-09-22	0.93		2008-08-19	53639.00		2008-08-22	20392.06
2008-08-19	93.86		2008-08-19	2.45		2008-09-02	12.257		2008-09-01	3268.92		2008-09-08	4.56		2008-09-22	33.71		2008-09-19	0.93		2008-08-18	53327.00		2008-08-21	20392.06
2008-08-18	98.09		2008-08-18	2.51		2008-09-01	12.264		2008-08-29	3292.69		2008-09-05	4.85		2008-09-19	33.95		2008-09-18	0.89		2008-08-15	54244.00		2008-08-20	20931.26
2008-08-15	99.56		2008-08-15	2.53		2008-08-29	12.254		2008-08-28	3267.94		2008-09-04	4.90		2008-09-18	32.86		2008-09-17	0.92		2008-08-14	55138.00		2008-08-19	20484.37
2008-08-14	100.30		2008-08-14	2.54		2008-08-28	12.24		2008-08-27	3243.99		2008-09-03	5.20		2008-09-17	33.21		2008-09-16	0.91		2008-08-13	54573.00		2008-08-18	20930.67
2008-08-13	100.94		2008-08-13	2.54		2008-08-27	12.223		2008-08-26	3255.97		2008-09-02	5.45		2008-09-16	34.31		2008-09-15	0.92		2008-08-12	54503.00		2008-08-15	21160.58
2008-08-12	101.12		2008-08-12	2.61		2008-08-26	12.215		2008-08-25	3302.57		2008-09-01	5.71		2008-09-15	34.07		2008-09-12	0.95		2008-08-11	54720.00		2008-08-14	21392.71
2008-08-11	100.57		2008-08-11	2.64		2008-08-25	12.215		2008-08-22	3296.67		2008-08-29	5.76		2008-09-12	33.74		2008-09-11	0.95		2008-08-08	56584.00		2008-08-13	21293.32
2008-08-08	100.76		2008-08-08	2.64		2008-08-22	12.208		2008-08-21	3268.81		2008-08-28	5.77		2008-09-11	33.62		2008-09-10	0.95		2008-08-07	57018.00		2008-08-12	21640.89
2008-08-07	100.11		2008-08-07	2.67		2008-08-21	12.203		2008-08-20	3312.55		2008-08-27	5.60		2008-09-10	33.31		2008-09-09	0.93		2008-08-06	57542.00		2008-08-11	21859.34
2008-08-06	99.56		2008-08-06	2.66		2008-08-20	12.208		2008-08-19	3326.11		2008-08-26	5.55		2008-09-09	34.65		2008-09-08	0.89		2008-08-05	56471.00		2008-08-08	21885.21
2008-08-05	99.56		2008-08-05	2.66		2008-08-19	12.207		2008-08-18	3355.05		2008-08-25	5.70		2008-09-08	35.10		2008-09-05	0.89		2008-08-04	55609.00		2008-08-07	22104.20
2008-08-04	100.66		2008-08-04	2.70		2008-08-18	12.21		2008-08-14	3298.12		2008-08-22	6.17		2008-09-05	34.86		2008-09-04	0.91		2008-08-01	57630.00		2008-08-05	21949.75
2008-08-01	102.23		2008-08-01	2.74		2008-08-14	12.19		2008-08-13	3287.93		2008-08-21	6.22		2008-09-04	35.28		2008-09-03	0.95		2008-07-31	59505.00		2008-08-04	22514.92
2008-07-31	101.40		2008-07-31	2.72		2008-08-13	12.186		2008-08-12	3345.18		2008-08-20	6.45		2008-09-03	36.54		2008-09-02	0.96		2008-07-30	59998.00		2008-08-01	22862.60
2008-07-30	100.57		2008-07-30	2.72		2008-08-12	12.178		2008-08-11	3327.91		2008-08-19	6.60		2008-09-02	36.54		2008-09-01	0.94		2008-07-29	58043.00		2008-07-31	22731.10
2008-07-29	99.28		2008-07-29	2.64		2008-08-11	12.165		2008-08-08	3334.12		2008-08-18	6.16		2008-09-01	36.66		2008-08-29	0.95		2008-07-28	56869.00		2008-07-30	22690.60
2008-07-28	101.40		2008-07-28	2.70		2008-08-08	12.153		2008-08-07	3427.07		2008-08-15	5.05		2008-08-29	37.02		2008-08-28	0.92		2008-07-25	57199.00		2008-07-29	22258.00
2008-07-25	102.14		2008-07-25	2.70		2008-08-07	12.172		2008-08-06	3438.82		2008-08-14	5.52		2008-08-28	36.76		2008-08-27	0.92		2008-07-24	57434.00		2008-07-28	22687.21
2008-07-24	102.50		2008-07-24	2.71		2008-08-06	12.171		2008-08-05	3442.31		2008-08-13	6.18		2008-08-27	36.50		2008-08-26	0.91		2008-07-23	59421.00		2008-07-25	22740.71
2008-07-23	102.14		2008-07-23	2.72		2008-08-05	12.173		2008-08-04	3362.18		2008-08-12	6.70		2008-08-26	36.37		2008-08-25	0.92		2008-07-22	59647.00		2008-07-24	23087.72
2008-07-22	101.22		2008-07-22	2.64		2008-08-04	12.166		2008-08-01	3378.05		2008-08-11	7.00		2008-08-25	35.92		2008-08-22	0.93		2008-07-21	60772.00		2008-07-23	23134.55
2008-07-21	100.76		2008-07-21	2.62		2008-08-01	12.167		2008-07-31	3394.64		2008-08-08	7.10		2008-08-22	36.13		2008-08-21	0.91		2008-07-18	59988.00		2008-07-22	22527.48
2008-07-18	97.26		2008-07-18	2.57		2008-07-31	12.174		2008-07-30	3396.63		2008-08-07	7.31		2008-08-21	36.08		2008-08-20	0.95		2008-07-17	60109.00		2008-07-21	22532.90
2008-07-17	96.52		2008-07-17	2.54		2008-07-30	12.156		2008-07-29	3370.04		2008-08-06	7.58		2008-08-20	35.77		2008-08-19	0.96		2008-07-16	62056.00		2008-07-18	21874.19
2008-07-16	94.87		2008-07-16	2.51		2008-07-29	12.138		2008-07-28	3410.15		2008-08-05	7.49		2008-08-19	35.58		2008-08-18	0.98		2008-07-15	61015.00		2008-07-17	21734.72
2008-07-15	95.42		2008-07-15	2.54		2008-07-28	12.135		2008-07-25	3402.38		2008-08-04	7.50		2008-08-18	35.92		2008-08-14	0.98		2008-07-14	60721.00		2008-07-16	21223.50
2008-07-14	98.55		2008-07-14	2.66		2008-07-25	12.12		2008-07-24	3512.80		2008-08-01	7.70		2008-08-15	35.00		2008-08-13	0.99		2008-07-11	60148.00		2008-07-15	21174.77
2008-07-11	98.92		2008-07-11	2.67		2008-07-24	12.127		2008-07-23	3505.69		2008-07-31	7.69		2008-08-14	34.66		2008-08-12	0.99		2008-07-10	60253.00		2008-07-14	22014.46
2008-07-10	97.90		2008-07-10	2.64		2008-07-23	12.118		2008-07-22	3384.99		2008-07-30	7.60		2008-08-13	35.07		2008-08-11	1.00		2008-07-08	59536.00		2008-07-11	22184.55
2008-07-09	97.72		2008-07-09	2.61		2008-07-22	12.102		2008-07-21	3446.75		2008-07-29	7.25		2008-08-12	34.69		2008-08-08	0.97		2008-07-07	59088.00		2008-07-10	21821.78
2008-07-08	95.79		2008-07-08	2.51		2008-07-21	12.097		2008-07-18	3406.76		2008-07-28	6.95		2008-08-11	34.66		2008-08-07	0.94		2008-07-04	59365.00		2008-07-09	21805.81
2008-07-07	96.98		2008-07-07	2.61		2008-07-18	12.078		2008-07-17	3332.10		2008-07-25	6.91		2008-08-08	34.52		2008-08-06	0.98		2008-07-03	59273.00		2008-07-08	21220.81
2008-07-04	94.68		2008-07-04	2.54		2008-07-17	12.071		2008-07-16	3155.11		2008-07-24	7.20		2008-08-07	35.02		2008-08-05	0.99		2008-07-02	61106.00		2008-07-07	21913.06
2008-07-03	94.22		2008-07-03	2.55		2008-07-16	12.05		2008-07-15	3177.93		2008-07-23	7.20		2008-08-06	35.03		2008-08-04	0.95		2008-07-01	63396.00		2008-07-04	21423.82
2008-07-02	94.87		2008-07-02	2.61		2008-07-15	12.047		2008-07-14	3315.66		2008-07-22	7.08		2008-08-05	35.08		2008-08-01	0.97		2008-06-30	65018.00		2008-07-03	21242.78
2008-06-30	96.71		2008-06-30	2.64		2008-07-14	12.063		2008-07-11	3290.74		2008-07-21	7.30		2008-08-04	35.12		2008-07-31	0.99		2008-06-27	64321.00		2008-07-02	21704.45
2008-06-27	98.82		2008-06-27	2.61		2008-07-11	12.064		2008-07-10	3372.62		2008-07-18	6.40		2008-08-01	35.36		2008-07-30	0.99		2008-06-26	63947.00		2008-06-30	22102.01
2008-06-26	101.58		2008-06-26	2.67		2008-07-10	12.059		2008-07-09	3403.77		2008-07-17	6.75		2008-07-31	35.58		2008-07-29	1.03		2008-06-25	65853.00		2008-06-27	22042.35
2008-06-25	102.69		2008-06-25	2.67		2008-07-09	12.062		2008-07-08	3285.59		2008-07-16	7.71		2008-07-30	35.96		2008-07-28	1.03		2008-06-24	64168.00		2008-06-26	22455.67
2008-06-24	103.15		2008-06-24	2.66		2008-07-08	12.045		2008-07-07	3345.64		2008-07-15	8.30		2008-07-29	35.81		2008-07-25	1.04		2008-06-23	64640.00		2008-06-25	22635.16
2008-06-23	104.44		2008-06-23	2.72		2008-07-07	12.058		2008-07-04	3302.46		2008-07-14	9.24		2008-07-28	35.62		2008-07-24	1.06		2008-06-20	64614.00		2008-06-24	22456.02
2008-06-20	103.43		2008-06-20	2.75		2008-07-04	12.043		2008-07-03	3289.40		2008-07-11	8.11		2008-07-25	36.09		2008-07-23	1.04		2008-06-19	66590.00		2008-06-23	22714.96
2008-06-19	104.90		2008-06-19	2.77		2008-07-03	12.038		2008-07-02	3190.41		2008-07-10	9.06		2008-07-24	35.93		2008-07-22	1.03		2008-06-18	67090.00		2008-06-20	22745.60
2008-06-18	106.00		2008-06-18	2.84		2008-07-02	12.039		2008-07-01	3286.83		2008-07-09	9.50		2008-07-23	35.97		2008-07-21	1.07		2008-06-17	68438.00		2008-06-19	22797.61
2008-06-17	104.81		2008-06-17	2.81		2008-07-01	12.044		2008-06-30	3439.71		2008-07-08	9.50		2008-07-22	35.68		2008-07-18	1.06		2008-06-16	67285.00		2008-06-18	23325.80
2008-06-16	105.08		2008-06-16	2.80		2008-06-30	12.066		2008-06-27	3424.16		2008-07-07	10.35		2008-07-21	35.35		2008-07-17	1.06		2008-06-13	67204.00		2008-06-17	23057.99
2008-06-13	103.98		2008-06-13	2.74		2008-06-27	12.072		2008-06-26	3483.98		2008-07-04	10.30		2008-07-18	35.81		2008-07-16	1.05		2008-06-12	67322.00		2008-06-16	23029.69
2008-06-12	107.29		2008-06-12	2.77		2008-06-26	12.086		2008-06-25	3584.53		2008-07-03	10.10		2008-07-17	35.20		2008-07-15	1.04		2008-06-11	66795.00		2008-06-13	22592.30
2008-06-11	109.87		2008-06-11	2.80		2008-06-25	12.124		2008-06-24	3482.01		2008-07-02	9.99		2008-07-16	35.08		2008-07-14	1.08		2008-06-10	67775.00		2008-06-12	23023.86
2008-06-10	111.34		2008-06-10	2.80		2008-06-24	12.141		2008-06-23	3524.85		2008-07-01	11.51		2008-07-15	34.91		2008-07-11	1.10		2008-06-09	69281.00		2008-06-11	23327.60
2008-06-06	115.85		2008-06-06	2.90		2008-06-23	12.157		2008-06-20	3619.11		2008-06-30	12.70		2008-07-14	35.76		2008-07-10	1.15		2008-06-06	69786.00		2008-06-10	23375.52
2008-06-05	115.02		2008-06-05	2.89		2008-06-20	12.167		2008-06-19	3649.82		2008-06-27	12.30		2008-07-11	35.17		2008-07-09	1.16		2008-06-05	71235.00		2008-06-06	24402.18
2008-06-04	113.09		2008-06-04	2.86		2008-06-19	12.179		2008-06-18	3662.42		2008-06-26	13.52		2008-07-10	36.29		2008-07-08	1.13		2008-06-04	68673.00		2008-06-05	24255.29
2008-06-03	112.99		2008-06-03	2.89		2008-06-18	12.2		2008-06-17	3699.00		2008-06-25	13.64		2008-07-09	36.91		2008-07-07	1.13		2008-06-03	70012.00		2008-06-04	24123.25
2008-06-02	112.53		2008-06-02	2.96		2008-06-17	12.188		2008-06-13	3739.27		2008-06-24	13.05		2008-07-08	37.50		2008-07-04	1.13		2008-06-02	71897.00		2008-06-03	24375.76
2008-05-30	110.33		2008-05-30	2.94		2008-06-16	12.19		2008-06-12	3839.44		2008-06-23	12.90		2008-07-07	36.54		2008-07-03	1.13		2008-05-30	72593.00		2008-06-02	24831.36
2008-05-29	111.61		2008-05-29	2.90		2008-06-13	12.203		2008-06-11	3877.63		2008-06-20	13.18		2008-07-04	35.63		2008-07-02	1.12		2008-05-29	71798.00		2008-05-30	24533.12
2008-05-28	110.69		2008-05-28	2.86		2008-06-12	12.228		2008-06-10	3925.77		2008-06-19	12.85		2008-07-03	36.18		2008-07-01	1.10		2008-05-28	73153.00		2008-05-29	24383.99
2008-05-27	111.71		2008-05-27	2.86		2008-06-11	12.258		2008-06-09	4000.98		2008-06-18	13.13		2008-07-02	36.16		2008-06-30	1.09		2008-05-27	70992.00		2008-05-28	24249.51
2008-05-26	112.17		2008-05-26	2.85		2008-06-10	12.27		2008-06-06	4096.50		2008-06-17	12.55		2008-07-01	37.32		2008-06-27	1.08		2008-05-26	71629.00		2008-05-27	24282.04
2008-05-23	114.28		2008-05-23	2.90		2008-06-09	12.302		2008-06-05	4122.91		2008-06-16	12.30		2008-06-30	37.32		2008-06-26	1.10		2008-05-23	71452.00		2008-05-26	24127.31
2008-05-22	115.94		2008-05-22	2.94		2008-06-06	12.303		2008-06-04	4113.55		2008-06-13	12.25		2008-06-27	37.96		2008-06-25	1.13		2008-05-21	72295.00		2008-05-23	24714.07
2008-05-21	117.41		2008-05-21	2.96		2008-06-05	12.299		2008-06-03	4177.18		2008-06-12	0.01		2008-06-26	37.00		2008-06-24	1.09		2008-05-20	73517.00		2008-05-22	25043.12
2008-05-20	116.40		2008-05-20	2.97		2008-06-04	12.309		2008-06-02	4153.08		2008-06-11	0.01		2008-06-25	36.99		2008-06-23	1.07		2008-05-19	73439.00		2008-05-21	25460.29
2008-05-19	120.26		2008-05-19	3.01		2008-06-03	12.312		2008-05-30	4176.51		2008-06-10	0.01		2008-06-24	36.71		2008-06-20	1.06		2008-05-16	72767.00		2008-05-20	25169.46
2008-05-16	118.24		2008-05-16	3.02		2008-05-30	12.27		2008-05-29	4091.72		2008-06-09	0.01		2008-06-23	38.18		2008-06-19	1.08		2008-05-15	71492.00		2008-05-19	25742.23
2008-05-15	114.10		2008-05-15	2.92		2008-05-29	12.257		2008-05-28	4090.09		2008-06-06	0.01		2008-06-20	38.27		2008-06-18	1.11		2008-05-14	70027.00		2008-05-16	25618.86
2008-05-14	112.44		2008-05-14	2.90		2008-05-28	12.271		2008-05-27	4003.79		2008-06-05	0.01		2008-06-19	39.17		2008-06-17	1.15		2008-05-13	70503.00		2008-05-15	25513.71
2008-05-13	111.61		2008-05-13	2.88		2008-05-27	12.288		2008-05-26	4021.85		2008-06-04	0.01		2008-06-18	38.30		2008-06-16	1.15		2008-05-12	70416.00		2008-05-14	25533.48
2008-05-09	109.91		2008-05-09	2.80		2008-05-26	12.297		2008-05-23	4066.03		2008-06-03	0.01		2008-06-17	38.81		2008-06-13	1.16		2008-05-09	69646.00		2008-05-13	25552.77
2008-05-08	110.55		2008-05-08	2.84		2008-05-23	12.292		2008-05-22	4093.72		2008-06-02	0.01		2008-06-16	38.81		2008-06-12	1.16		2008-05-08	69722.00		2008-05-12	25063.17
2008-05-07	111.36		2008-05-07	2.86		2008-05-22	12.302		2008-05-21	4151.36		2008-05-30	0.01		2008-06-13	38.71		2008-06-11	1.15		2008-05-07	69018.00		2008-05-09	25063.17
2008-05-06	114.98		2008-05-06	2.91		2008-05-21	12.328		2008-05-20	4165.62		2008-05-29	0.01		2008-06-12	37.92		2008-06-10	1.17		2008-05-06	70195.00		2008-05-08	25449.79
2008-05-05	114.71		2008-05-05	2.93		2008-05-20	12.326		2008-05-19	4257.94		2008-05-28	0.01		2008-06-11	37.95		2008-06-06	1.19		2008-05-05	70175.00		2008-05-07	25610.21
2008-05-02	112.54		2008-05-02	2.93		2008-05-19	12.315		2008-05-16	4229.89		2008-05-27	0.01		2008-06-10	38.45		2008-06-05	1.24		2008-05-02	69366.00		2008-05-06	26262.13
2008-04-30	109.91		2008-04-30	2.88		2008-05-16	12.306		2008-05-15	4252.51		2008-05-26	0.01		2008-06-06	39.23		2008-06-04	1.19		2008-04-30	67868.00		2008-05-05	26183.95
2008-04-29	111.54		2008-04-29	2.84		2008-05-15	12.278		2008-05-14	4276.56		2008-05-23	89.06		2008-06-05	40.17		2008-06-03	1.19		2008-04-29	63826.00		2008-05-02	26241.02
2008-04-28	110.91		2008-04-28	2.81		2008-05-14	12.261		2008-05-13	4265.62		2008-05-22	89.06		2008-06-04	40.56		2008-06-02	1.18		2008-04-28	65678.00		2008-05-01	25755.35
2008-04-25	109.91		2008-04-25	2.79		2008-05-13	12.271		2008-05-12	4199.04		2008-05-21	89.06		2008-06-03	41.22		2008-05-30	1.21		2008-04-25	65187.00		2008-04-30	25755.35
2008-04-24	110.09		2008-04-24	2.78		2008-05-12	12.289		2008-05-09	4205.90		2008-05-20	89.06		2008-06-02	41.12		2008-05-29	1.19		2008-04-24	64576.00		2008-04-29	25914.15
2008-04-23	110.36		2008-04-23	2.76		2008-05-09	12.287		2008-05-08	4266.84		2008-05-19	89.06		2008-05-30	41.07		2008-05-28	1.19		2008-04-23	64948.00		2008-04-28	25666.29
2008-04-22	108.19		2008-04-22	2.73		2008-05-08	12.287		2008-05-07	4261.29		2008-05-16	89.06		2008-05-29	40.95		2008-05-27	1.21		2008-04-22	65413.00		2008-04-25	25516.78
2008-04-21	108.28		2008-04-21	2.71		2008-05-07	12.289		2008-05-06	4224.38		2008-05-15	89.06		2008-05-28	40.56		2008-05-26	1.21		2008-04-21	64923.00		2008-04-24	25680.78
2008-04-18	104.75		2008-04-18	2.67		2008-05-06	12.31		2008-05-05	4279.13		2008-05-14	89.06		2008-05-27	39.62		2008-05-23	1.21		2008-04-18	64923.00		2008-04-23	25289.24
2008-04-17	105.11		2008-04-17	2.69		2008-05-05	12.31		2008-05-02	4303.77		2008-05-13	89.06		2008-05-26	40.24		2008-05-22	1.22		2008-04-17	64552.00		2008-04-22	24939.15
2008-04-16	105.02		2008-04-16	2.67		2008-05-02	12.311		2008-04-30	4214.16		2008-05-12	89.06		2008-05-23	39.32		2008-05-21	1.17		2008-04-16	64152.00		2008-04-21	24721.67
2008-04-15	105.20		2008-04-15	2.66		2008-04-30	12.262		2008-04-29	4121.96		2008-05-09	89.06		2008-05-22	40.35		2008-05-20	1.18		2008-04-15	62618.00		2008-04-18	24197.78
2008-04-14	105.02		2008-04-14	2.64		2008-04-29	12.237		2008-04-24	4061.24		2008-05-08	101.56		2008-05-21	39.81		2008-05-19	1.20		2008-04-14	62153.00		2008-04-17	24258.96
2008-04-11	107.38		2008-04-11	2.71		2008-04-28	12.221		2008-04-23	4055.08		2008-05-07	101.56		2008-05-20	38.32		2008-05-16	1.21		2008-04-11	62585.00		2008-04-16	23878.35
2008-04-10	107.29		2008-04-10	2.65		2008-04-24	12.233		2008-04-22	4055.59		2008-05-06	101.56		2008-05-19	38.76		2008-05-15	1.22		2008-04-10	63527.00		2008-04-15	23901.33
2008-04-09	107.38		2008-04-09	2.57		2008-04-23	12.245		2008-04-21	4025.73		2008-05-05	101.56		2008-05-16	38.39		2008-05-14	1.20		2008-04-09	63477.00		2008-04-14	23811.20
2008-04-08	110.27		2008-04-08	2.56		2008-04-22	12.255		2008-04-18	4080.65		2008-05-02	101.56		2008-05-15	37.76		2008-05-13	1.18		2008-04-08	64540.00		2008-04-11	24667.79
2008-04-07	110.46		2008-04-07	2.59		2008-04-21	12.269		2008-04-17	3965.75		2008-05-01	101.56		2008-05-14	37.97		2008-05-12	1.17		2008-04-07	64176.00		2008-04-10	24187.10
2008-04-03	108.28		2008-04-03	2.56		2008-04-18	12.275		2008-04-16	3943.87		2008-04-30	101.56		2008-05-13	38.51		2008-05-09	1.14		2008-04-04	64446.00		2008-04-09	23984.57
2008-04-02	106.38		2008-04-02	2.55		2008-04-17	12.282		2008-04-15	3941.45		2008-04-29	101.56		2008-05-12	38.30		2008-05-08	1.12		2008-04-03	64175.00		2008-04-08	24311.69
2008-04-01	102.58		2008-04-01	2.45		2008-04-16	12.295		2008-04-14	3937.79		2008-04-28	101.56		2008-05-09	38.16		2008-05-07	1.14		2008-04-02	63364.00		2008-04-07	24578.76
2008-03-31	100.04		2008-03-31	2.40		2008-04-15	12.292		2008-04-11	4004.81		2008-04-25	101.56		2008-05-08	38.36		2008-05-06	1.13		2008-04-01	62775.00		2008-04-04	24264.63
2008-03-28	101.31		2008-03-28	2.45		2008-04-14	12.292		2008-04-10	4068.32		2008-04-24	101.56		2008-05-07	37.86		2008-05-05	1.17		2008-03-31	60968.00		2008-04-03	24264.63
2008-03-27	99.59		2008-03-27	2.41		2008-04-11	12.282		2008-04-09	4137.40		2008-04-23	101.56		2008-05-06	38.33		2008-05-02	1.18		2008-03-28	60452.00		2008-04-02	23872.43
2008-03-26	97.96		2008-03-26	2.39		2008-04-10	12.269		2008-04-08	4087.89		2008-04-22	101.56		2008-05-05	37.95		2008-04-30	1.15		2008-03-27	60762.00		2008-04-01	23137.46
2008-03-25	97.87		2008-03-25	2.34		2008-04-09	12.257		2008-04-07	4164.25		2008-04-21	101.56		2008-05-02	37.95		2008-04-29	1.12		2008-03-26	61415.00		2008-03-31	22849.20
2008-03-24	91.26		2008-03-20	2.19		2008-04-08	12.25		2008-04-04	4105.72		2008-04-18	101.56		2008-04-30	37.65		2008-04-28	1.14		2008-03-25	61234.00		2008-03-28	23285.95
2008-03-21	91.26		2008-03-19	2.26		2008-04-07	12.243		2008-04-03	4100.18		2008-04-17	101.56		2008-04-29	36.95		2008-04-25	1.17		2008-03-24	59813.00		2008-03-27	22664.22
2008-03-20	91.26		2008-03-18	2.17		2008-04-04	12.222		2008-04-02	4162.31		2008-04-16	101.56		2008-04-28	36.92		2008-04-24	1.13		2008-03-20	58987.00		2008-03-26	22617.01
2008-03-19	95.70		2008-03-14	2.24		2008-04-03	12.192		2008-04-01	4063.89		2008-04-15	101.56		2008-04-25	37.45		2008-04-23	1.14		2008-03-19	58827.00		2008-03-25	22464.52
2008-03-18	93.71		2008-03-13	2.24		2008-04-02	12.175		2008-03-31	3985.97		2008-04-14	101.56		2008-04-24	37.09		2008-04-22	1.13		2008-03-18	61933.00		2008-03-24	21108.22
2008-03-17	89.68		2008-03-12	2.34		2008-04-01	12.164		2008-03-28	3973.69		2008-04-11	101.56		2008-04-23	36.90		2008-04-21	1.15		2008-03-17	60012.00		2008-03-20	21108.22
2008-03-14	94.61		2008-03-11	2.29		2008-03-31	12.164		2008-03-27	3927.30		2008-04-10	101.56		2008-04-22	36.53		2008-04-18	1.17		2008-03-14	61991.00		2008-03-19	21866.94
2008-03-13	95.97		2008-03-10	2.27		2008-03-28	12.165		2008-03-26	3809.13		2008-04-09	101.56		2008-04-21	36.76		2008-04-17	1.14		2008-03-13	62280.00		2008-03-18	21384.61
2008-03-12	100.50		2008-03-07	2.27		2008-03-27	12.167		2008-03-20	3760.79		2008-04-08	101.56		2008-04-18	36.93		2008-04-16	1.15		2008-03-12	62177.00		2008-03-17	21084.61
2008-03-11	99.41		2008-03-06	2.32		2008-03-26	12.176		2008-03-19	3825.16		2008-04-07	101.56		2008-04-17	36.52		2008-04-15	1.12		2008-03-11	62368.00		2008-03-14	22237.11
2008-03-10	95.88		2008-03-05	2.30		2008-03-25	12.186		2008-03-18	3869.56		2008-04-04	101.56		2008-04-16	36.25		2008-04-14	1.13		2008-03-10	59999.00		2008-03-13	22301.64
2008-03-07	96.87		2008-03-04	2.29		2008-03-20	12.162		2008-03-14	3924.37		2008-04-03	101.56		2008-04-15	35.50		2008-04-11	1.18		2008-03-07	61868.00		2008-03-12	23422.76
2008-03-06	101.76		2008-03-03	2.34		2008-03-19	12.164		2008-03-13	3892.35		2008-04-02	101.56		2008-04-14	35.43		2008-04-10	1.18		2008-03-06	62975.00		2008-03-11	22995.35
2008-03-05	102.94		2008-02-29	2.41		2008-03-18	12.145		2008-03-12	4045.22		2008-04-01	101.56		2008-04-11	36.10		2008-04-09	1.21		2008-03-05	64629.00		2008-03-10	22705.05
2008-03-04	101.85		2008-02-28	2.45		2008-03-17	12.098		2008-03-11	3986.44		2008-03-31	101.56		2008-04-10	36.06		2008-04-08	1.18		2008-03-04	63656.00		2008-03-07	22501.33
2008-03-03	103.67		2008-02-27	2.45		2008-03-14	12.131		2008-03-07	3926.19		2008-03-28	101.56		2008-04-09	35.68		2008-04-07	1.18		2008-03-03	64490.00		2008-03-06	23342.73
2008-02-29	107.83		2008-02-26	2.37		2008-03-13	12.143		2008-03-06	3999.42		2008-03-27	101.56		2008-04-08	36.32		2008-04-04	1.17		2008-02-29	63489.00		2008-03-05	23114.34
2008-02-28	108.46		2008-02-25	2.32		2008-03-12	12.158		2008-03-05	4053.06		2008-03-26	101.56		2008-04-07	36.14		2008-04-03	1.15		2008-02-28	65555.00		2008-03-04	23119.87
2008-02-27	107.20		2008-02-22	2.34		2008-03-11	12.145		2008-03-04	4053.06		2008-03-25	101.56		2008-04-04	36.54		2008-04-02	1.15		2008-02-27	65495.00		2008-03-03	23584.97
2008-02-26	103.57		2008-02-21	2.35		2008-03-10	12.139		2008-03-03	4053.06		2008-03-24	101.56		2008-04-03	35.95		2008-04-01	1.13		2008-02-26	65183.00		2008-02-29	24331.67
2008-02-25	101.31		2008-02-20	2.34		2008-03-07	12.14		2008-02-29	4133.03		2008-03-21	101.56		2008-04-02	35.36		2008-03-31	1.07		2008-02-25	65001.00		2008-02-28	24591.69
2008-02-22	101.49		2008-02-19	2.37		2008-03-06	12.158		2008-02-28	4208.34		2008-03-20	101.56		2008-04-01	34.99		2008-03-28	1.07		2008-02-22	64609.00		2008-02-27	24483.84
2008-02-21	103.85		2008-02-18	2.21		2008-03-05	12.174		2008-02-27	4316.59		2008-03-19	125.00		2008-03-31	35.01		2008-03-27	1.09		2008-02-21	63792.00		2008-02-26	23714.75
2008-02-20	105.84		2008-02-15	2.26		2008-03-04	12.167		2008-02-26	4377.85		2008-03-18	281.25		2008-03-28	35.45		2008-03-26	1.09		2008-02-20	63747.00		2008-02-25	23269.14
2008-02-19	109.10		2008-02-14	2.26		2008-03-03	12.163		2008-02-25	4377.15		2008-03-17	125.00		2008-03-27	35.00		2008-03-25	1.08		2008-02-19	62297.00		2008-02-22	23305.04
2008-02-18	109.55		2008-02-13	2.21		2008-02-29	12.175		2008-02-22	4350.03		2008-03-14	125.00		2008-03-26	34.74		2008-03-24	0.98		2008-02-15	61272.00		2008-02-21	23623.00
2008-02-15	109.91		2008-02-12	2.21		2008-02-28	12.17		2008-02-21	4344.93		2008-03-13	125.00		2008-03-25	34.41		2008-03-21	0.98		2008-02-14	61819.00		2008-02-20	23590.58
2008-02-14	108.64		2008-02-11	2.18		2008-02-27	12.158		2008-02-20	4285.54		2008-03-12	125.00		2008-03-24	34.64		2008-03-20	0.98		2008-02-13	62591.00		2008-02-19	24123.17
2008-02-13	104.75		2008-02-06	2.30		2008-02-26	12.151		2008-02-19	4353.61		2008-03-11	125.00		2008-03-21	34.64		2008-03-19	1.01		2008-02-12	61805.00		2008-02-15	24148.43
2008-02-12	103.12		2008-02-05	2.39		2008-02-25	12.133		2008-02-18	4317.26		2008-03-10	96.87		2008-03-20	34.64		2008-03-18	1.06		2008-02-11	60643.00		2008-02-14	24021.68
2008-02-11	102.31		2008-02-04	2.40		2008-02-22	12.12		2008-02-15	4320.67		2008-03-07	96.87		2008-03-19	35.56		2008-03-17	1.07		2008-02-08	59076.00		2008-02-13	23169.55
2008-02-08	107.74		2008-02-01	2.34		2008-02-21	12.112		2008-02-14	4424.70		2008-03-06	96.87		2008-03-18	35.57		2008-03-14	1.12		2008-02-07	58965.00		2008-02-12	22921.67
2008-02-07	107.74		2008-01-31	2.28		2008-02-20	12.091		2008-02-13	4352.41		2008-03-05	96.87		2008-03-17	35.84		2008-03-13	1.14		2008-02-06	58969.00		2008-02-11	22616.11
2008-02-06	107.74		2008-01-30	2.36		2008-02-19	12.116		2008-02-12	4349.01		2008-03-04	96.87		2008-03-14	36.21		2008-03-12	1.06		2008-02-01	61080.00		2008-02-06	23469.46
2008-02-05	111.63		2008-01-29	2.41		2008-02-18	12.118		2008-02-11	4268.58		2008-03-03	96.87		2008-03-13	36.77		2008-03-11	1.10		2008-01-31	59490.00		2008-02-05	24808.70
2008-02-04	113.99		2008-01-28	2.42		2008-02-15	12.115		2008-02-08	4316.33		2008-02-29	96.87		2008-03-12	37.42		2008-03-10	1.14		2008-01-30	60289.00		2008-02-04	25032.08
2008-02-01	111.72		2008-01-25	2.50		2008-02-14	12.129		2008-02-07	4366.04		2008-02-28	96.87		2008-03-11	37.57		2008-03-07	1.17		2008-01-29	59530.00		2008-02-01	24123.58
2008-01-31	113.81		2008-01-24	2.40		2008-02-13	12.14		2008-02-06	4359.43		2008-02-27	96.87		2008-03-10	37.36		2008-03-06	1.28		2008-01-28	58594.00		2008-01-31	23455.74
2008-01-30	113.71		2008-01-23	2.40		2008-02-12	12.126		2008-02-05	4389.34		2008-02-26	96.87		2008-03-07	36.60		2008-03-05	1.33		2008-01-24	57463.00		2008-01-30	23653.69
2008-01-29	115.62		2008-01-22	2.24		2008-02-11	12.115		2008-02-04	4490.67		2008-02-25	96.87		2008-03-06	36.94		2008-03-04	1.29		2008-01-23	54235.00		2008-01-29	24291.80
2008-01-28	113.62		2008-01-21	2.43		2008-02-08	12.119		2008-02-01	4436.36		2008-02-22	95.31		2008-03-05	36.95		2008-03-03	1.31		2008-01-22	56097.00		2008-01-28	24053.61
2008-01-25	118.69		2008-01-18	2.59		2008-02-07	12.171		2008-01-31	4362.79		2008-02-21	95.31		2008-03-04	36.42		2008-02-29	1.34		2008-01-21	53709.00		2008-01-25	25122.37
2008-01-24	110.64		2008-01-17	2.50		2008-02-06	12.192		2008-01-30	4487.15		2008-02-20	117.19		2008-03-03	36.79		2008-02-28	1.36		2008-01-18	57506.00		2008-01-24	23539.27
2008-01-23	117.61		2008-01-16	2.40		2008-02-05	12.198		2008-01-29	4518.16		2008-02-19	156.25		2008-02-29	37.34		2008-02-27	1.38		2008-01-17	57037.00		2008-01-23	24090.17
2008-01-22	106.47		2008-01-15	2.52		2008-02-04	12.214		2008-01-28	4442.34		2008-02-18	156.25		2008-02-28	36.75		2008-02-26	1.40		2008-01-16	58777.00		2008-01-22	21757.63
2008-01-21	111.81		2008-01-14	2.58		2008-02-01	12.204		2008-01-25	4516.81		2008-02-15	156.25		2008-02-27	36.65		2008-02-25	1.39		2008-01-15	59907.00		2008-01-21	23818.86
2008-01-18	117.34		2008-01-11	2.60		2008-01-31	12.193		2008-01-24	4426.53		2008-02-14	156.25		2008-02-26	36.24		2008-02-22	1.39		2008-01-14	62188.00		2008-01-18	25201.87
2008-01-17	117.16		2008-01-10	2.66		2008-01-30	12.197		2008-01-23	4098.75		2008-02-13	156.25		2008-02-25	36.40		2008-02-21	1.41		2008-01-11	61942.00		2008-01-17	25114.98
2008-01-16	117.16		2008-01-09	2.68		2008-01-29	12.194		2008-01-22	4253.25		2008-02-12	156.25		2008-02-22	36.46		2008-02-20	1.40		2008-01-10	63515.00		2008-01-16	24450.85
2008-01-15	123.04		2008-01-08	2.64		2008-01-28	12.191		2008-01-21	4304.25		2008-02-11	156.25		2008-02-21	37.14		2008-02-19	1.44		2008-01-09	62674.00		2008-01-15	25837.78
2008-01-14	123.76		2008-01-07	2.65		2008-01-25	12.191		2008-01-18	4587.09		2008-02-08	156.25		2008-02-20	36.98		2008-02-18	1.46		2008-01-08	62081.00		2008-01-14	26468.13
2008-01-11	123.85		2008-01-04	2.66		2008-01-24	12.184		2008-01-17	4533.32		2008-02-07	156.25		2008-02-19	37.70		2008-02-15	1.47		2008-01-07	60772.00		2008-01-11	26867.01
2008-01-10	127.66		2008-01-03	2.65		2008-01-23	12.171		2008-01-16	4523.76		2008-02-06	156.25		2008-02-18	38.11		2008-02-14	1.54		2008-01-04	61037.00		2008-01-10	27230.86
2008-01-09	132.09		2008-01-02	2.69		2008-01-22	12.152		2008-01-15	4647.11		2008-02-05	156.25		2008-02-15	38.32		2008-02-13	1.56		2008-01-03	62892.00		2008-01-09	27615.85
2008-01-08	128.92		2007-12-31	2.72		2008-01-21	12.185		2008-01-14	4846.27		2008-02-04	156.25		2008-02-14	38.52		2008-02-12	1.54		2008-01-02	62815.00		2008-01-08	27112.90
2008-01-07	132.82		2007-12-28	2.72		2008-01-18	12.19		2008-01-11	4858.35		2008-02-01	156.25		2008-02-13	37.58		2008-02-11	1.55		2007-12-28	63886.00		2008-01-07	27179.49
2008-01-04	131.01		2007-12-27	2.78		2008-01-17	12.206		2008-01-10	4962.53		2008-01-31	156.25		2008-02-12	36.93		2008-02-08	1.59		2007-12-27	63774.00		2008-01-04	27519.69
2008-01-03	128.65		2007-12-24	2.84		2008-01-16	12.216		2008-01-09	5072.65		2008-01-30	156.25		2008-02-11	35.58		2008-02-07	1.60		2007-12-26	64288.00		2008-01-03	26887.28
2008-01-02	129.92		2007-12-21	2.81		2008-01-15	12.215		2008-01-08	5143.93		2008-01-29	156.25		2008-02-08	35.93		2008-02-06	1.62		2007-12-21	63098.00		2008-01-02	27560.52
2008-01-01	130.65		2007-12-20	2.81		2008-01-14	12.212		2008-01-07	5108.04		2008-01-28	95.31		2008-02-07	35.74		2008-02-05	1.60		2007-12-20	61716.00		2007-12-31	27812.65
2007-12-31	130.65		2007-12-19	2.76		2008-01-11	12.205		2008-01-04	5112.22		2008-01-25	95.31		2008-02-06	35.99		2008-02-04	1.64		2007-12-19	61722.00		2007-12-28	27370.60
2007-12-28	124.58		2007-12-18	2.75		2008-01-10	12.212		2008-01-03	5133.33		2008-01-24	95.31		2008-02-05	34.69		2008-02-01	1.63		2007-12-18	61096.00		2007-12-27	27842.93
2007-12-27	128.38		2007-12-17	2.76		2008-01-09	12.22		2008-01-02	5207.44		2008-01-23	95.31		2008-02-04	36.58		2008-01-31	1.64		2007-12-17	59828.00		2007-12-24	28128.80
2007-12-26	128.56		2007-12-14	2.81		2008-01-08	12.227		2007-12-31	5178.83		2008-01-22	95.31		2008-02-01	35.60		2008-01-30	1.64		2007-12-14	62445.00		2007-12-21	27626.92
2007-12-25	128.56		2007-12-13	2.87		2008-01-07	12.209		2007-12-28	5152.16		2008-01-21	95.31		2008-01-31	34.78		2008-01-29	1.65		2007-12-13	62861.00		2007-12-20	27017.09
2007-12-24	128.56		2007-12-12	2.91		2008-01-04	12.197		2007-12-27	5137.47		2008-01-18	95.31		2008-01-30	35.88		2008-01-28	1.63		2007-12-12	64742.00		2007-12-19	27029.26
2007-12-21	127.30		2007-12-11	2.97		2008-01-03	12.2		2007-12-24	5108.82		2008-01-17	95.31		2008-01-29	36.00		2008-01-25	1.63		2007-12-11	64512.00		2007-12-18	26732.87
2007-12-20	121.86		2007-12-10	2.93		2008-01-02	12.199		2007-12-21	5109.82		2008-01-16	95.31		2008-01-28	36.24		2008-01-24	1.63		2007-12-10	65446.00		2007-12-17	26596.58
2007-12-19	121.95		2007-12-07	2.97		2007-12-28	12.185		2007-12-20	5056.64		2008-01-15	95.31		2008-01-25	35.19		2008-01-23	1.56		2007-12-07	65639.00		2007-12-14	27563.64
2007-12-18	118.33		2007-12-06	3.01		2007-12-27	12.178		2007-12-19	5011.60		2008-01-14	93.75		2008-01-24	34.47		2008-01-22	1.63		2007-12-06	65791.00		2007-12-13	27744.45
2007-12-17	119.60		2007-12-05	2.97		2007-12-21	12.172		2007-12-18	5020.19		2008-01-11	93.75		2008-01-23	33.46		2008-01-21	1.66		2007-12-05	64928.00		2007-12-12	28521.06
2007-12-14	126.57		2007-12-04	2.94		2007-12-20	12.168		2007-12-17	4970.37		2008-01-10	93.75		2008-01-22	35.45		2008-01-18	1.72		2007-12-04	63482.00		2007-12-11	29226.84
2007-12-13	126.21		2007-12-03	2.93		2007-12-19	12.163		2007-12-14	5097.51		2008-01-09	93.75		2008-01-21	35.10		2008-01-17	1.68		2007-12-03	63200.00		2007-12-10	28501.10
2007-12-12	129.83		2007-11-30	2.91		2007-12-18	12.16		2007-12-13	5140.48		2008-01-08	93.75		2008-01-18	37.01		2008-01-16	1.66		2007-11-30	63006.00		2007-12-07	28842.47
2007-12-11	132.64		2007-11-29	2.96		2007-12-17	12.157		2007-12-12	5212.16		2008-01-07	101.56		2008-01-17	37.01		2008-01-15	1.62		2007-11-29	62156.00		2007-12-06	29558.92
2007-12-10	126.66		2007-11-28	2.90		2007-12-14	12.163		2007-12-11	5175.38		2008-01-04	101.56		2008-01-16	36.29		2008-01-14	1.63		2007-11-28	61715.00		2007-12-05	29345.45
2007-12-07	127.84		2007-11-27	2.91		2007-12-13	12.174		2007-12-10	5154.08		2008-01-03	101.56		2008-01-15	36.64		2008-01-11	1.64		2007-11-27	59432.00		2007-12-04	28879.59
2007-12-06	133.81		2007-11-26	3.06		2007-12-12	12.184		2007-12-07	5133.31		2008-01-02	101.56		2008-01-14	37.86		2008-01-10	1.66		2007-11-26	59069.00		2007-12-03	28658.42
2007-12-05	136.53		2007-11-23	2.92		2007-12-11	12.18		2007-12-06	5121.67		2008-01-01	101.56		2008-01-11	38.58		2008-01-09	1.66		2007-11-23	60971.00		2007-11-30	28643.61
2007-12-04	137.62		2007-11-22	2.89		2007-12-10	12.185		2007-12-05	5090.97		2007-12-31	101.56		2008-01-10	38.51		2008-01-08	1.69		2007-11-22	60653.00		2007-11-29	28482.54
2007-12-03	136.62		2007-11-21	2.91		2007-12-07	12.184		2007-12-04	4985.74		2007-12-28	101.56		2008-01-09	39.32		2008-01-07	1.66		2007-11-21	60582.00		2007-11-28	27371.24
2007-11-30	132.00		2007-11-20	3.08		2007-12-06	12.181		2007-12-03	5053.22		2007-12-27	101.56		2008-01-08	37.72		2008-01-04	1.65		2007-11-19	62336.00		2007-11-27	27210.21
2007-11-29	130.28		2007-11-19	3.09		2007-12-05	12.164		2007-11-30	5053.87		2007-12-26	203.12		2008-01-07	36.66		2008-01-03	1.67		2007-11-16	64609.00		2007-11-26	27626.62
2007-11-28	126.75		2007-11-16	3.12		2007-12-04	12.158		2007-11-29	4973.59		2007-12-25	203.12		2008-01-04	37.01		2008-01-02	1.69		2007-11-14	64631.00		2007-11-23	26541.09
2007-11-27	124.94		2007-11-15	3.26		2007-12-03	12.168		2007-11-28	4951.70		2007-12-24	203.12		2008-01-03	38.29		2008-01-01	1.71		2007-11-13	62927.00		2007-11-22	26004.92
2007-11-26	126.66		2007-11-14	3.39		2007-11-30	12.138		2007-11-27	4864.62		2007-12-21	203.12		2008-01-02	38.09		2007-12-31	1.71		2007-11-12	61527.00		2007-11-21	26618.19
2007-11-23	120.23		2007-11-13	3.24		2007-11-29	12.102		2007-11-26	4906.46		2007-12-20	195.31		2008-01-01	38.68		2007-12-28	1.71		2007-11-09	64321.00		2007-11-20	27771.21
2007-11-22	116.79		2007-11-12	3.22		2007-11-28	12.076		2007-11-23	4925.78		2007-12-19	312.50		2007-12-31	38.68		2007-12-27	1.71		2007-11-08	63562.00		2007-11-19	27460.17
2007-11-21	119.51		2007-11-09	3.33		2007-11-27	12.04		2007-11-22	4824.93		2007-12-18	281.25		2007-12-28	38.68		2007-12-26	1.70		2007-11-07	63501.00		2007-11-16	27614.43
2007-11-20	126.48		2007-11-08	3.34		2007-11-26	12.043		2007-11-21	4818.26		2007-12-17	234.37		2007-12-27	38.75		2007-12-25	1.70		2007-11-06	64503.00		2007-11-15	28751.21
2007-11-19	125.85		2007-11-07	3.45		2007-11-23	12.049		2007-11-20	4960.31		2007-12-14	312.50		2007-12-26	39.02		2007-12-24	1.70		2007-11-05	62960.00		2007-11-14	29166.01
2007-11-16	124.67		2007-11-06	3.46		2007-11-22	12.055		2007-11-19	4995.31		2007-12-13	312.50		2007-12-25	39.02		2007-12-21	1.70		2007-11-01	64050.00		2007-11-13	27803.35
2007-11-15	131.01		2007-11-05	3.30		2007-11-21	12.058		2007-11-16	5096.04		2007-12-12	312.50		2007-12-24	39.02		2007-12-20	1.70		2007-10-31	65318.00		2007-11-12	27665.73
2007-11-14	135.44		2007-11-02	3.65		2007-11-20	12.098		2007-11-15	5117.42		2007-12-11	312.50		2007-12-21	39.02		2007-12-19	1.73		2007-10-30	64383.00		2007-11-09	28783.41
2007-11-13	130.83		2007-11-01	3.75		2007-11-19	12.103		2007-11-14	5177.09		2007-12-10	203.12		2007-12-20	39.17		2007-12-18	1.75		2007-10-29	65044.00		2007-11-08	28760.22
2007-11-12	128.29		2007-10-31	3.66		2007-11-16	12.114		2007-11-13	5129.24		2007-12-07	187.50		2007-12-19	39.75		2007-12-17	1.76		2007-10-26	64276.00		2007-11-07	29708.93
2007-11-09	129.11		2007-10-30	3.55		2007-11-15	12.128		2007-11-12	5124.97		2007-12-06	468.75		2007-12-18	39.76		2007-12-14	1.76		2007-10-25	62341.00		2007-11-06	29438.13
2007-11-08	128.74		2007-10-29	3.48		2007-11-14	12.148		2007-11-09	5148.13		2007-12-05	468.75		2007-12-17	39.83		2007-12-13	1.78		2007-10-24	62625.00		2007-11-05	28942.32
2007-11-07	132.00		2007-10-26	3.39		2007-11-13	12.13		2007-11-08	5228.19		2007-12-04	468.75		2007-12-14	40.12		2007-12-12	1.80		2007-10-23	62697.00		2007-11-02	30468.34
2007-11-06	129.29		2007-10-25	3.33		2007-11-12	12.143		2007-11-07	5305.79		2007-12-03	468.75		2007-12-13	39.33		2007-12-11	1.79		2007-10-22	61215.00		2007-11-01	31492.88
2007-11-05	120.23		2007-10-24	3.25		2007-11-09	12.138		2007-11-06	5309.92		2007-11-30	468.75		2007-12-12	38.49		2007-12-10	1.80		2007-10-19	60894.00		2007-10-31	31352.58
2007-11-02	127.48		2007-10-23	3.31		2007-11-08	12.145		2007-11-05	5246.56		2007-11-29	468.75		2007-12-11	37.72		2007-12-07	1.80		2007-10-18	63261.00		2007-10-30	31638.22
2007-11-01	134.90		2007-10-22	3.20		2007-11-07	12.166		2007-11-02	5284.20		2007-11-28	468.75		2007-12-10	38.09		2007-12-06	1.80		2007-10-17	63194.00		2007-10-29	31586.90
2007-10-31	136.71		2007-10-18	3.42		2007-11-06	12.201		2007-11-01	5264.71		2007-11-27	468.75		2007-12-07	38.95		2007-12-05	1.81		2007-10-16	61718.00		2007-10-26	30405.22
2007-10-30	139.79		2007-10-17	3.36		2007-11-05	12.201		2007-10-31	5334.50		2007-11-26	468.75		2007-12-06	39.41		2007-12-04	1.75		2007-10-15	62969.00		2007-10-25	29854.49
2007-10-29	143.32		2007-10-16	3.38		2007-11-02	12.221		2007-10-30	5310.88		2007-11-23	468.75		2007-12-05	39.42		2007-12-03	1.75		2007-10-11	62456.00		2007-10-24	29333.53
2007-10-26	132.09		2007-10-15	3.38		2007-10-31	12.233		2007-10-29	5289.22		2007-11-22	468.75		2007-12-04	39.29		2007-11-30	1.75		2007-10-10	63197.00		2007-10-23	29376.86
2007-10-25	125.03		2007-10-12	3.37		2007-10-30	12.214		2007-10-26	5273.64		2007-11-21	468.75		2007-12-03	38.83		2007-11-29	1.74		2007-10-09	63549.00		2007-10-22	28373.63
2007-10-24	116.70		2007-10-11	3.46		2007-10-29	12.207		2007-10-25	5252.99		2007-11-20	468.75		2007-11-30	37.73		2007-11-28	1.77		2007-10-08	62661.00		2007-10-19	29465.05
2007-10-23	118.06		2007-10-10	3.35		2007-10-26	12.178		2007-10-24	5214.17		2007-11-19	468.75		2007-11-29	36.15		2007-11-27	1.76		2007-10-05	62319.00		2007-10-18	29465.05
2007-10-22	113.26		2007-10-09	3.20		2007-10-25	12.161		2007-10-23	5208.46		2007-11-16	468.75		2007-11-28	36.08		2007-11-26	1.75		2007-10-04	60407.00		2007-10-17	29298.71
2007-10-19	119.96		2007-10-08	3.19		2007-10-24	12.146		2007-10-22	5119.77		2007-11-15	468.75		2007-11-27	35.05		2007-11-23	1.74		2007-10-03	60099.00		2007-10-16	28954.55
2007-10-18	119.96		2007-10-05	3.17		2007-10-23	12.144		2007-10-19	5190.32		2007-11-14	468.75		2007-11-26	35.28		2007-11-22	1.72		2007-10-02	62017.00		2007-10-15	29540.78
2007-10-17	120.78		2007-10-04	3.08		2007-10-22	12.132		2007-10-18	5166.55		2007-11-13	468.75		2007-11-23	35.01		2007-11-21	1.72		2007-10-01	62340.00		2007-10-12	28838.37
2007-10-16	117.61		2007-10-03	3.10		2007-10-19	12.14		2007-10-17	5226.62		2007-11-12	468.75		2007-11-22	35.29		2007-11-20	1.77		2007-09-28	60465.00		2007-10-11	29133.02
2007-10-15	124.40		2007-10-02	3.16		2007-10-18	12.14		2007-10-16	5199.11		2007-11-09	468.75		2007-11-21	33.79		2007-11-19	1.76		2007-09-27	61052.00		2007-10-10	28569.33
2007-10-12	122.86		2007-09-28	3.01		2007-10-17	12.129		2007-10-15	5281.85		2007-11-08	468.75		2007-11-20	34.82		2007-11-16	1.75		2007-09-26	59715.00		2007-10-09	28228.04
2007-10-11	123.31		2007-09-27	2.91		2007-10-16	12.112		2007-10-12	5289.80		2007-11-07	468.75		2007-11-19	35.62		2007-11-15	1.73		2007-09-25	58858.00		2007-10-08	27770.29
2007-10-10	120.23		2007-09-25	2.89		2007-10-15	12.111		2007-10-11	5270.32		2007-11-06	468.75		2007-11-16	35.82		2007-11-14	1.73		2007-09-24	58719.00		2007-10-05	27831.52
2007-10-09	121.41		2007-09-24	2.93		2007-10-12	12.11		2007-10-10	5236.17		2007-11-05	468.75		2007-11-15	35.18		2007-11-13	1.72		2007-09-21	57799.00		2007-10-04	26973.98
2007-10-08	114.89		2007-09-21	2.86		2007-10-11	12.104		2007-10-09	5247.34		2007-11-02	468.75		2007-11-14	34.92		2007-11-12	1.70		2007-09-20	56906.00		2007-10-03	27479.94
2007-10-05	115.43		2007-09-20	2.86		2007-10-10	12.088		2007-10-08	5203.00		2007-11-01	468.75		2007-11-13	34.52		2007-11-09	1.70		2007-09-19	57264.00		2007-10-02	28199.75
2007-10-04	110.00		2007-09-19	2.83		2007-10-09	12.078		2007-10-05	5198.80		2007-10-31	468.75		2007-11-12	35.21		2007-11-08	1.73		2007-09-18	56666.00		2007-10-01	27142.47
2007-10-03	115.25		2007-09-18	2.77		2007-10-08	12.062		2007-10-04	5154.68		2007-10-30	468.75		2007-11-09	34.89		2007-11-07	1.75		2007-09-17	54341.00		2007-09-28	27142.47
2007-10-02	121.32		2007-09-17	2.78		2007-10-05	12.055		2007-10-03	5147.84		2007-10-29	468.75		2007-11-08	35.04		2007-11-06	1.76		2007-09-14	54671.00		2007-09-27	27065.15
2007-10-01	115.43		2007-09-14	2.80		2007-10-04	12.053		2007-10-02	5140.32		2007-10-26	468.75		2007-11-07	34.98		2007-11-05	1.74		2007-09-13	54908.00		2007-09-26	26430.29
2007-09-28	115.43		2007-09-13	2.77		2007-10-03	12.047		2007-10-01	5134.69		2007-10-25	468.75		2007-11-06	34.75		2007-11-02	1.74		2007-09-12	53883.00		2007-09-25	26430.29
2007-09-27	117.42		2007-09-12	2.77		2007-10-02	12.048		2007-09-28	5123.36		2007-10-24	468.75		2007-11-05	34.89		2007-11-01	1.73		2007-09-11	53921.00		2007-09-24	26551.94
2007-09-26	112.19		2007-09-11	2.78		2007-10-01	12.028		2007-09-27	5101.09		2007-10-23	468.75		2007-11-02	34.66		2007-10-31	1.75		2007-09-10	52653.00		2007-09-21	25843.78
2007-09-25	112.19		2007-09-10	2.79		2007-09-28	12.015		2007-09-26	5103.47		2007-10-22	468.75		2007-11-01	34.59		2007-10-30	1.73		2007-09-06	54569.00		2007-09-20	25701.13
2007-09-24	112.82		2007-09-07	2.84		2007-09-27	12.018		2007-09-25	5032.19		2007-10-19	468.75		2007-10-31	34.67		2007-10-29	1.76		2007-09-05	54408.00		2007-09-19	25554.64
2007-09-21	111.74		2007-09-06	2.84		2007-09-26	12.015		2007-09-24	5024.85		2007-10-18	468.75		2007-10-30	34.90		2007-10-26	1.77		2007-09-04	55250.00		2007-09-18	24576.85
2007-09-20	114.53		2007-09-05	2.82		2007-09-25	12.015		2007-09-21	4996.48		2007-10-17	468.75		2007-10-29	35.13		2007-10-25	1.73		2007-09-03	54833.00		2007-09-17	24599.34
2007-09-19	115.62		2007-09-04	2.83		2007-09-24	12.016		2007-09-20	4972.34		2007-10-16	468.75		2007-10-26	35.35		2007-10-24	1.68		2007-08-31	54637.00		2007-09-14	24898.11
2007-09-18	108.22		2007-09-03	2.84		2007-09-21	12.01		2007-09-19	4978.57		2007-10-15	468.75		2007-10-25	35.41		2007-10-23	1.70		2007-08-30	52858.00		2007-09-13	24537.02
2007-09-17	108.04		2007-08-31	2.89		2007-09-20	11.996		2007-09-18	4922.98		2007-10-12	468.75		2007-10-24	34.44		2007-10-22	1.67		2007-08-29	52735.00		2007-09-12	24310.14
2007-09-14	114.98		2007-08-30	2.80		2007-09-19	12.017		2007-09-17	4892.97		2007-10-11	468.75		2007-10-23	35.01		2007-10-19	1.69		2007-08-28	51645.00		2007-09-11	23952.24
2007-09-13	109.93		2007-08-29	2.78		2007-09-18	11.961		2007-09-14	4861.79		2007-10-10	468.75		2007-10-22	35.02		2007-10-18	1.70		2007-08-27	53078.00		2007-09-10	23999.70
2007-09-12	107.14		2007-08-28	2.82		2007-09-17	11.918		2007-09-13	4846.08		2007-10-09	468.75		2007-10-19	35.44		2007-10-17	1.70		2007-08-24	52998.00		2007-09-07	23982.61
2007-09-11	103.26		2007-08-27	2.90		2007-09-14	11.903		2007-09-12	4823.04		2007-10-08	468.75		2007-10-18	35.48		2007-10-16	1.71		2007-08-23	51848.00		2007-09-06	24050.40
2007-09-10	103.89		2007-08-24	2.79		2007-09-13	11.886		2007-09-11	4838.51		2007-10-05	468.75		2007-10-17	35.69		2007-10-15	1.74		2007-08-22	51745.00		2007-09-05	24069.17
2007-09-07	104.97		2007-08-23	2.96		2007-09-12	11.86		2007-09-10	4791.46		2007-10-04	468.75		2007-10-16	35.73		2007-10-12	1.76		2007-08-21	49815.00		2007-09-04	23886.07
2007-09-06	104.43		2007-08-22	2.88		2007-09-11	11.849		2007-09-07	4819.32		2007-10-03	468.75		2007-10-15	35.82		2007-10-11	1.71		2007-08-20	49206.00		2007-09-03	23904.09
2007-09-05	103.53		2007-08-21	2.81		2007-09-10	11.836		2007-09-06	4863.35		2007-10-02	468.75		2007-10-12	35.65		2007-10-10	1.67		2007-08-17	48559.00		2007-08-31	23984.14
2007-09-04	102.63		2007-08-20	2.72		2007-09-07	11.831		2007-09-05	4858.27		2007-10-01	468.75		2007-10-11	33.01		2007-10-09	1.67		2007-08-16	48016.00		2007-08-30	23484.54
2007-09-03	103.26		2007-08-17	2.43		2007-09-06	11.822		2007-09-04	4891.86		2007-09-28	468.75		2007-10-10	32.48		2007-10-08	1.66		2007-08-15	49285.00		2007-08-29	23020.60
2007-08-31	103.35		2007-08-16	2.59		2007-09-05	11.819		2007-09-03	4904.58		2007-09-27	468.75		2007-10-09	32.32		2007-10-05	1.67		2007-08-14	50912.00		2007-08-28	23363.76
2007-08-30	101.10		2007-08-15	2.67		2007-09-04	11.82		2007-08-31	4912.53		2007-09-26	468.75		2007-10-08	32.16		2007-10-04	1.67		2007-08-13	52434.00		2007-08-27	23577.73
2007-08-29	98.12		2007-08-14	2.74		2007-09-03	11.81		2007-08-30	4840.53		2007-09-25	468.75		2007-10-05	32.46		2007-10-03	1.70		2007-08-10	52638.00		2007-08-24	22921.89
2007-08-28	100.28		2007-08-13	2.73		2007-08-31	11.801		2007-08-29	4812.61		2007-09-24	468.75		2007-10-04	32.38		2007-10-02	1.73		2007-08-09	53431.00		2007-08-23	22966.97
2007-08-27	100.92		2007-08-10	2.74		2007-08-30	11.776		2007-08-28	4814.68		2007-09-21	468.75		2007-10-03	32.53		2007-10-01	1.74		2007-08-08	55241.00		2007-08-22	22346.88
2007-08-24	98.03		2007-08-09	2.81		2007-08-29	11.756		2007-08-27	4813.91		2007-09-20	468.75		2007-10-02	32.17		2007-09-28	1.72		2007-08-07	53802.00		2007-08-21	21729.35
2007-08-23	98.93		2007-08-08	2.82		2007-08-28	11.745		2007-08-24	4800.40		2007-09-19	468.75		2007-10-01	32.46		2007-09-27	1.72		2007-08-06	53091.00		2007-08-20	21595.63
2007-08-22	96.23		2007-08-07	2.73		2007-08-27	11.754		2007-08-23	4800.63		2007-09-18	468.75		2007-09-28	32.52		2007-09-26	1.75		2007-08-03	52846.00		2007-08-17	20387.13
2007-08-21	92.53		2007-08-06	2.71		2007-08-24	11.723		2007-08-22	4753.64		2007-09-17	314.06		2007-09-27	32.21		2007-09-25	1.73		2007-08-02	54691.00		2007-08-16	20672.39
2007-08-20	92.08		2007-08-03	2.81		2007-08-23	11.71		2007-08-21	4682.50		2007-09-14	470.31		2007-09-26	32.06		2007-09-24	1.73		2007-08-01	54234.00		2007-08-15	21375.72
2007-08-17	89.28		2007-08-02	2.87		2007-08-22	11.691		2007-08-20	4683.48		2007-09-13	470.31		2007-09-25	31.90		2007-09-21	1.73		2007-07-31	54183.00		2007-08-14	22007.32
2007-08-16	89.55		2007-08-01	2.89		2007-08-21	11.644		2007-08-17	4678.23		2007-09-12	470.31		2007-09-24	31.94		2007-09-20	1.74		2007-07-30	54573.00		2007-08-13	21891.10
2007-08-15	92.26		2007-07-31	3.00		2007-08-20	11.651		2007-08-16	4523.28		2007-09-11	470.31		2007-09-21	31.80		2007-09-19	1.75		2007-07-27	52922.00		2007-08-10	21792.71
2007-08-14	94.87		2007-07-27	2.89		2007-08-17	11.648		2007-08-14	4689.11		2007-09-10	470.31		2007-09-20	31.66		2007-09-18	1.74		2007-07-26	53893.00		2007-08-09	22439.36
2007-08-13	94.78		2007-07-26	2.99		2007-08-16	11.633		2007-08-13	4677.73		2007-09-07	470.31		2007-09-19	31.71		2007-09-17	1.73		2007-07-25	56001.00		2007-08-08	22536.67
2007-08-10	92.89		2007-07-25	2.99		2007-08-14	11.778		2007-08-10	4635.17		2007-09-06	470.31		2007-09-18	30.22		2007-09-14	1.74		2007-07-24	55795.00		2007-08-07	21907.99
2007-08-09	95.77		2007-07-24	3.02		2007-08-13	11.803		2007-08-09	4758.98		2007-09-05	470.31		2007-09-17	30.34		2007-09-13	1.75		2007-07-23	58037.00		2007-08-06	21936.73
2007-08-08	97.04		2007-07-23	3.05		2007-08-10	11.785		2007-08-08	4836.76		2007-09-04	470.31		2007-09-14	30.40		2007-09-12	1.71		2007-07-20	57443.00		2007-08-03	22538.44
2007-08-07	94.87		2007-07-20	3.00		2007-08-09	11.805		2007-08-07	4778.86		2007-09-03	470.31		2007-09-13	30.30		2007-09-11	1.69		2007-07-19	58125.00		2007-08-02	22443.25
2007-08-06	94.60		2007-07-19	3.06		2007-08-08	11.83		2007-08-06	4778.56		2007-08-31	470.31		2007-09-12	30.28		2007-09-10	1.65		2007-07-18	57556.00		2007-08-01	22455.36
2007-08-03	96.14		2007-07-18	2.93		2007-08-07	11.788		2007-08-03	4842.65		2007-08-30	470.31		2007-09-11	30.18		2007-09-07	1.64		2007-07-17	57660.00		2007-07-31	23184.94
2007-08-02	96.50		2007-07-17	2.99		2007-08-06	11.757		2007-08-02	4892.51		2007-08-29	470.31		2007-09-10	29.65		2007-09-06	1.66		2007-07-16	57374.00		2007-07-30	22739.90
2007-08-01	94.96		2007-07-16	2.97		2007-08-03	11.765		2007-08-01	4884.07		2007-08-28	470.31		2007-09-07	29.63		2007-09-05	1.66		2007-07-13	57644.00		2007-07-27	22570.41
2007-07-31	100.10		2007-07-13	3.03		2007-08-02	11.749		2007-07-31	4917.50		2007-08-27	470.31		2007-09-06	29.32		2007-09-04	1.70		2007-07-12	57613.00		2007-07-26	23211.69
2007-07-30	98.39		2007-07-12	3.02		2007-08-01	11.723		2007-07-30	4846.64		2007-08-24	470.31		2007-09-05	29.41		2007-09-03	1.69		2007-07-11	56356.00		2007-07-25	23362.18
2007-07-27	96.95		2007-07-11	3.10		2007-07-31	11.725		2007-07-27	4901.27		2007-08-23	470.31		2007-09-04	29.74		2007-08-31	1.68		2007-07-10	55883.00		2007-07-24	23472.88
2007-07-26	100.28		2007-07-10	3.17		2007-07-30	11.694		2007-07-26	4977.50		2007-08-22	470.31		2007-09-03	29.66		2007-08-30	1.66		2007-07-06	56444.00		2007-07-23	23365.56
2007-07-25	103.44		2007-07-09	2.96		2007-07-27	11.684		2007-07-25	5067.77		2007-08-21	470.31		2007-08-31	29.54		2007-08-29	1.65		2007-07-05	55932.00		2007-07-20	23291.90
2007-07-24	103.71		2007-07-06	2.89		2007-07-26	11.74		2007-07-24	5045.77		2007-08-20	470.31		2007-08-30	28.90		2007-08-28	1.62		2007-07-04	55696.00		2007-07-19	23016.20
2007-07-23	103.44		2007-07-05	2.86		2007-07-25	11.822		2007-07-23	5085.94		2007-08-17	470.31		2007-08-29	28.73		2007-08-27	1.67		2007-07-03	55700.00		2007-07-18	22841.92
2007-07-20	102.81		2007-07-04	2.81		2007-07-24	11.839		2007-07-20	5058.86		2007-08-16	470.31		2007-08-28	28.53		2007-08-24	1.65		2007-07-02	55371.00		2007-07-17	23057.30
2007-07-19	102.99		2007-07-03	2.81		2007-07-23	11.881		2007-07-19	5118.51		2007-08-15	470.31		2007-08-27	28.41		2007-08-23	1.64		2007-06-29	54392.00		2007-07-16	22953.94
2007-07-18	98.93		2007-06-29	2.77		2007-07-20	11.889		2007-07-18	5086.92		2007-08-14	470.31		2007-08-24	28.48		2007-08-22	1.60		2007-06-28	54147.00		2007-07-13	23099.29
2007-07-17	99.02		2007-06-28	2.80		2007-07-19	11.899		2007-07-17	5069.87		2007-08-13	470.31		2007-08-23	28.44		2007-08-21	1.58		2007-06-27	54143.00		2007-07-12	22809.02
2007-07-16	97.13		2007-06-27	2.81		2007-07-18	11.891		2007-07-16	5093.75		2007-08-10	470.31		2007-08-22	28.41		2007-08-20	1.57		2007-06-26	53852.00		2007-07-11	22607.02
2007-07-13	98.48		2007-06-26	2.78		2007-07-17	11.895		2007-07-13	5104.23		2007-08-09	470.31		2007-08-21	27.42		2007-08-17	1.54		2007-06-25	54042.00		2007-07-10	22885.84
2007-07-12	98.12		2007-06-25	2.79		2007-07-16	11.905		2007-07-12	5020.73		2007-08-08	470.31		2007-08-20	28.13		2007-08-16	1.52		2007-06-22	54267.00		2007-07-09	22817.43
2007-07-11	97.49		2007-06-22	2.81		2007-07-13	11.889		2007-07-11	4963.97		2007-08-07	470.31		2007-08-17	27.88		2007-08-15	1.55		2007-06-21	54657.00		2007-07-06	22531.74
2007-07-10	98.39		2007-06-21	2.86		2007-07-12	11.883		2007-07-10	4971.61		2007-08-06	470.31		2007-08-16	27.49		2007-08-14	1.55		2007-06-20	54029.00		2007-07-05	22252.99
2007-07-09	100.28		2007-06-20	2.83		2007-07-11	11.869		2007-07-09	5036.69		2007-08-03	470.31		2007-08-15	29.02		2007-08-13	1.55		2007-06-19	54644.00		2007-07-04	22218.55
2007-07-06	99.47		2007-06-18	2.86		2007-07-10	11.882		2007-07-06	5001.26		2007-08-02	470.31		2007-08-14	28.98		2007-08-10	1.54		2007-06-18	54730.00		2007-07-03	22151.14
2007-07-05	92.62		2007-06-15	2.75		2007-07-09	11.881		2007-07-05	4954.13		2007-08-01	470.31		2007-08-13	29.07		2007-08-09	1.59		2007-06-15	54519.00		2007-06-29	21772.73
2007-07-04	92.62		2007-06-14	2.72		2007-07-06	11.868		2007-07-04	4922.21		2007-07-31	470.31		2007-08-10	29.05		2007-08-08	1.59		2007-06-14	53713.00		2007-06-28	21938.22
2007-07-03	92.44		2007-06-13	2.67		2007-07-05	11.885		2007-07-03	4880.52		2007-07-30	470.31		2007-08-09	29.23		2007-08-07	1.57		2007-06-13	52994.00		2007-06-27	21705.56
2007-07-02	92.44		2007-06-12	2.68		2007-07-04	11.905		2007-07-02	4859.96		2007-07-27	470.31		2007-08-08	29.13		2007-08-06	1.55		2007-06-12	51797.00		2007-06-26	21803.57
2007-06-29	92.44		2007-06-11	2.68		2007-07-03	11.905		2007-06-29	4843.78		2007-07-26	470.31		2007-08-07	29.07		2007-08-03	1.57		2007-06-11	52777.00		2007-06-25	21822.35
2007-06-28	92.53		2007-06-08	2.66		2007-07-02	11.89		2007-06-28	4797.27		2007-07-25	470.31		2007-08-06	29.08		2007-08-02	1.58		2007-06-08	52330.00		2007-06-22	21999.91
2007-06-27	92.62		2007-06-07	2.71		2007-06-29	11.867		2007-06-27	4755.97		2007-07-24	470.31		2007-08-03	29.50		2007-08-01	1.55		2007-06-06	52049.00		2007-06-21	21954.67
2007-06-26	92.62		2007-06-06	2.71		2007-06-28	11.866		2007-06-26	4788.66		2007-07-23	470.31		2007-08-02	29.52		2007-07-31	1.59		2007-06-05	53162.00		2007-06-20	21684.67
2007-06-25	91.99		2007-06-05	2.73		2007-06-27	11.853		2007-06-25	4815.10		2007-07-20	470.31		2007-08-01	29.43		2007-07-30	1.57		2007-06-04	53243.00		2007-06-19	21582.89
2007-06-22	92.53		2007-06-04	2.74		2007-06-26	11.872		2007-06-22	4850.15		2007-07-19	470.31		2007-07-31	29.77		2007-07-27	1.59		2007-06-01	53423.00		2007-06-18	21582.89
2007-06-21	93.79		2007-05-31	2.73		2007-06-25	11.893		2007-06-21	4876.87		2007-07-18	470.31		2007-07-30	29.05		2007-07-26	1.59		2007-05-31	52268.00		2007-06-15	21017.05
2007-06-20	92.62		2007-05-30	2.70		2007-06-22	11.893		2007-06-20	4898.93		2007-07-17	470.31		2007-07-27	29.43		2007-07-25	1.64		2007-05-30	52528.00		2007-06-14	20867.26
2007-06-19	92.44		2007-05-29	2.73		2007-06-21	11.91		2007-06-19	4885.95		2007-07-16	470.31		2007-07-26	29.83		2007-07-24	1.66		2007-05-29	51713.00		2007-06-13	20578.75
2007-06-18	92.44		2007-05-28	2.73		2007-06-20	11.954		2007-06-18	4909.48		2007-07-13	470.31		2007-07-25	30.02		2007-07-23	1.68		2007-05-28	52120.00		2007-06-12	20636.39
2007-06-15	92.08		2007-05-25	2.75		2007-06-19	11.962		2007-06-15	4900.51		2007-07-12	470.31		2007-07-24	30.16		2007-07-20	1.67		2007-05-25	51618.00		2007-06-11	20615.49
2007-06-14	91.90		2007-05-23	2.78		2007-06-18	11.931		2007-06-14	4859.00		2007-07-11	470.31		2007-07-23	30.50		2007-07-19	1.70		2007-05-24	50531.00		2007-06-08	20509.15
2007-06-13	91.72		2007-05-22	2.78		2007-06-15	11.897		2007-06-13	4816.23		2007-07-10	470.31		2007-07-20	30.40		2007-07-18	1.67		2007-05-23	51813.00		2007-06-07	20800.16
2007-06-12	91.54		2007-05-21	2.81		2007-06-14	11.853		2007-06-12	4841.86		2007-07-09	470.31		2007-07-19	30.20		2007-07-17	1.68		2007-05-22	52208.00		2007-06-06	20818.61
2007-06-11	92.08		2007-05-18	2.84		2007-06-13	11.818		2007-06-11	4867.35		2007-07-06	470.31		2007-07-18	30.42		2007-07-16	1.66		2007-05-21	52423.00		2007-06-05	20842.15
2007-06-08	92.08		2007-05-17	2.88		2007-06-12	11.838		2007-06-08	4850.83		2007-07-05	470.31		2007-07-17	30.40		2007-07-13	1.67		2007-05-18	52078.00		2007-06-04	20729.59
2007-06-07	93.34		2007-05-16	2.89		2007-06-11	11.892		2007-06-07	4838.87		2007-07-04	470.31		2007-07-16	30.50		2007-07-12	1.66		2007-05-17	51631.00		2007-06-01	20602.87
2007-06-06	93.07		2007-05-15	2.87		2007-06-08	11.89		2007-06-06	4873.13		2007-07-03	470.31		2007-07-13	30.58		2007-07-11	1.65		2007-05-16	51738.00		2007-05-31	20634.47
2007-06-05	93.34		2007-05-14	2.86		2007-06-07	11.95		2007-06-05	4898.43		2007-07-02	470.31		2007-07-12	30.71		2007-07-10	1.66		2007-05-15	50518.00		2007-05-30	20293.76
2007-06-04	92.53		2007-05-11	2.75		2007-06-06	12.023		2007-06-04	4917.67		2007-06-29	470.31		2007-07-11	30.55		2007-07-09	1.67		2007-05-14	50511.00		2007-05-29	20469.59
2007-06-01	91.72		2007-05-10	2.78		2007-06-05	12.051		2007-05-31	4972.19		2007-06-28	470.31		2007-07-10	30.56		2007-07-06	1.66		2007-05-11	50902.00		2007-05-28	20529.76
2007-05-31	91.27		2007-05-09	2.79		2007-06-04	12.072		2007-05-30	4914.90		2007-06-27	470.31		2007-07-09	30.64		2007-07-05	1.65		2007-05-10	50235.00		2007-05-25	20520.66
2007-05-30	90.09		2007-05-08	2.77		2007-06-01	12.071		2007-05-29	4938.27		2007-06-26	470.31		2007-07-06	31.01		2007-07-04	1.66		2007-05-09	51300.00		2007-05-24	20798.97
2007-05-29	91.81		2007-05-07	2.82		2007-05-31	12.076		2007-05-25	4919.52		2007-06-25	470.31		2007-07-05	30.53		2007-07-03	1.65		2007-05-08	50278.00		2007-05-23	20798.97
2007-05-28	92.53		2007-05-04	2.81		2007-05-30	12.075		2007-05-24	4936.14		2007-06-22	470.31		2007-07-04	30.70		2007-07-02	1.64		2007-05-07	50282.00		2007-05-22	20843.92
2007-05-25	92.26		2007-05-03	2.79		2007-05-29	12.084		2007-05-23	4924.68		2007-06-21	470.31		2007-07-03	30.56		2007-06-29	1.64		2007-05-04	50598.00		2007-05-21	20927.75
2007-05-24	93.43		2007-05-02	2.76		2007-05-28	12.1		2007-05-22	4892.28		2007-06-20	470.31		2007-07-02	30.51		2007-06-28	1.65		2007-05-03	50218.00		2007-05-18	20904.84
2007-05-23	93.43		2007-04-30	2.77		2007-05-25	12.091		2007-05-21	4905.46		2007-06-19	470.31		2007-06-29	29.82		2007-06-27	1.65		2007-05-02	49472.00		2007-05-17	20994.61
2007-05-22	93.52		2007-04-27	2.79		2007-05-24	12.092		2007-05-18	4886.83		2007-06-18	470.31		2007-06-28	29.57		2007-06-26	1.65		2007-04-30	48956.00		2007-05-16	20937.26
2007-05-21	95.23		2007-04-26	2.82		2007-05-23	12.116		2007-05-17	4864.66		2007-06-15	470.31		2007-06-27	29.37		2007-06-25	1.66		2007-04-27	49230.00		2007-05-15	20868.15
2007-05-18	95.32		2007-04-24	2.83		2007-05-22	12.129		2007-05-16	4868.25		2007-06-14	470.31		2007-06-26	29.52		2007-06-22	1.67		2007-04-26	49068.00		2007-05-14	20979.24
2007-05-17	97.40		2007-04-23	2.84		2007-05-21	12.129		2007-05-15	4850.40		2007-06-13	470.31		2007-06-25	29.67		2007-06-21	1.69		2007-04-25	49676.00		2007-05-11	20468.21
2007-05-16	95.05		2007-04-20	2.86		2007-05-18	12.134		2007-05-14	4794.93		2007-06-12	470.31		2007-06-22	29.37		2007-06-20	1.71		2007-04-24	49071.00		2007-05-10	20746.27
2007-05-15	93.79		2007-04-19	2.83		2007-05-17	12.137		2007-05-11	4741.57		2007-06-11	470.31		2007-06-21	29.34		2007-06-19	1.69		2007-04-23	49162.00		2007-05-09	20844.78
2007-05-14	95.14		2007-04-18	2.91		2007-05-16	12.132		2007-05-10	4767.09		2007-06-08	470.31		2007-06-20	29.23		2007-06-18	1.69		2007-04-20	49408.00		2007-05-08	20706.35
2007-05-11	92.53		2007-04-17	2.88		2007-05-15	12.115		2007-05-09	4743.92		2007-06-07	470.31		2007-06-19	29.16		2007-06-15	1.72		2007-04-19	48762.00		2007-05-07	20896.64
2007-05-10	93.52		2007-04-16	2.86		2007-05-14	12.117		2007-05-08	4741.65		2007-06-06	470.31		2007-06-18	29.28		2007-06-14	1.69		2007-04-18	48710.00		2007-05-04	20841.08
2007-05-09	95.41		2007-04-13	2.82		2007-05-11	12.124		2007-05-07	4820.06		2007-06-05	470.31		2007-06-15	29.37		2007-06-13	1.66		2007-04-17	48755.00		2007-05-03	20681.58
2007-05-08	95.59		2007-04-12	2.84		2007-05-10	12.13		2007-05-04	4795.37		2007-06-04	470.31		2007-06-14	29.19		2007-06-12	1.64		2007-04-16	48921.00		2007-05-02	20388.49
2007-05-07	97.63		2007-04-11	2.81		2007-05-09	12.136		2007-05-03	4769.28		2007-06-01	470.31		2007-06-13	28.91		2007-06-11	1.64		2007-04-13	47926.00		2007-05-01	20318.98
2007-05-04	97.28		2007-04-10	2.81		2007-05-08	12.132		2007-05-02	4775.86		2007-05-31	470.31		2007-06-12	28.98		2007-06-08	1.66		2007-04-12	47347.00		2007-04-30	20318.98
2007-05-03	94.61		2007-04-04	2.80		2007-05-07	12.12		2007-04-30	4736.83		2007-05-30	470.31		2007-06-11	29.34		2007-06-07	1.68		2007-04-11	46939.00		2007-04-27	20526.50
2007-05-02	91.42		2007-04-03	2.79		2007-05-04	12.113		2007-04-27	4792.62		2007-05-29	470.31		2007-06-08	29.26		2007-06-06	1.69		2007-04-10	47174.00		2007-04-26	20667.29
2007-05-01	90.89		2007-04-02	2.78		2007-05-03	12.119		2007-04-26	4854.71		2007-05-28	470.31		2007-06-07	29.57		2007-06-05	1.72		2007-04-09	46855.00		2007-04-25	20536.78
2007-04-30	90.89		2007-03-30	2.78		2007-05-02	12.137		2007-04-25	4836.84		2007-05-25	470.31		2007-06-06	30.01		2007-06-04	1.73		2007-04-05	46647.00		2007-04-24	20572.80
2007-04-27	91.77		2007-03-29	2.78		2007-04-30	12.134		2007-04-24	4791.10		2007-05-24	470.31		2007-06-05	30.87		2007-06-01	1.74		2007-04-04	46554.00		2007-04-23	20556.57
2007-04-26	93.28		2007-03-28	2.73		2007-04-27	12.125		2007-04-23	4818.12		2007-05-23	470.31		2007-06-04	30.89		2007-05-31	1.74		2007-04-03	46288.00		2007-04-20	20566.59
2007-04-25	91.86		2007-03-27	2.77		2007-04-26	12.136		2007-04-20	4844.68		2007-05-22	470.31		2007-06-01	31.18		2007-05-30	1.74		2007-04-02	45597.00		2007-04-19	20299.71
2007-04-24	91.24		2007-03-26	2.77		2007-04-24	12.146		2007-04-19	4777.21		2007-05-21	470.31		2007-05-31	31.18		2007-05-29	1.75		2007-03-30	45805.00		2007-04-18	20777.09
2007-04-23	90.44		2007-03-23	2.78		2007-04-23	12.14		2007-04-18	4805.38		2007-05-18	470.31		2007-05-30	30.55		2007-05-28	1.75		2007-03-29	45355.00		2007-04-17	20788.61
2007-04-20	90.09		2007-03-22	2.79		2007-04-20	12.13		2007-04-17	4850.26		2007-05-17	470.31		2007-05-29	30.25		2007-05-25	1.74		2007-03-28	44484.00		2007-04-16	20757.53
2007-04-19	89.38		2007-03-21	2.77		2007-04-19	12.113		2007-04-16	4865.97		2007-05-16	470.31		2007-05-28	30.06		2007-05-24	1.75		2007-03-27	45207.00		2007-04-13	20340.97
2007-04-18	91.42		2007-03-20	2.76		2007-04-18	12.109		2007-04-13	4808.46		2007-05-15	470.31		2007-05-25	30.09		2007-05-23	1.78		2007-03-26	45645.00		2007-04-12	20380.21
2007-04-17	91.51		2007-03-19	2.75		2007-04-17	12.097		2007-04-12	4761.08		2007-05-14	470.31		2007-05-24	29.91		2007-05-22	1.75		2007-03-23	45533.00		2007-04-11	20449.43
2007-04-16	91.24		2007-03-16	2.69		2007-04-16	12.08		2007-04-11	4783.69		2007-05-11	470.31		2007-05-23	30.15		2007-05-21	1.75		2007-03-22	45424.00		2007-04-10	20347.87
2007-04-13	89.11		2007-03-15	2.70		2007-04-13	12.06		2007-04-10	4736.25		2007-05-10	470.31		2007-05-22	29.98		2007-05-18	1.72		2007-03-21	45631.00		2007-04-04	20209.71
2007-04-12	90.53		2007-03-14	2.68		2007-04-12	12.08		2007-04-05	4693.44		2007-05-09	470.31		2007-05-21	30.11		2007-05-17	1.70		2007-03-20	44351.00		2007-04-03	20002.70
2007-04-11	91.51		2007-03-13	2.73		2007-04-11	12.1		2007-04-04	4695.77		2007-05-08	470.31		2007-05-18	29.88		2007-05-16	1.70		2007-03-19	43713.00		2007-04-02	19809.70
2007-04-10	92.13		2007-03-12	2.75		2007-04-10	12.099		2007-04-03	4649.53		2007-05-07	470.31		2007-05-17	29.63		2007-05-15	1.70		2007-03-16	42730.00		2007-03-30	19800.93
2007-04-09	93.02		2007-03-09	2.71		2007-04-05	12.11		2007-04-02	4625.81		2007-05-04	470.31		2007-05-16	29.76		2007-05-14	1.70		2007-03-15	43278.00		2007-03-29	19821.78
2007-04-06	93.02		2007-03-08	2.68		2007-04-04	12.108		2007-03-30	4643.14		2007-05-03	470.31		2007-05-15	29.48		2007-05-11	1.70		2007-03-14	43288.00		2007-03-28	19553.87
2007-04-05	93.02		2007-03-07	2.62		2007-04-03	12.099		2007-03-29	4666.36		2007-05-02	470.31		2007-05-14	29.58		2007-05-10	1.68		2007-03-13	42749.00		2007-03-27	19706.79
2007-04-04	93.02		2007-03-06	2.61		2007-04-02	12.093		2007-03-28	4604.07		2007-05-01	470.31		2007-05-11	29.29		2007-05-09	1.68		2007-03-12	44249.00		2007-03-26	19765.85
2007-04-03	91.06		2007-03-05	2.56		2007-03-30	12.093		2007-03-27	4644.10		2007-04-30	470.31		2007-05-10	28.94		2007-05-08	1.70		2007-03-09	44133.00		2007-03-23	19692.64
2007-04-02	89.20		2007-03-02	2.62		2007-03-29	12.089		2007-03-26	4718.10		2007-04-27	470.31		2007-05-09	29.11		2007-05-07	1.71		2007-03-08	43466.00		2007-03-22	19690.25
2007-03-30	87.78		2007-03-01	2.64		2007-03-28	12.087		2007-03-23	4678.01		2007-04-26	470.31		2007-05-08	29.47		2007-05-04	1.71		2007-03-07	42667.00		2007-03-21	19516.41
2007-03-29	87.74		2007-02-28	2.67		2007-03-27	12.091		2007-03-22	4652.63		2007-04-25	470.31		2007-05-07	29.20		2007-05-03	1.72		2007-03-06	43218.00		2007-03-20	19356.90
2007-03-28	85.83		2007-02-27	2.71		2007-03-26	12.096		2007-03-21	4578.23		2007-04-24	470.31		2007-05-04	28.64		2007-05-02	1.73		2007-03-05	41179.00		2007-03-19	19266.74
2007-03-27	87.12		2007-02-26	2.74		2007-03-23	12.094		2007-03-20	4550.79		2007-04-23	470.31		2007-05-03	28.22		2007-05-01	1.79		2007-03-02	42370.00		2007-03-16	18953.50
2007-03-26	87.34		2007-02-23	2.75		2007-03-22	12.097		2007-03-19	4553.05		2007-04-20	470.31		2007-05-02	28.56		2007-04-30	1.79		2007-03-01	43517.00		2007-03-15	18969.44
2007-03-23	86.80		2007-02-22	2.78		2007-03-21	12.086		2007-03-16	4518.80		2007-04-19	470.31		2007-05-01	28.49		2007-04-27	1.83		2007-02-28	43892.00		2007-03-14	18836.93
2007-03-22	85.87		2007-02-21	2.80		2007-03-20	12.079		2007-03-15	4449.64		2007-04-18	470.31		2007-04-30	28.49		2007-04-26	1.82		2007-02-27	43145.00		2007-03-13	19333.14
2007-03-21	83.92		2007-02-16	2.81		2007-03-19	12.073		2007-03-14	4402.48		2007-04-17	470.31		2007-04-27	28.52		2007-04-25	1.79		2007-02-26	46207.00		2007-03-12	19442.42
2007-03-20	82.10		2007-02-15	2.78		2007-03-16	12.061		2007-03-13	4485.56		2007-04-16	470.31		2007-04-26	28.90		2007-04-24	1.78		2007-02-23	46016.00		2007-03-09	19134.88
2007-03-19	83.25		2007-02-14	2.76		2007-03-15	12.063		2007-03-12	4544.74		2007-04-13	470.31		2007-04-25	29.08		2007-04-23	1.81		2007-02-22	46452.00		2007-03-08	19175.17
2007-03-16	82.06		2007-02-13	2.77		2007-03-14	12.054		2007-03-09	4556.62		2007-04-12	470.31		2007-04-24	28.85		2007-04-20	1.81		2007-02-21	46090.00		2007-03-07	18918.64
2007-03-15	81.61		2007-02-12	2.81		2007-03-13	12.061		2007-03-08	4533.35		2007-04-11	470.31		2007-04-23	29.38		2007-04-19	1.78		2007-02-16	45849.00		2007-03-06	19058.56
2007-03-14	81.04		2007-02-09	2.81		2007-03-12	12.062		2007-03-07	4470.73		2007-04-10	470.31		2007-04-20	29.59		2007-04-18	1.78		2007-02-15	45955.00		2007-03-05	18664.88
2007-03-13	83.43		2007-02-08	2.82		2007-03-09	12.047		2007-03-06	4406.55		2007-04-09	470.31		2007-04-19	29.54		2007-04-17	1.78		2007-02-14	45996.00		2007-03-02	19442.01
2007-03-12	84.81		2007-02-07	2.80		2007-03-08	12.045		2007-03-05	4344.79		2007-04-06	470.31		2007-04-18	29.46		2007-04-16	1.81		2007-02-13	45197.00		2007-03-01	19346.60
2007-03-09	84.05		2007-02-06	2.76		2007-03-07	12.029		2007-03-02	4376.30		2007-04-05	470.31		2007-04-17	29.33		2007-04-13	1.82		2007-02-12	43935.00		2007-02-28	19651.51
2007-03-08	82.14		2007-02-05	2.73		2007-03-06	12.015		2007-03-01	4370.03		2007-04-04	470.31		2007-04-16	29.18		2007-04-12	1.78		2007-02-09	44284.00		2007-02-27	20147.87
2007-03-07	80.33		2007-02-02	2.74		2007-03-05	12.003		2007-02-28	4503.96		2007-04-03	470.31		2007-04-13	29.13		2007-04-11	1.79		2007-02-08	44892.00		2007-02-26	20507.95
2007-03-06	80.90		2007-02-01	2.73		2007-03-02	12.023		2007-02-27	4565.08		2007-04-02	470.31		2007-04-12	29.54		2007-04-10	1.81		2007-02-07	44588.00		2007-02-23	20711.65
2007-03-05	79.44		2007-01-31	2.76		2007-03-01	12.024		2007-02-26	4757.77		2007-03-30	470.31		2007-04-11	29.91		2007-04-09	1.84		2007-02-06	45352.00		2007-02-22	20809.23
2007-03-02	82.99		2007-01-30	2.78		2007-02-28	12.03		2007-02-23	4781.39		2007-03-29	470.31		2007-04-10	29.97		2007-04-06	1.84		2007-02-05	45286.00		2007-02-21	20651.42
2007-03-01	82.37		2007-01-29	2.78		2007-02-27	12.034		2007-02-22	4762.92		2007-03-28	470.31		2007-04-09	29.92		2007-04-05	1.84		2007-02-02	44998.00		2007-02-19	20567.91
2007-02-28	84.98		2007-01-26	2.81		2007-02-26	12.06		2007-02-21	4706.98		2007-03-27	470.31		2007-04-06	29.92		2007-04-04	1.84		2007-02-01	44815.00		2007-02-16	20567.91
2007-02-27	88.27		2007-01-25	2.86		2007-02-23	12.052		2007-02-20	4758.79		2007-03-26	470.31		2007-04-05	29.92		2007-04-03	1.80		2007-01-31	44642.00		2007-02-15	20538.42
2007-02-26	90.62		2007-01-24	2.86		2007-02-22	12.041		2007-02-16	4722.78		2007-03-23	470.31		2007-04-04	30.05		2007-04-02	1.78		2007-01-30	44044.00		2007-02-14	20209.91
2007-02-23	90.80		2007-01-23	2.86		2007-02-21	12.038		2007-02-15	4732.76		2007-03-22	470.31		2007-04-03	30.16		2007-03-30	1.62		2007-01-29	43573.00		2007-02-13	20132.25
2007-02-22	92.13		2007-01-22	2.91		2007-02-20	12.037		2007-02-14	4699.00		2007-03-21	470.31		2007-04-02	29.89		2007-03-29	1.63		2007-01-26	44412.00		2007-02-12	20593.41
2007-02-21	89.29		2007-01-19	2.91		2007-02-19	12.036		2007-02-13	4647.49		2007-03-20	470.31		2007-03-30	29.71		2007-03-28	1.61		2007-01-24	44687.00		2007-02-09	20677.66
2007-02-20	90.09		2007-01-18	2.88		2007-02-16	12.035		2007-02-12	4608.61		2007-03-19	470.31		2007-03-29	29.36		2007-03-27	1.62		2007-01-23	44177.00		2007-02-08	20735.05
2007-02-19	90.09		2007-01-17	2.90		2007-02-15	12.031		2007-02-09	4688.54		2007-03-16	470.31		2007-03-28	29.47		2007-03-26	1.62		2007-01-22	43553.00		2007-02-07	20679.69
2007-02-16	90.09		2007-01-16	2.93		2007-02-14	12.005		2007-02-08	4705.03		2007-03-15	470.31		2007-03-27	29.17		2007-03-23	1.64		2007-01-19	43428.00		2007-02-06	20655.20
2007-02-15	90.98		2007-01-15	2.92		2007-02-13	11.974		2007-02-07	4729.91		2007-03-14	470.31		2007-03-26	28.85		2007-03-22	1.64		2007-01-18	42478.00		2007-02-05	20455.62
2007-02-14	89.91		2007-01-12	2.87		2007-02-12	11.967		2007-02-06	4762.17		2007-03-13	470.31		2007-03-23	28.98		2007-03-21	1.63		2007-01-17	42735.00		2007-02-02	20563.68
2007-02-13	89.73		2007-01-11	2.83		2007-02-09	11.977		2007-02-05	4802.53		2007-03-12	470.31		2007-03-22	28.81		2007-03-20	1.61		2007-01-16	42624.00		2007-02-01	20430.16
2007-02-12	93.19		2007-01-10	2.86		2007-02-08	11.983		2007-02-02	4779.71		2007-03-09	470.31		2007-03-21	29.26		2007-03-19	1.62		2007-01-15	42919.00		2007-01-31	20106.42
2007-02-09	94.79		2007-01-09	2.92		2007-02-07	11.996		2007-02-01	4754.06		2007-03-08	470.31		2007-03-20	29.58		2007-03-16	1.62		2007-01-12	43095.00		2007-01-30	20460.46
2007-02-08	94.35		2007-01-08	2.99		2007-02-06	11.995		2007-01-31	4710.24		2007-03-07	470.31		2007-03-19	29.60		2007-03-15	1.62		2007-01-11	42670.00		2007-01-29	20236.68
2007-02-07	93.55		2007-01-05	3.08		2007-02-05	11.98		2007-01-30	4673.45		2007-03-06	470.31		2007-03-16	29.37		2007-03-14	1.58		2007-01-10	42336.00		2007-01-26	20281.13
2007-02-06	94.35		2007-01-04	3.11		2007-02-02	11.965		2007-01-29	4695.04		2007-03-05	470.31		2007-03-15	29.54		2007-03-13	1.62		2007-01-09	42007.00		2007-01-25	20669.83
2007-02-05	93.11		2007-01-03	3.23		2007-02-01	11.955		2007-01-26	4688.67		2007-03-02	470.31		2007-03-14	28.90		2007-03-12	1.61		2007-01-08	42830.00		2007-01-24	20821.05
2007-02-02	94.97		2007-01-02	3.21		2007-01-31	11.924		2007-01-25	4699.75		2007-03-01	470.31		2007-03-13	29.49		2007-03-09	1.62		2007-01-05	42245.00		2007-01-23	20769.70
2007-02-01	93.73		2006-12-29	3.06		2007-01-30	11.907		2007-01-24	4698.21		2007-02-28	470.31		2007-03-12	29.39		2007-03-08	1.64		2007-01-04	44020.00		2007-01-22	20772.22
2007-01-31	91.42		2006-12-28	2.96		2007-01-29	11.915		2007-01-23	4634.20		2007-02-27	470.31		2007-03-09	29.86		2007-03-07	1.61		2007-01-03	44445.00		2007-01-19	20327.72
2007-01-30	91.06		2006-12-27	2.92		2007-01-26	11.93		2007-01-22	4676.66		2007-02-26	470.31		2007-03-08	29.55		2007-03-06	1.63		2007-01-02	45383.00		2007-01-18	20277.51
2007-01-29	89.82		2006-12-22	2.78		2007-01-25	11.959		2007-01-19	4678.31		2007-02-23	470.31		2007-03-07	29.68		2007-03-05	1.65		2006-12-28	44474.00		2007-01-17	20064.57
2007-01-26	89.47		2006-12-21	2.78		2007-01-24	11.982		2007-01-18	4675.54		2007-02-22	470.31		2007-03-06	29.16		2007-03-02	1.69		2006-12-27	44526.00		2007-01-16	20027.95
2007-01-25	91.15		2006-12-20	2.74		2007-01-23	11.987		2007-01-17	4615.48		2007-02-21	470.31		2007-03-05	29.06		2007-03-01	1.69		2006-12-26	43603.00		2007-01-15	20068.56
2007-01-24	92.75		2006-12-19	2.71		2007-01-22	11.995		2007-01-16	4612.59		2007-02-20	470.31		2007-03-02	29.19		2007-02-28	1.74		2006-12-22	43356.00		2007-01-12	19613.41
2007-01-23	93.82		2006-12-18	2.74		2007-01-19	11.996		2007-01-15	4638.62		2007-02-19	470.31		2007-03-01	29.24		2007-02-27	1.75		2006-12-21	43385.00		2007-01-11	19385.37
2007-01-22	96.57		2006-12-15	2.70		2007-01-18	11.994		2007-01-12	4615.47		2007-02-16	470.31		2007-02-28	28.98		2007-02-26	1.80		2006-12-20	43502.00		2007-01-10	19568.34
2007-01-19	93.64		2006-12-14	2.71		2007-01-17	11.996		2007-01-11	4562.60		2007-02-15	470.31		2007-02-27	28.05		2007-02-23	1.81		2006-12-19	43590.00		2007-01-09	19898.08
2007-01-18	92.31		2006-12-13	2.67		2007-01-16	11.988		2007-01-10	4507.44		2007-02-14	470.31		2007-02-26	29.08		2007-02-22	1.78		2006-12-18	43509.00		2007-01-08	20029.66
2007-01-17	90.35		2006-12-12	2.71		2007-01-15	11.974		2007-01-09	4584.23		2007-02-13	470.31		2007-02-23	28.77		2007-02-21	1.79		2006-12-15	43596.00		2007-01-05	20211.28
2007-01-16	89.73		2006-12-11	2.71		2007-01-12	11.967		2007-01-08	4602.33		2007-02-12	470.31		2007-02-22	27.80		2007-02-20	1.82		2006-12-14	43755.00		2007-01-04	20025.58
2007-01-15	91.42		2006-12-08	2.68		2007-01-11	11.975		2007-01-05	4560.14		2007-02-09	470.31		2007-02-21	27.98		2007-02-19	1.84		2006-12-13	43285.00		2007-01-03	20413.39
2007-01-12	88.27		2006-12-07	2.71		2007-01-10	11.962		2007-01-04	4536.69		2007-02-08	470.31		2007-02-20	27.95		2007-02-16	1.83		2006-12-12	43018.00		2007-01-02	20310.18
2007-01-11	87.16		2006-12-06	2.71		2007-01-09	11.982		2007-01-03	4491.67		2007-02-07	470.31		2007-02-19	28.34		2007-02-15	1.79		2006-12-11	43297.00		2006-12-29	19964.72
2007-01-10	87.03		2006-12-05	2.71		2007-01-08	12.008		2007-01-02	4466.62		2007-02-06	470.31		2007-02-16	28.04		2007-02-14	1.81		2006-12-08	42978.00		2006-12-28	20001.91
2007-01-09	90.18		2006-12-04	2.67		2007-01-05	12.012		2006-12-29	4394.13		2007-02-05	470.31		2007-02-15	28.16		2007-02-13	1.78		2006-12-07	42909.00		2006-12-27	19725.73
2007-01-08	91.95		2006-12-01	2.71		2007-01-04	12.04		2006-12-28	4388.63		2007-02-02	470.31		2007-02-14	28.46		2007-02-12	1.78		2006-12-06	43096.00		2006-12-22	19320.52
2007-01-05	88.76		2006-11-30	2.69		2007-01-03	12.041		2006-12-27	4378.33		2007-02-01	470.31		2007-02-13	27.75		2007-02-09	1.74		2006-12-05	43157.00		2006-12-21	19222.84
2007-01-04	85.07		2006-11-29	2.67		2007-01-02	12.008		2006-12-22	4365.04		2007-01-31	470.31		2007-02-12	27.86		2007-02-08	1.73		2006-12-04	42654.00		2006-12-20	19240.12
2007-01-03	87.69		2006-11-28	2.55		2006-12-29	12.003		2006-12-21	4395.43		2007-01-30	470.31		2007-02-09	27.84		2007-02-07	1.75		2006-12-01	41327.00		2006-12-19	18964.55
2007-01-02	86.94		2006-11-27	2.68		2006-12-28	12.006		2006-12-20	4382.06		2007-01-29	470.31		2007-02-08	27.80		2007-02-06	1.74		2006-11-30	41932.00		2006-12-18	19192.91
2007-01-01	85.07		2006-11-24	2.78		2006-12-27	12.02		2006-12-19	4348.72		2007-01-26	470.31		2007-02-07	28.03		2007-02-05	1.74		2006-11-29	41970.00		2006-12-15	19110.65
2006-12-29	85.07		2006-11-23	2.78		2006-12-22	12.042		2006-12-18	4377.78		2007-01-25	470.31		2007-02-06	27.27		2007-02-02	1.73		2006-11-28	41043.00		2006-12-14	18919.40
2006-12-28	84.05		2006-11-22	2.78		2006-12-21	12.047		2006-12-15	4378.36		2007-01-24	470.31		2007-02-05	27.19		2007-02-01	1.72		2006-11-27	40915.00		2006-12-13	18718.19
2006-12-27	82.63		2006-11-21	2.71		2006-12-20	12.039		2006-12-14	4326.44		2007-01-23	470.31		2007-02-02	26.67		2007-01-31	1.72		2006-11-24	41758.00		2006-12-12	18907.17
2006-12-26	82.68		2006-11-20	2.73		2006-12-19	12.027		2006-12-13	4327.52		2007-01-22	470.31		2007-02-01	26.66		2007-01-30	1.74		2006-11-23	42070.00		2006-12-11	18924.66
2006-12-25	82.68		2006-11-17	2.70		2006-12-18	12.025		2006-12-12	4270.94		2007-01-19	470.31		2007-01-31	26.01		2007-01-29	1.73		2006-11-22	41913.00		2006-12-08	18739.99
2006-12-22	82.68		2006-11-16	2.73		2006-12-15	12.027		2006-12-11	4259.29		2007-01-18	470.31		2007-01-30	25.48		2007-01-26	1.75		2006-11-21	41570.00		2006-12-07	18842.99
2006-12-21	82.90		2006-11-15	2.61		2006-12-14	12.017		2006-12-08	4230.51		2007-01-17	470.31		2007-01-29	25.50		2007-01-25	1.77		2006-11-17	41029.00		2006-12-06	19026.36
2006-12-20	82.68		2006-11-14	2.54		2006-12-13	12.027		2006-12-07	4249.38		2007-01-16	470.31		2007-01-26	25.36		2007-01-24	1.79		2006-11-16	41162.00		2006-12-05	18944.19
2006-12-19	80.99		2006-11-13	2.51		2006-12-12	12.024		2006-12-06	4210.91		2007-01-15	470.31		2007-01-25	25.53		2007-01-23	1.78		2006-11-14	41291.00		2006-12-04	18702.73
2006-12-18	82.14		2006-11-10	2.44		2006-12-11	12.015		2006-12-05	4191.96		2007-01-12	470.31		2007-01-24	25.36		2007-01-22	1.79		2006-11-13	40606.00		2006-12-01	18690.82
2006-12-15	82.90		2006-11-09	2.43		2006-12-07	11.989		2006-12-04	4211.84		2007-01-11	470.31		2007-01-23	24.64		2007-01-19	1.81		2006-11-10	40720.00		2006-11-30	18960.48
2006-12-14	80.59		2006-11-08	2.40		2006-12-06	11.975		2006-12-01	4241.64		2007-01-10	470.31		2007-01-22	24.14		2007-01-18	1.78		2006-11-09	40815.00		2006-11-29	18780.93
2006-12-13	78.37		2006-11-07	2.41		2006-12-05	11.958		2006-11-30	4220.50		2007-01-09	470.31		2007-01-19	23.85		2007-01-17	1.79		2006-11-08	41334.00		2006-11-28	18639.53
2006-12-12	80.19		2006-11-06	2.41		2006-12-04	11.939		2006-11-29	4231.27		2007-01-08	470.31		2007-01-18	23.66		2007-01-16	1.81		2006-11-07	41048.00		2006-11-27	19204.01
2006-12-11	81.66		2006-11-03	2.40		2006-12-01	11.934		2006-11-28	4178.26		2007-01-05	470.31		2007-01-17	23.73		2007-01-15	1.81		2006-11-06	41247.00		2006-11-24	19260.30
2006-12-08	80.41		2006-11-02	2.41		2006-11-30	11.934		2006-11-27	4271.83		2007-01-04	470.31		2007-01-16	24.50		2007-01-12	1.81		2006-11-03	40435.00		2006-11-23	19265.32
2006-12-07	80.28		2006-11-01	2.41		2006-11-29	11.912		2006-11-24	4308.17		2007-01-03	470.31		2007-01-15	24.90		2007-01-11	1.79		2006-11-01	39930.00		2006-11-22	19250.79
2006-12-06	82.10		2006-10-31	2.39		2006-11-28	11.888		2006-11-23	4321.85		2007-01-02	470.31		2007-01-12	24.78		2007-01-10	1.77		2006-10-31	39263.00		2006-11-21	19008.30
2006-12-05	81.66		2006-10-27	2.39		2006-11-27	11.886		2006-11-22	4317.59		2007-01-01	470.31		2007-01-11	24.64		2007-01-09	1.81		2006-10-30	38900.00		2006-11-20	18954.63
2006-12-04	81.43		2006-10-26	2.42		2006-11-24	11.923		2006-11-21	4306.97		2006-12-29	470.31		2007-01-10	23.93		2007-01-08	1.79		2006-10-27	39328.00		2006-11-17	19182.71
2006-12-01	80.01		2006-10-25	2.43		2006-11-23	11.922		2006-11-20	4271.36		2006-12-28	470.31		2007-01-09	24.71		2007-01-05	1.79		2006-10-26	39645.00		2006-11-16	19154.07
2006-11-30	81.57		2006-10-24	2.44		2006-11-22	11.92		2006-11-17	4314.90		2006-12-27	470.31		2007-01-08	24.88		2007-01-04	1.79		2006-10-25	39563.00		2006-11-15	19093.00
2006-11-29	80.81		2006-10-23	2.44		2006-11-21	11.917		2006-11-16	4331.09		2006-12-26	470.31		2007-01-05	25.05		2007-01-03	1.77		2006-10-24	39499.00		2006-11-14	18878.42
2006-11-28	80.28		2006-10-20	2.44		2006-11-20	11.908		2006-11-15	4326.39		2006-12-25	470.31		2007-01-04	24.26		2007-01-02	1.76		2006-10-23	39227.00		2006-11-13	18868.54
2006-11-27	84.72		2006-10-19	2.42		2006-11-17	11.904		2006-11-14	4279.14		2006-12-22	470.31		2007-01-03	25.43		2007-01-01	1.74		2006-10-20	38643.00		2006-11-10	18891.14
2006-11-24	83.61		2006-10-18	2.42		2006-11-16	11.917		2006-11-13	4257.54		2006-12-21	470.31		2007-01-02	26.77		2006-12-29	1.74		2006-10-19	38920.00		2006-11-09	18952.86
2006-11-23	84.50		2006-10-17	2.44		2006-11-15	11.922		2006-11-10	4260.72		2006-12-20	470.31		2007-01-01	27.10		2006-12-28	1.75		2006-10-18	38686.00		2006-11-08	18811.24
2006-11-22	82.28		2006-10-16	2.44		2006-11-14	11.924		2006-11-09	4215.40		2006-12-19	470.31		2006-12-29	27.10		2006-12-27	1.74		2006-10-17	38898.00		2006-11-07	18939.31
2006-11-21	79.97		2006-10-13	2.44		2006-11-13	11.907		2006-11-08	4192.68		2006-12-18	470.31		2006-12-28	27.02		2006-12-26	1.70		2006-10-16	39229.00		2006-11-06	18936.55
2006-11-20	78.86		2006-10-12	2.44		2006-11-10	11.911		2006-11-07	4221.62		2006-12-15	470.31		2006-12-27	27.36		2006-12-25	1.70		2006-10-13	38850.00		2006-11-03	18749.69
2006-11-17	78.82		2006-10-11	2.40		2006-11-09	11.905		2006-11-06	4210.14		2006-12-14	470.31		2006-12-26	27.27		2006-12-22	1.70		2006-10-11	38322.00		2006-11-02	18714.78
2006-11-16	78.06		2006-10-10	2.41		2006-11-08	11.893		2006-11-03	4177.04		2006-12-13	470.31		2006-12-25	27.27		2006-12-21	1.72		2006-10-10	38655.00		2006-11-01	18453.65
2006-11-15	78.95		2006-10-09	2.41		2006-11-07	11.894		2006-11-02	4137.97		2006-12-12	470.31		2006-12-22	27.27		2006-12-20	1.74		2006-10-09	38406.00		2006-10-31	18324.35
2006-11-14	77.75		2006-10-06	2.42		2006-11-06	11.874		2006-11-01	4154.44		2006-12-11	470.31		2006-12-21	26.99		2006-12-19	1.75		2006-10-06	37940.00		2006-10-30	18297.55
2006-11-13	77.66		2006-10-05	2.44		2006-11-03	11.866		2006-10-31	4128.60		2006-12-08	470.31		2006-12-20	26.77		2006-12-18	1.76		2006-10-05	37977.00		2006-10-27	18297.55
2006-11-10	78.82		2006-10-04	2.44		2006-11-02	11.882		2006-10-30	4117.05		2006-12-07	470.31		2006-12-19	29.29		2006-12-15	1.76		2006-10-04	37749.00		2006-10-26	18353.74
2006-11-09	78.19		2006-10-03	2.41		2006-10-31	11.866		2006-10-27	4121.14		2006-12-06	470.31		2006-12-18	29.40		2006-12-14	1.76		2006-10-03	36438.00		2006-10-25	18157.94
2006-11-08	78.46		2006-10-02	2.39		2006-10-30	11.853		2006-10-26	4147.35		2006-12-05	470.31		2006-12-15	30.39		2006-12-13	1.76		2006-10-02	37058.00		2006-10-24	18153.41
2006-11-07	78.77		2006-09-29	2.39		2006-10-27	11.851		2006-10-25	4130.60		2006-12-04	470.31		2006-12-14	30.09		2006-12-12	1.75		2006-09-29	36449.00		2006-10-23	18089.85
2006-11-06	77.17		2006-09-28	2.41		2006-10-26	11.836		2006-10-24	4126.39		2006-12-01	470.31		2006-12-13	29.63		2006-12-11	1.73		2006-09-28	36486.00		2006-10-20	18113.55
2006-11-03	76.73		2006-09-27	2.40		2006-10-25	11.794		2006-10-23	4116.03		2006-11-30	470.31		2006-12-12	29.44		2006-12-08	1.70		2006-09-27	36106.00		2006-10-19	17986.97
2006-11-02	75.44		2006-09-26	2.41		2006-10-24	11.772		2006-10-20	4129.93		2006-11-29	470.31		2006-12-11	29.60		2006-12-07	1.71		2006-09-26	35819.00		2006-10-18	18048.09
2006-11-01	74.64		2006-09-25	2.41		2006-10-23	11.771		2006-10-19	4087.45		2006-11-28	470.31		2006-12-08	29.15		2006-12-06	1.71		2006-09-25	34973.00		2006-10-17	18014.84
2006-10-31	75.27		2006-09-22	2.41		2006-10-20	11.788		2006-10-18	4079.36		2006-11-27	470.31		2006-12-07	28.51		2006-12-05	1.72		2006-09-22	34799.00		2006-10-16	18010.20
2006-10-30	75.31		2006-09-21	2.43		2006-10-19	11.789		2006-10-17	4038.13		2006-11-24	470.31		2006-12-06	28.48		2006-12-04	1.70		2006-09-21	34830.00		2006-10-13	17988.86
2006-10-27	75.31		2006-09-20	2.39		2006-10-18	11.782		2006-10-16	4064.03		2006-11-23	470.31		2006-12-05	28.75		2006-12-01	1.70		2006-09-20	35197.00		2006-10-12	17873.09
2006-10-26	75.35		2006-09-19	2.39		2006-10-17	11.769		2006-10-13	4080.89		2006-11-22	470.31		2006-12-04	28.36		2006-11-30	1.74		2006-09-19	35886.00		2006-10-11	17862.79
2006-10-25	75.18		2006-09-18	2.39		2006-10-16	11.759		2006-10-12	4075.48		2006-11-21	470.31		2006-12-01	27.63		2006-11-29	1.78		2006-09-18	36483.00		2006-10-10	17823.70
2006-10-24	75.40		2006-09-15	2.40		2006-10-13	11.726		2006-10-11	4008.19		2006-11-20	470.31		2006-11-30	27.39		2006-11-28	1.75		2006-09-15	36170.00		2006-10-09	17675.24
2006-10-23	75.58		2006-09-14	2.39		2006-10-12	11.723		2006-10-09	3978.31		2006-11-17	470.31		2006-11-29	27.69		2006-11-27	1.76		2006-09-14	36154.00		2006-10-06	17903.39
2006-10-20	75.71		2006-09-13	2.40		2006-10-11	11.708		2006-10-06	3984.47					2006-11-28	27.16		2006-11-24	1.80		2006-09-13	36550.00		2006-10-05	17907.67
2006-10-19	74.96		2006-09-12	2.40		2006-10-10	11.718		2006-10-05	4012.62					2006-11-27	27.25		2006-11-23	1.81		2006-09-12	36147.00		2006-10-04	17629.21
2006-10-18	75.00		2006-09-11	2.41		2006-10-09	11.72		2006-10-04	3937.37					2006-11-24	27.65		2006-11-22	1.80		2006-09-11	35772.00		2006-10-03	17606.53
2006-10-17	74.78		2006-09-08	2.43		2006-10-06	11.718		2006-10-03	3893.05					2006-11-23	27.98		2006-11-21	1.80		2006-09-08	36558.00		2006-10-02	17543.05
2006-10-16	75.44		2006-09-07	2.42		2006-10-05	11.728		2006-10-02	3917.73					2006-11-22	27.90		2006-11-20	1.81		2006-09-06	36710.00		2006-09-29	17543.05
2006-10-13	75.35		2006-09-06	2.42		2006-10-04	11.704		2006-09-29	3931.05					2006-11-21	27.61		2006-11-17	1.80		2006-09-05	37368.00		2006-09-28	17530.57
2006-10-12	75.18		2006-09-05	2.41		2006-10-03	11.691		2006-09-28	3952.96					2006-11-20	27.74		2006-11-16	1.82		2006-09-04	37693.00		2006-09-27	17521.51
2006-10-11	74.82		2006-09-04	2.41		2006-10-02	11.699		2006-09-27	3968.66					2006-11-17	27.51		2006-11-15	1.83		2006-09-01	37329.00		2006-09-26	17308.08
2006-10-10	74.64		2006-09-01	2.40		2006-09-29	11.689		2006-09-26	3936.10					2006-11-16	27.09		2006-11-14	1.81		2006-08-31	36232.00		2006-09-25	17546.04
2006-10-09	74.07		2006-08-31	2.41		2006-09-28	11.691		2006-09-25	3933.51					2006-11-15	26.91		2006-11-13	1.80		2006-08-30	36313.00		2006-09-22	17600.65
2006-10-06	75.18		2006-08-30	2.41		2006-09-27	11.685		2006-09-22	3934.21					2006-11-14	26.82		2006-11-10	1.78		2006-08-29	36304.00		2006-09-21	17619.97
2006-10-05	74.82		2006-08-29	2.40		2006-09-26	11.662		2006-09-21	3953.41					2006-11-13	26.69		2006-11-09	1.80		2006-08-28	36375.00		2006-09-20	17512.96
2006-10-04	73.67		2006-08-28	2.39		2006-09-25	11.639		2006-09-20	3926.52					2006-11-10	26.55		2006-11-08	1.81		2006-08-25	35958.00		2006-09-19	17346.70
2006-10-03	73.67		2006-08-25	2.41		2006-09-22	11.624		2006-09-19	3886.89					2006-11-09	26.61		2006-11-07	1.83		2006-08-24	35797.00		2006-09-18	17387.21
2006-10-02	74.25		2006-08-24	2.43		2006-09-21	11.638		2006-09-18	3883.75					2006-11-08	26.62		2006-11-06	1.80		2006-08-23	35512.00		2006-09-15	17237.65
2006-09-29	73.91		2006-08-23	2.44		2006-09-20	11.667		2006-09-15	3905.98					2006-11-07	26.27		2006-11-03	1.81		2006-08-22	36678.00		2006-09-14	17183.45
2006-09-28	74.71		2006-08-22	2.45		2006-09-19	11.672		2006-09-14	3872.47					2006-11-06	26.20		2006-11-02	1.80		2006-08-21	37161.00		2006-09-13	17210.04
2006-09-27	74.62		2006-08-21	2.44		2006-09-18	11.663		2006-09-13	3902.86					2006-11-03	25.55		2006-11-01	1.81		2006-08-18	37552.00		2006-09-12	17075.40
2006-09-26	74.00		2006-08-18	2.45		2006-09-15	11.665		2006-09-12	3905.03					2006-11-02	25.45		2006-10-31	1.80		2006-08-17	37559.00		2006-09-11	16948.59
2006-09-25	75.24		2006-08-17	2.46		2006-09-14	11.655		2006-09-11	3902.89					2006-11-01	25.60		2006-10-30	1.78		2006-08-16	37678.00		2006-09-08	17145.76
2006-09-22	75.99		2006-08-16	2.47		2006-09-13	11.66		2006-09-08	3903.96					2006-10-31	25.36		2006-10-27	1.78		2006-08-15	37296.00		2006-09-07	17096.44
2006-09-21	76.26		2006-08-15	2.46		2006-09-12	11.646		2006-09-07	3881.93					2006-10-30	25.27		2006-10-26	1.76		2006-08-14	36557.00		2006-09-06	17258.51
2006-09-20	76.43		2006-08-14	2.44		2006-09-11	11.645		2006-09-06	3915.69					2006-10-27	25.30		2006-10-25	1.76		2006-08-11	36944.00		2006-09-05	17438.80
2006-09-19	76.39		2006-08-11	2.44		2006-09-08	11.669		2006-09-05	3953.35					2006-10-26	25.36		2006-10-24	1.72		2006-08-10	37354.00		2006-09-04	17513.88
2006-09-18	76.70		2006-08-10	2.44		2006-09-07	11.663		2006-09-04	3944.01					2006-10-25	25.60		2006-10-23	1.74		2006-08-09	37255.00		2006-09-01	17423.72
2006-09-15	75.64		2006-08-09	2.44		2006-09-06	11.677		2006-09-01	3918.19					2006-10-24	25.51		2006-10-20	1.73		2006-08-08	37600.00		2006-08-31	17392.27
2006-09-14	75.20		2006-08-08	2.44		2006-09-05	11.69		2006-08-31	3868.62					2006-10-23	25.37		2006-10-19	1.74		2006-08-07	37698.00		2006-08-30	17284.71
2006-09-13	75.64		2006-08-07	2.44		2006-09-04	11.683		2006-08-30	3816.91					2006-10-20	25.44		2006-10-18	1.76		2006-08-04	37848.00		2006-08-29	17083.28
2006-09-12	75.37		2006-08-04	2.44		2006-09-01	11.673		2006-08-29	3828.48					2006-10-19	25.40		2006-10-17	1.74		2006-08-03	37451.00		2006-08-28	16922.29
2006-09-11	74.49		2006-08-03	2.44		2006-08-31	11.666		2006-08-28	3818.79					2006-10-18	25.35		2006-10-16	1.77		2006-08-02	37288.00		2006-08-25	16955.45
2006-09-08	75.68		2006-08-02	2.42		2006-08-30	11.639		2006-08-25	3855.21					2006-10-17	25.15		2006-10-13	1.77		2006-08-01	36839.00		2006-08-24	16883.04
2006-09-07	75.15		2006-08-01	2.43		2006-08-29	11.607		2006-08-24	3930.92					2006-10-16	25.51		2006-10-12	1.78		2006-07-31	37077.00		2006-08-23	17088.39
2006-09-06	75.95		2006-07-31	2.46		2006-08-28	11.61		2006-08-23	3929.29					2006-10-13	25.44		2006-10-11	1.78		2006-07-28	37381.00		2006-08-22	17149.75
2006-09-05	76.39		2006-07-28	2.46		2006-08-25	11.604		2006-08-22	3929.59					2006-10-12	25.60		2006-10-10	1.70		2006-07-27	36888.00		2006-08-21	17007.88
2006-09-04	76.83		2006-07-27	2.47		2006-08-24	11.609		2006-08-21	3944.06					2006-10-11	25.52		2006-10-09	1.70		2006-07-26	36594.00		2006-08-18	17330.70
2006-09-01	76.52		2006-07-26	2.46		2006-08-23	11.631		2006-08-18	3943.31					2006-10-10	25.48		2006-10-06	1.72		2006-07-25	36681.00		2006-08-17	17373.05
2006-08-31	75.95		2006-07-25	2.46		2006-08-22	11.651		2006-08-17	3919.75					2006-10-09	25.34		2006-10-05	1.73		2006-07-24	36224.00		2006-08-16	17451.03
2006-08-30	75.02		2006-07-24	2.48		2006-08-21	11.648		2006-08-16	3915.88					2006-10-06	25.44		2006-10-04	1.72		2006-07-21	35510.00		2006-08-15	17274.07
2006-08-29	74.22		2006-07-21	2.50		2006-08-18	11.642		2006-08-14	3858.17					2006-10-05	25.68		2006-10-03	1.69		2006-07-20	35847.00		2006-08-14	17290.01
2006-08-28	73.56		2006-07-20	2.52		2006-08-17	11.648		2006-08-11	3816.79					2006-10-04	25.27		2006-10-02	1.67		2006-07-19	36785.00		2006-08-11	17249.95
2006-08-25	74.58		2006-07-19	2.50		2006-08-16	11.626		2006-08-10	3806.67					2006-10-03	25.35		2006-09-29	1.70		2006-07-18	35130.00		2006-08-10	17222.14
2006-08-24	74.58		2006-07-18	2.50		2006-08-14	11.564		2006-08-09	3853.40					2006-10-02	25.43		2006-09-28	1.68		2006-07-17	34866.00		2006-08-09	17346.58
2006-08-23	76.61		2006-07-17	2.48		2006-08-11	11.566		2006-08-08	3836.60					2006-09-29	25.53		2006-09-27	1.66		2006-07-14	35350.00		2006-08-08	17048.20
2006-08-22	76.92		2006-07-14	2.50		2006-08-10	11.567		2006-08-07	3877.09					2006-09-28	25.60		2006-09-26	1.67		2006-07-13	35354.00		2006-08-07	16953.55
2006-08-21	76.96		2006-07-13	2.52		2006-08-09	11.572		2006-08-04	3844.92					2006-09-27	25.85		2006-09-25	1.66		2006-07-12	36230.00		2006-08-04	16887.80
2006-08-18	77.98		2006-07-12	2.59		2006-08-08	11.558		2006-08-03	3793.34					2006-09-26	25.05		2006-09-22	1.67		2006-07-11	36554.00		2006-08-03	17048.42
2006-08-17	77.63		2006-07-11	2.59		2006-08-07	11.549		2006-08-02	3794.39					2006-09-25	25.00		2006-09-21	1.70		2006-07-10	36141.00		2006-08-02	17032.75
2006-08-16	76.74		2006-07-10	2.55		2006-08-04	11.532		2006-08-01	3764.65					2006-09-22	25.15		2006-09-20	1.68		2006-07-07	36102.00		2006-08-01	16911.37
2006-08-15	75.59		2006-07-07	2.55		2006-08-03	11.491		2006-07-31	3747.98					2006-09-21	25.14		2006-09-19	1.65		2006-07-06	36533.00		2006-07-31	16971.34
2006-08-14	75.15		2006-07-06	2.55		2006-08-02	11.479		2006-07-28	3718.54					2006-09-20	25.06		2006-09-18	1.67		2006-07-05	36378.00		2006-07-28	16955.04
2006-08-11	75.06		2006-07-05	2.54		2006-08-01	11.462		2006-07-27	3728.11					2006-09-19	24.97		2006-09-15	1.67		2006-07-04	37367.00		2006-07-27	16916.77
2006-08-10	75.11		2006-07-04	2.62		2006-07-31	11.467		2006-07-26	3673.26					2006-09-18	24.97		2006-09-14	1.70		2006-07-03	37357.00		2006-07-26	16617.24
2006-08-09	75.95		2006-07-03	2.59		2006-07-28	11.46		2006-07-25	3663.58					2006-09-15	24.91		2006-09-13	1.72		2006-06-30	36631.00		2006-07-25	16583.86
2006-08-08	74.93		2006-06-30	2.52		2006-07-27	11.446		2006-07-24	3610.25					2006-09-14	24.74		2006-09-12	1.74		2006-06-29	36487.00		2006-07-24	16480.59
2006-08-07	74.71		2006-06-29	2.46		2006-07-26	11.419		2006-07-21	3593.55					2006-09-13	24.62		2006-09-11	1.71		2006-06-28	34835.00		2006-07-21	16464.18
2006-08-04	74.62		2006-06-28	2.45		2006-07-25	11.395		2006-07-20	3617.07					2006-09-12	24.70		2006-09-08	1.72		2006-06-27	34376.00		2006-07-20	16472.62
2006-08-03	75.51		2006-06-27	2.45		2006-07-24	11.382		2006-07-19	3548.95					2006-09-11	24.61		2006-09-07	1.69		2006-06-26	34631.00		2006-07-19	16097.54
2006-08-02	75.37		2006-06-26	2.45		2006-07-21	11.368		2006-07-18	3553.09					2006-09-08	24.60		2006-09-06	1.69		2006-06-23	34661.00		2006-07-18	16043.94
2006-08-01	74.53		2006-06-23	2.43		2006-07-20	11.344		2006-07-17	3506.72					2006-09-07	24.65		2006-09-05	1.68		2006-06-22	34317.00		2006-07-17	16064.82
2006-07-31	74.40		2006-06-22	2.43		2006-07-19	11.298		2006-07-14	3618.97					2006-09-06	24.84		2006-09-04	1.71		2006-06-21	34547.00		2006-07-14	16135.71
2006-07-28	74.31		2006-06-21	2.43		2006-07-18	11.258		2006-07-13	3616.59					2006-09-05	25.00		2006-09-01	1.65		2006-06-20	33632.00		2006-07-13	16305.48
2006-07-27	74.40		2006-06-20	2.41		2006-07-17	11.248		2006-07-12	3698.73					2006-09-04	25.44		2006-08-31	1.64		2006-06-19	33897.00		2006-07-12	16522.21
2006-07-26	73.78		2006-06-19	2.43		2006-07-14	11.246		2006-07-11	3668.49					2006-09-01	25.48		2006-08-30	1.65		2006-06-16	34399.00		2006-07-11	16490.13
2006-07-25	74.00		2006-06-16	2.45		2006-07-13	11.247		2006-07-10	3633.06					2006-08-31	25.13		2006-08-29	1.63		2006-06-14	32941.00		2006-07-10	16603.81
2006-07-24	73.56		2006-06-15	2.41		2006-07-12	11.271		2006-07-07	3615.76					2006-08-30	25.21		2006-08-28	1.63		2006-06-13	32848.00		2006-07-07	16459.78
2006-07-21	73.47		2006-06-14	2.37		2006-07-11	11.279		2006-07-06	3605.11					2006-08-29	25.14		2006-08-25	1.63		2006-06-12	33555.00		2006-07-06	16440.99
2006-07-20	73.61		2006-06-13	2.37		2006-07-10	11.25		2006-07-05	3620.02					2006-08-28	25.00		2006-08-24	1.64		2006-06-09	35075.00		2006-07-05	16267.18
2006-07-19	71.40		2006-06-12	2.41		2006-07-07	11.22		2006-07-04	3693.18					2006-08-25	24.94		2006-08-23	1.63		2006-06-08	35438.00		2006-07-04	16368.98
2006-07-18	71.57		2006-06-09	2.41		2006-07-06	11.189		2006-07-03	3693.04					2006-08-24	24.85		2006-08-22	1.66		2006-06-07	35264.00		2006-07-03	16326.66
2006-07-17	71.53		2006-06-08	2.41		2006-07-05	11.156		2006-06-30	3693.75					2006-08-23	24.76		2006-08-21	1.64		2006-06-06	36558.00		2006-06-30	16267.62
2006-07-14	71.71		2006-06-07	2.52		2006-07-04	11.193		2006-06-29	3582.58					2006-08-22	24.81		2006-08-18	1.63		2006-06-05	36740.00		2006-06-29	15865.22
2006-07-13	72.50		2006-06-06	2.55		2006-07-03	11.186		2006-06-28	3517.38					2006-08-21	24.83		2006-08-17	1.63		2006-06-02	37942.00		2006-06-28	15742.66
2006-07-12	73.34		2006-06-05	2.54		2006-06-30	11.147		2006-06-27	3553.24					2006-08-18	25.00		2006-08-16	1.62		2006-06-01	37748.00		2006-06-27	15774.70
2006-07-11	73.25		2006-06-02	2.48		2006-06-29	11.081		2006-06-26	3567.67					2006-08-17	24.90		2006-08-15	1.59		2006-05-31	36530.00		2006-06-26	15804.81
2006-07-10	74.36		2006-06-01	2.41		2006-06-28	11.036		2006-06-23	3583.73					2006-08-16	24.77		2006-08-14	1.59		2006-05-30	36413.00		2006-06-23	15808.81
2006-07-07	74.93					2006-06-27	11.013		2006-06-22	3578.55					2006-08-15	24.81		2006-08-11	1.57		2006-05-29	38145.00		2006-06-22	15826.70
2006-07-06	74.93					2006-06-26	11.043		2006-06-21	3543.50					2006-08-14	24.85		2006-08-10	1.59		2006-05-26	38506.00		2006-06-21	15659.36
2006-07-05	74.36					2006-06-23	11.086		2006-06-20	3592.36					2006-08-11	24.74		2006-08-09	1.64		2006-05-25	37569.00		2006-06-20	15608.97
2006-07-04	74.67					2006-06-22	11.137		2006-06-19	3620.98					2006-08-10	24.66		2006-08-08	1.61		2006-05-24	35792.00		2006-06-19	15768.86
2006-07-03	74.40					2006-06-21	11.173		2006-06-14	3379.28					2006-08-09	24.40		2006-08-07	1.62		2006-05-23	36110.00		2006-06-16	15842.65
2006-06-30	74.40					2006-06-20	11.189		2006-06-13	3394.78					2006-08-08	24.28		2006-08-04	1.64		2006-05-22	36497.00		2006-06-15	15435.08
2006-06-29	71.75					2006-06-19	11.213		2006-06-09	3529.24					2006-08-07	24.04		2006-08-03	1.59		2006-05-19	37733.00		2006-06-14	15247.92
2006-06-28	71.04					2006-06-16	11.225		2006-06-08	3475.50					2006-08-04	24.11		2006-08-02	1.62		2006-05-18	37807.00		2006-06-13	15234.42
2006-06-27	71.66					2006-06-15	11.224		2006-06-07	3505.57					2006-08-03	23.92		2006-08-01	1.57		2006-05-17	38291.00		2006-06-12	15621.44
2006-06-26	71.75					2006-06-14	11.218		2006-06-06	3522.43					2006-08-02	24.16		2006-07-31	1.60		2006-05-16	39416.00		2006-06-09	15628.69
2006-06-23	71.79					2006-06-13	11.223		2006-06-05	3619.27					2006-08-01	24.08		2006-07-28	1.61		2006-05-15	39271.00		2006-06-08	15450.11
2006-06-22	72.10					2006-06-12	11.259		2006-06-02	3692.41					2006-07-31	24.22		2006-07-27	1.60		2006-05-12	40223.00		2006-06-07	15816.55
2006-06-21	71.62					2006-06-09	11.274		2006-06-01	3676.85					2006-07-28	24.43		2006-07-26	1.57		2006-05-11	40847.00		2006-06-06	15973.11
2006-06-20	71.93					2006-06-08	11.252		2006-05-31	3753.21					2006-07-27	23.89		2006-07-25	1.59		2006-05-10	41752.00		2006-06-05	16016.23
2006-06-19	72.72					2006-06-07	11.268		2006-05-30	3717.18					2006-07-26	23.60		2006-07-24	1.64		2006-05-09	41979.00		2006-06-02	15912.71
2006-06-16	72.90					2006-06-06	11.267		2006-05-29	3826.10					2006-07-25	23.52		2006-07-21	1.59		2006-05-08	41515.00		2006-06-01	15645.27
2006-06-15	71.22					2006-06-05	11.286		2006-05-26	3789.02					2006-07-24	23.67		2006-07-20	1.61		2006-05-05	41417.00		2006-05-30	15857.89
2006-06-14	70.82					2006-06-01	11.263		2006-05-25	3670.62					2006-07-21	23.29		2006-07-19	1.61		2006-05-04	40976.00		2006-05-29	15963.77
2006-06-13	70.42					2006-05-31	11.246		2006-05-24	3642.64					2006-07-20	23.59		2006-07-18	1.57		2006-05-03	40920.00		2006-05-26	15895.10
2006-06-12	71.97					2006-05-30	11.252		2006-05-23	3763.92					2006-07-19	23.39		2006-07-17	1.57		2006-05-02	41017.00		2006-05-25	15696.89
2006-06-09	72.72					2006-05-29	11.286		2006-05-22	3649.02					2006-07-18	23.25		2006-07-14	1.59		2006-04-28	40363.00		2006-05-24	15822.64
2006-06-08	72.55					2006-05-26	11.277		2006-05-19	3878.80					2006-07-17	23.07		2006-07-13	1.63		2006-04-27	39751.00		2006-05-23	15864.56
2006-06-07	74.62					2006-05-25	11.246		2006-05-18	3909.65					2006-07-14	23.08		2006-07-12	1.63		2006-04-26	40410.00		2006-05-22	15805.52
2006-06-06	75.20					2006-05-24	11.205		2006-05-17	4020.85					2006-07-13	22.90		2006-07-11	1.64		2006-04-25	39738.00		2006-05-19	16313.36
2006-06-05	75.51					2006-05-23	11.257		2006-05-16	4114.65					2006-07-12	22.99		2006-07-10	1.67		2006-04-24	39751.00		2006-05-18	16266.52
2006-06-02	74.58					2006-05-22	11.26		2006-05-15	4102.05					2006-07-11	22.78		2006-07-07	1.66		2006-04-20	39775.00		2006-05-17	16615.55
2006-06-01	74.40					2006-05-19	11.311		2006-05-12	4205.94					2006-07-10	22.81		2006-07-06	1.68		2006-04-19	39938.00		2006-05-16	16393.11
2006-05-31	74.31					2006-05-18	11.302		2006-05-11	4243.88					2006-07-07	22.75		2006-07-05	1.65		2006-04-18	39572.00		2006-05-15	16494.84
2006-05-30	74.31					2006-05-17	11.303		2006-05-10	4268.87					2006-07-06	22.83		2006-07-04	1.67		2006-04-17	38462.00		2006-05-12	16901.85
2006-05-29	74.58					2006-05-16	11.344		2006-05-09	4304.73					2006-07-05	22.65		2006-07-03	1.66		2006-04-13	38082.00		2006-05-11	17140.78
2006-05-26	74.14					2006-05-15	11.315		2006-05-08	4316.98					2006-07-04	22.46		2006-06-30	1.65		2006-04-12	38427.00		2006-05-10	17080.59
2006-05-25	73.16					2006-05-12	11.371		2006-05-05	4285.93					2006-07-03	22.39		2006-06-29	1.63		2006-04-11	37901.00		2006-05-09	17133.99
2006-05-24	72.28					2006-05-11	11.432		2006-05-04	4266.56					2006-06-30	22.13		2006-06-28	1.61		2006-04-10	38475.00		2006-05-08	17301.79
2006-05-23	72.10					2006-05-10	11.462		2006-05-03	4231.43					2006-06-29	21.74		2006-06-27	1.63		2006-04-07	38926.00		2006-05-04	17013.93
2006-05-22	71.97					2006-05-09	11.451		2006-05-02	4203.05					2006-06-28	21.64		2006-06-26	1.64		2006-04-06	39285.00		2006-05-03	17026.98
2006-05-19	73.74					2006-05-08	11.46		2006-04-28	4139.96					2006-06-27	21.85		2006-06-23	1.66		2006-04-05	39053.00		2006-05-02	16868.04
2006-05-18	73.52					2006-05-05	11.458		2006-04-27	4161.40					2006-06-26	21.73		2006-06-22	1.66		2006-04-04	38802.00		2006-04-28	16661.30
2006-05-17	74.71					2006-05-04	11.445		2006-04-26	4198.73					2006-06-23	21.71		2006-06-21	1.66		2006-04-03	38717.00		2006-04-27	16742.85
2006-05-16	74.05					2006-05-03	11.448		2006-04-25	4153.69					2006-06-22	21.75		2006-06-20	1.64		2006-03-31	37952.00		2006-04-26	16672.66
2006-05-15	73.96					2006-05-02	11.459		2006-04-20	4199.11					2006-06-21	21.64		2006-06-19	1.64		2006-03-30	37777.00		2006-04-25	16577.77
2006-05-12	76.61					2006-04-28	11.462		2006-04-19	4231.60					2006-06-20	21.53		2006-06-16	1.62		2006-03-29	37492.00		2006-04-24	16705.67
2006-05-11	76.88					2006-04-27	11.455		2006-04-18	4190.82					2006-06-19	21.57		2006-06-15	1.64		2006-03-28	36682.00		2006-04-21	16912.15
2006-05-10	76.39					2006-04-26	11.437		2006-04-13	4188.70					2006-06-16	21.67		2006-06-14	1.64		2006-03-27	37641.00		2006-04-20	16944.34
2006-05-09	76.74					2006-04-24	11.473		2006-04-12	4205.12					2006-06-15	21.67		2006-06-13	1.66		2006-03-24	37577.00		2006-04-19	16830.44
2006-05-08	77.69					2006-04-21	11.46		2006-04-11	4245.94					2006-06-14	21.67		2006-06-12	1.69		2006-03-23	37474.00		2006-04-18	16637.53
2006-05-05	76.95					2006-04-20	11.455		2006-04-10	4302.62					2006-06-13	21.91		2006-06-09	1.70		2006-03-22	37851.00		2006-04-13	16429.45
2006-05-04	76.95					2006-04-19	11.446		2006-04-07	4291.89					2006-06-12	22.30		2006-06-08	1.69		2006-03-21	37398.00		2006-04-12	16310.76
2006-05-03	77.60					2006-04-18	11.424		2006-04-06	4242.48					2006-06-09	22.42		2006-06-07	1.71		2006-03-20	38204.00		2006-04-11	16475.81
2006-05-02	77.17					2006-04-13	11.371		2006-04-05	4159.60					2006-06-08	22.22		2006-06-06	1.66		2006-03-17	38049.00		2006-04-10	16521.59
2006-05-01	75.87					2006-04-12	11.397		2006-04-04	4146.79					2006-06-07	22.60		2006-06-05	1.67		2006-03-16	38157.00		2006-04-07	16471.78
2006-04-28	75.87					2006-04-11	11.396		2006-04-03	4137.37					2006-06-06	22.53		2006-06-02	1.69		2006-03-15	38244.00		2006-04-06	16411.13
2006-04-27	74.48					2006-04-10	11.39		2006-03-31	4122.34					2006-06-05	22.54		2006-06-01	1.68		2006-03-14	37541.00		2006-04-05	16100.09
2006-04-26	74.48					2006-04-07	11.406		2006-03-30	4114.04					2006-06-02	22.44		2006-05-31	1.66		2006-03-13	36793.00		2006-04-04	16100.09
2006-04-25	75.30					2006-04-06	11.442		2006-03-29	4073.39					2006-06-01	22.22		2006-05-30	1.62		2006-03-10	36891.00		2006-04-03	16063.75
2006-04-24	76.78					2006-04-05	11.471		2006-03-28	4054.80					2006-05-31	22.14		2006-05-29	1.65		2006-03-09	36312.00		2006-03-31	15805.04
2006-04-21	76.39					2006-04-04	11.486		2006-03-27	4114.37					2006-05-30	21.97		2006-05-26	1.65		2006-03-08	37289.00		2006-03-30	15880.69
2006-04-20	75.04					2006-04-03	11.48		2006-03-24	4158.19					2006-05-29	22.23		2006-05-25	1.62		2006-03-07	37423.00		2006-03-29	15745.11
2006-04-19	73.43					2006-03-31	11.485		2006-03-23	4148.40					2006-05-26	22.45		2006-05-24	1.61		2006-03-06	38354.00		2006-03-28	15856.58
2006-04-18	72.48					2006-03-30	11.489		2006-03-22	4142.11					2006-05-25	22.29		2006-05-23	1.62		2006-03-03	39240.00		2006-03-27	15815.87
2006-04-17	72.48					2006-03-29	11.49		2006-03-21	4168.22					2006-05-24	21.75		2006-05-22	1.61		2006-03-02	39126.00		2006-03-24	15716.46
2006-04-14	72.48					2006-03-28	11.497		2006-03-20	4174.53					2006-05-23	21.82		2006-05-19	1.64		2006-03-01	39178.00		2006-03-23	15771.17
2006-04-13	72.48					2006-03-27	11.526		2006-03-17	4148.44					2006-05-22	21.68		2006-05-18	1.64		2006-02-24	38610.00		2006-03-22	15642.81
2006-04-12	71.83					2006-03-24	11.531		2006-03-16	4104.50					2006-05-19	22.30		2006-05-17	1.65		2006-02-23	38405.00		2006-03-21	15922.75
2006-04-11	72.44					2006-03-23	11.528		2006-03-15	4047.48					2006-05-18	22.02		2006-05-16	1.69		2006-02-22	38246.00		2006-03-20	15929.95
2006-04-10	72.83					2006-03-22	11.533		2006-03-14	4026.02					2006-05-17	22.27		2006-05-15	1.68		2006-02-21	38166.00		2006-03-17	15801.66
2006-04-07	72.78					2006-03-21	11.537		2006-03-13	4076.55					2006-05-16	22.62		2006-05-12	1.69		2006-02-20	38539.00		2006-03-16	15729.04
2006-04-06	73.00					2006-03-20	11.571		2006-03-10	4014.52					2006-05-15	22.73		2006-05-11	1.72		2006-02-17	38422.00		2006-03-15	15720.36
2006-04-05	72.65					2006-03-17	11.573		2006-03-09	3997.03					2006-05-12	22.94		2006-05-10	1.76		2006-02-16	38256.00		2006-03-14	15519.76
2006-04-04	72.65					2006-03-16	11.577		2006-03-08	3906.53					2006-05-11	22.95		2006-05-09	1.76		2006-02-15	37239.00		2006-03-13	15542.07
2006-04-03	72.65					2006-03-15	11.541		2006-03-07	3919.53					2006-05-10	23.28		2006-05-08	1.73		2006-02-14	36627.00		2006-03-10	15445.05
2006-03-31	71.31					2006-03-14	11.53		2006-03-03	4029.02					2006-05-09	22.99		2006-05-05	1.73		2006-02-13	36114.00		2006-03-09	15510.13
2006-03-30	72.09					2006-03-13	11.511		2006-03-02	4062.87					2006-05-08	23.09		2006-05-04	1.71		2006-02-10	36975.00		2006-03-08	15493.09
2006-03-29	71.39					2006-03-10	11.511		2006-03-01	4129.41					2006-05-05	22.95		2006-05-03	1.69		2006-02-09	36882.00		2006-03-07	15602.36
2006-03-28	72.44					2006-03-09	11.501		2006-02-28	4202.85					2006-05-04	23.03		2006-05-02	1.70		2006-02-08	36499.00		2006-03-06	15811.83
2006-03-27	71.35					2006-03-08	11.487		2006-02-27	4191.71					2006-05-03	22.46		2006-05-01	1.69		2006-02-07	36562.00		2006-03-03	15802.00
2006-03-24	69.75					2006-03-07	11.523		2006-02-24	4245.14					2006-05-02	22.72		2006-04-28	1.69		2006-02-06	37321.00		2006-03-02	15882.45
2006-03-23	69.83					2006-03-06	11.58		2006-02-23	4237.34					2006-05-01	22.67		2006-04-27	1.71		2006-02-03	37262.00		2006-03-01	15818.09
2006-03-22	69.35					2006-03-03	11.618		2006-02-22	4221.28					2006-04-28	22.67		2006-04-26	1.72		2006-02-02	37304.00		2006-02-28	15918.48
2006-03-21	70.83					2006-03-02	11.652		2006-02-21	4181.93					2006-04-27	22.95		2006-04-25	1.71		2006-02-01	38485.00		2006-02-27	15949.89
2006-03-20	70.83					2006-03-01	11.674		2006-02-20	4148.78					2006-04-26	22.95		2006-04-24	1.71		2006-01-31	38383.00		2006-02-24	15856.05
2006-03-17	69.57					2006-02-28	11.673		2006-02-17	4116.27					2006-04-25	22.82		2006-04-21	1.82		2006-01-30	38242.00		2006-02-23	15812.53
2006-03-16	69.31					2006-02-27	11.661		2006-02-16	4095.17					2006-04-24	22.71		2006-04-20	1.84		2006-01-27	37822.00		2006-02-22	15635.72
2006-03-15	69.31					2006-02-24	11.63		2006-02-15	4057.40					2006-04-21	22.36		2006-04-19	1.84		2006-01-26	38014.00		2006-02-21	15627.24
2006-03-14	67.92					2006-02-23	11.627		2006-02-14	4066.61					2006-04-20	21.89		2006-04-18	1.80		2006-01-24	37400.00		2006-02-20	15598.67
2006-03-13	68.40					2006-02-22	11.603		2006-02-13	4091.44					2006-04-19	21.97		2006-04-17	1.80		2006-01-23	36632.00		2006-02-17	15475.69
2006-03-10	68.27					2006-02-21	11.596		2006-02-10	4148.58					2006-04-18	21.81		2006-04-14	1.80		2006-01-20	36695.00		2006-02-16	15450.88
2006-03-09	68.40					2006-02-20	11.601		2006-02-09	4170.89					2006-04-17	21.82		2006-04-13	1.80		2006-01-19	36858.00		2006-02-15	15423.26
2006-03-08	68.31					2006-02-17	11.599		2006-02-08	4118.28					2006-04-14	21.82		2006-04-12	1.80		2006-01-18	35805.00		2006-02-14	15420.32
2006-03-07	68.79					2006-02-16	11.568		2006-02-07	4104.84					2006-04-13	21.82		2006-04-11	1.80		2006-01-17	36119.00		2006-02-13	15312.09
2006-03-06	69.79					2006-02-15	11.564		2006-02-06	4097.41					2006-04-12	21.95		2006-04-10	1.85		2006-01-16	36534.00		2006-02-10	15425.95
2006-03-03	70.44					2006-02-14	11.576		2006-02-03	4048.72					2006-04-11	21.73		2006-04-07	1.83		2006-01-13	35897.00		2006-02-09	15413.43
2006-03-02	70.57					2006-02-13	11.58		2006-02-02	4057.84					2006-04-10	21.91		2006-04-06	1.83		2006-01-12	35779.00		2006-02-08	15373.44
2006-03-01	70.31					2006-02-10	11.582		2006-02-01	4007.35					2006-04-07	22.13		2006-04-05	1.84		2006-01-11	35952.00		2006-02-07	15517.01
2006-02-28	71.18					2006-02-09	11.532		2006-01-31	3977.84					2006-04-06	22.34		2006-04-04	1.82		2006-01-10	35049.00		2006-02-06	15548.06
2006-02-27	71.66					2006-02-08	11.502		2006-01-30	3954.18					2006-04-05	22.20		2006-04-03	1.83		2006-01-09	35337.00		2006-02-03	15429.73
2006-02-24	71.53					2006-02-07	11.511		2006-01-27	3958.70					2006-04-04	22.14		2006-03-31	1.83		2006-01-06	35475.00		2006-02-02	15691.69
2006-02-23	71.66					2006-02-06	11.532		2006-01-26	3993.47					2006-04-03	22.05		2006-03-30	1.84		2006-01-05	34936.00		2006-02-01	15742.30
2006-02-22	70.44					2006-02-03	11.496		2006-01-25	4007.40					2006-03-31	21.82		2006-03-29	1.82		2006-01-04	35002.00		2006-01-27	15753.14
2006-02-21	69.96					2006-02-02	11.484		2006-01-24	4019.92					2006-03-30	21.72		2006-03-28	1.82		2006-01-03	34541.00		2006-01-26	15520.07
2006-02-20	69.96					2006-02-01	11.464		2006-01-23	3955.67					2006-03-29	21.94		2006-03-27	1.84		2006-01-02	33507.00		2006-01-25	15520.39
2006-02-17	68.53					2006-01-31	11.458		2006-01-20	3994.06					2006-03-28	21.71		2006-03-24	1.87		2005-12-29	33456.00		2006-01-24	15530.57
2006-02-16	68.44					2006-01-30	11.468		2006-01-19	3968.05					2006-03-27	22.14		2006-03-23	1.86		2005-12-28	33138.00		2006-01-23	15464.77
2006-02-15	68.31					2006-01-27	11.475		2006-01-18	3893.96					2006-03-24	22.25		2006-03-22	1.87		2005-12-27	33371.00		2006-01-20	15662.08
2006-02-14	67.97					2006-01-26	11.451		2006-01-17	3946.91					2006-03-23	22.32		2006-03-21	1.88		2005-12-26	33298.00		2006-01-19	15670.42
2006-02-13	67.45					2006-01-25	11.458		2006-01-16	3941.12					2006-03-22	22.30		2006-03-20	1.83		2005-12-23	33331.00		2006-01-18	15481.21
2006-02-10	68.40					2006-01-24	11.48		2006-01-13	3889.33					2006-03-21	22.28		2006-03-17	1.82		2005-12-22	33513.00		2006-01-17	15576.20
2006-02-09	69.05					2006-01-23	11.466		2006-01-12	3885.23					2006-03-20	22.38		2006-03-16	1.82		2005-12-21	33517.00		2006-01-16	15777.72
2006-02-08	69.27					2006-01-20	11.469		2006-01-11	3877.23					2006-03-17	22.30		2006-03-15	1.82		2005-12-20	33067.00		2006-01-13	15787.97
2006-02-07	70.05					2006-01-19	11.448		2006-01-10	3844.79					2006-03-16	22.53		2006-03-14	1.85		2005-12-19	33005.00		2006-01-12	15719.37
2006-02-06	70.66					2006-01-18	11.415		2006-01-09	3799.02					2006-03-15	22.51		2006-03-13	1.86		2005-12-16	33292.00		2006-01-11	15650.88
2006-02-03	70.27					2006-01-17	11.408		2006-01-05	3767.91					2006-03-14	22.64		2006-03-10	1.86		2005-12-15	33193.00		2006-01-10	15569.91
2006-02-02	71.61					2006-01-16	11.406		2006-01-04	3754.71					2006-03-13	22.75		2006-03-09	1.84		2005-12-14	33629.00		2006-01-09	15547.43
2006-02-01	71.83					2006-01-13	11.399		2006-01-03	3710.89					2006-03-10	22.46		2006-03-08	1.81		2005-12-13	33420.00		2006-01-06	15344.44
2006-01-31	72.31					2006-01-12	11.389		2006-01-02	3663.31					2006-03-09	22.47		2006-03-07	1.85		2005-12-12	32971.00		2006-01-05	15271.13
2006-01-30	72.31					2006-01-11	11.399		2005-12-30	3663.90					2006-03-08	22.22		2006-03-06	1.82		2005-12-09	32922.00		2006-01-04	15200.06
2006-01-27	72.31					2006-01-10	11.389		2005-12-29	3658.17					2006-03-07	22.33		2006-03-03	1.76		2005-12-08	32480.00		2006-01-03	14944.77
2006-01-26	71.22					2006-01-09	11.41		2005-12-28	3637.84					2006-03-06	22.46		2006-03-02	1.73		2005-12-07	32757.00		2005-12-30	14876.43
2006-01-25	71.26					2006-01-05	11.382		2005-12-27	3658.17					2006-03-03	22.68		2006-03-01	1.77		2005-12-06	33223.00		2005-12-29	15045.59
2006-01-24	71.79					2006-01-04	11.381		2005-12-23	3596.25					2006-03-02	23.11		2006-02-28	1.71		2005-12-05	32701.00		2005-12-28	15101.54
2006-01-23	71.39					2006-01-03	11.337		2005-12-22	3579.75					2006-03-01	23.37		2006-02-27	1.72		2005-12-02	32832.00		2005-12-23	15183.58
2006-01-20	72.48					2006-01-02	11.328		2005-12-21	3610.70					2006-02-28	23.01		2006-02-24	1.74		2005-12-01	32617.00		2005-12-22	15182.53
2006-01-19	72.48					2005-12-30	11.329		2005-12-20	3612.99					2006-02-27	23.14		2006-02-23	1.75		2005-11-30	31917.00		2005-12-21	15221.42
2006-01-18	71.57					2005-12-29	11.321		2005-12-19	3626.87					2006-02-24	22.81		2006-02-22	1.76		2005-11-29	31652.00		2005-12-20	15169.17
2006-01-17	71.53					2005-12-28	11.318		2005-12-16	3629.98					2006-02-23	22.69		2006-02-21	1.78		2005-11-28	31358.00		2005-12-19	15182.89
2006-01-16	73.09					2005-12-27	11.303		2005-12-15	3603.79					2006-02-22	22.95		2006-02-20	1.78		2005-11-25	31920.00		2005-12-16	15029.81
2006-01-13	73.17					2005-12-23	11.289		2005-12-14	3555.91					2006-02-21	22.90		2006-02-17	1.79		2005-11-24	31945.00		2005-12-15	15059.02
2006-01-12	72.87					2005-12-22	11.279		2005-12-13	3531.25					2006-02-20	22.73		2006-02-16	1.80		2005-11-23	31943.00		2005-12-14	14976.26
2006-01-11	72.74					2005-12-21	11.247		2005-12-12	3538.44					2006-02-17	22.63		2006-02-15	1.77		2005-11-22	31489.00		2005-12-13	14942.62
2006-01-10	73.09					2005-12-20	11.24		2005-12-09	3512.82					2006-02-16	22.65		2006-02-14	1.78		2005-11-21	31110.00		2005-12-12	14984.40
2006-01-09	73.04					2005-12-19	11.239		2005-12-08	3512.02					2006-02-15	22.11		2006-02-13	1.75		2005-11-18	31102.00		2005-12-09	14910.51
2006-01-06	72.31					2005-12-16	11.234		2005-12-07	3534.92					2006-02-14	21.79		2006-02-10	1.75		2005-11-17	31087.00		2005-12-08	14879.16
2006-01-05	72.00					2005-12-15	11.241		2005-12-06	3515.62					2006-02-13	21.99		2006-02-09	1.78		2005-11-16	30482.00		2005-12-07	15134.95
2006-01-04	71.48					2005-12-14	11.254		2005-12-05	3508.07					2006-02-10	21.91		2006-02-08	1.76		2005-11-14	30219.00		2005-12-06	14990.61
2006-01-03	69.27					2005-12-13	11.209		2005-12-02	3499.77					2006-02-09	21.99		2006-02-07	1.74		2005-11-11	30511.00		2005-12-05	15158.82
2006-01-02	69.14					2005-12-12	11.208		2005-12-01	3480.87					2006-02-08	21.80		2006-02-06	1.70		2005-11-10	30725.00		2005-12-02	15200.38
2005-12-30	69.14					2005-12-09	11.218		2005-11-30	3441.64					2006-02-07	21.63		2006-02-03	1.72		2005-11-09	30666.00		2005-12-01	15068.03
2005-12-29	69.79					2005-12-07	11.236		2005-11-29	3496.87					2006-02-06	21.36		2006-02-02	1.72		2005-11-08	30971.00		2005-11-30	14937.14
2005-12-28	70.05					2005-12-06	11.243		2005-11-28	3501.21					2006-02-03	21.18		2006-02-01	1.75		2005-11-07	30952.00		2005-11-29	15028.76
2005-12-27	70.27					2005-12-05	11.219		2005-11-25	3484.13					2006-02-02	21.19		2006-01-31	1.76		2005-11-04	30888.00		2005-11-28	15100.00
2005-12-26	70.27					2005-12-02	11.23		2005-11-24	3486.43					2006-02-01	21.54		2006-01-30	1.78		2005-11-03	31100.00		2005-11-25	15081.47
2005-12-23	70.27					2005-12-01	11.211		2005-11-23	3491.56					2006-01-31	21.50		2006-01-27	1.81		2005-11-01	30900.00		2005-11-24	15084.39
2005-12-22	70.27					2005-11-30	11.198		2005-11-22	3504.86					2006-01-30	21.59		2006-01-26	1.81		2005-10-31	30194.00		2005-11-23	15062.35
2005-12-21	70.27					2005-11-29	11.221		2005-11-21	3482.08					2006-01-27	21.65		2006-01-25	1.78		2005-10-28	29318.00		2005-11-22	14885.65
2005-12-20	70.14					2005-11-28	11.262		2005-11-18	3518.75					2006-01-26	21.56		2006-01-24	1.75		2005-10-27	29133.00		2005-11-21	14885.57
2005-12-19	70.48					2005-11-25	11.259		2005-11-17	3486.52					2006-01-25	21.59		2006-01-23	1.78		2005-10-26	29730.00		2005-11-18	14883.32
2005-12-16	69.53					2005-11-24	11.245		2005-11-16	3440.18					2006-01-24	21.52		2006-01-20	1.77		2005-10-25	29498.00		2005-11-17	14787.98
2005-12-15	70.05					2005-11-23	11.235		2005-11-15	3428.61					2006-01-23	21.76		2006-01-19	1.79		2005-10-24	29835.00		2005-11-16	14650.54
2005-12-14	70.01					2005-11-22	11.217		2005-11-14	3442.20					2006-01-20	21.58		2006-01-18	1.82		2005-10-21	29176.00		2005-11-15	14627.41
2005-12-13	69.75					2005-11-21	11.206		2005-11-11	3422.36					2006-01-19	21.23		2006-01-17	1.81		2005-10-20	28344.00		2005-11-14	14629.49
2005-12-12	69.40					2005-11-18	11.184		2005-11-10	3391.42					2006-01-18	20.97		2006-01-16	1.87		2005-10-19	29297.00		2005-11-11	14740.60
2005-12-09	68.83					2005-11-17	11.199		2005-11-09	3417.73					2006-01-17	21.04		2006-01-13	1.86		2005-10-18	29068.00		2005-11-10	14633.33
2005-12-08	68.88					2005-11-16	11.174		2005-11-08	3415.98					2006-01-16	20.90		2006-01-12	1.92		2005-10-17	30242.00		2005-11-09	14597.55
2005-12-07	70.40					2005-11-15	11.126		2005-11-07	3410.92					2006-01-13	20.50		2006-01-11	1.95		2005-10-14	29770.00		2005-11-08	14403.20
2005-12-06	70.09					2005-11-14	11.106		2005-11-04	3415.08					2006-01-12	20.61		2006-01-10	1.96		2005-10-13	29880.00		2005-11-07	14365.79
2005-12-05	70.48					2005-11-11	11.116		2005-11-03	3390.01					2006-01-11	20.33		2006-01-09	1.97		2005-10-11	30614.00		2005-11-04	14585.79
2005-12-02	70.74					2005-11-10	11.101		2005-11-02	3344.74					2006-01-10	20.34		2006-01-06	1.99		2005-10-10	30277.00		2005-11-03	14601.59
2005-12-01	70.87					2005-11-09	11.095		2005-11-01	3330.38					2006-01-09	20.82		2006-01-05	1.96		2005-10-07	29973.00		2005-11-02	14597.48
2005-11-30	70.05					2005-11-08	11.102		2005-10-31	3307.32					2006-01-06	21.05		2006-01-04	1.94		2005-10-06	29227.00		2005-11-01	14572.26
2005-11-29	71.57					2005-11-07	11.068		2005-10-27	3269.50					2006-01-05	21.05		2006-01-03	1.89		2005-10-05	30164.00		2005-10-31	14386.37
2005-11-28	72.05					2005-11-04	11.051		2005-10-26	3262.08					2006-01-04	21.07		2006-01-02	1.88		2005-10-04	31284.00		2005-10-28	14215.83
2005-11-25	71.44					2005-11-03	11.078		2005-10-25	3265.85					2006-01-03	21.15		2005-12-30	1.87		2005-10-03	31856.00		2005-10-27	14381.06
2005-11-24	71.13					2005-11-02	11.097		2005-10-24	3267.05					2006-01-02	21.18		2005-12-29	1.89		2005-09-30	31584.00		2005-10-26	14458.14
2005-11-23	70.48					2005-10-31	11.092		2005-10-21	3247.46					2005-12-30	21.22		2005-12-28	1.88		2005-09-29	31209.00		2005-10-25	14424.88
2005-11-22	68.53					2005-10-28	11.062		2005-10-20	3266.41					2005-12-29	21.08		2005-12-27	1.86		2005-09-28	31317.00		2005-10-24	14402.35
2005-11-21	68.44					2005-10-27	11.035		2005-10-19	3276.81					2005-12-28	21.19		2005-12-26	1.85		2005-09-27	30875.00		2005-10-21	14487.85
2005-11-18	68.66					2005-10-26	11.045		2005-10-18	3340.90					2005-12-27	21.26		2005-12-23	1.85		2005-09-26	31141.00		2005-10-20	14408.94
2005-11-17	68.01					2005-10-25	11.075		2005-10-17	3340.63					2005-12-26	20.99		2005-12-22	1.85		2005-09-23	31294.00		2005-10-19	14372.76
2005-11-16	67.40					2005-10-24	11.053		2005-10-14	3331.90					2005-12-23	20.99		2005-12-21	1.85		2005-09-22	30678.00		2005-10-18	14597.40
2005-11-15	68.01					2005-10-21	11.036		2005-10-13	3351.20					2005-12-22	21.05		2005-12-20	1.82		2005-09-21	30837.00		2005-10-17	14541.35
2005-11-14	68.01					2005-10-20	11.035		2005-10-12	3389.69					2005-12-21	21.04		2005-12-19	1.83		2005-09-20	30059.00		2005-10-14	14485.88
2005-11-11	68.75					2005-10-19	11.034		2005-10-11	3379.58					2005-12-20	20.68		2005-12-16	1.85		2005-09-19	30076.00		2005-10-13	14621.83
2005-11-10	68.36					2005-10-18	11.038		2005-10-10	3360.42					2005-12-19	20.38		2005-12-15	1.87		2005-09-16	29816.00		2005-10-12	14575.02
2005-11-09	68.31					2005-10-17	11.015		2005-10-07	3353.84					2005-12-16	20.39		2005-12-14	1.87		2005-09-15	29366.00		2005-10-10	14898.77
2005-11-08	67.36					2005-10-14	10.969		2005-10-06	3349.17					2005-12-15	20.08		2005-12-13	1.87		2005-09-14	29050.00		2005-10-07	14847.79
2005-11-07	67.32					2005-10-13	11.003		2005-10-05	3385.53					2005-12-14	19.63		2005-12-12	1.88		2005-09-13	28873.00		2005-10-06	14839.30
2005-11-04	69.75					2005-10-12	11.066		2005-10-04	3390.20					2005-12-13	19.64		2005-12-09	1.88		2005-09-12	29086.00		2005-10-05	15161.03
2005-11-03	70.96					2005-10-11	11.144		2005-10-03	3403.62					2005-12-12	19.63		2005-12-08	1.87		2005-09-09	29308.00		2005-10-04	15382.21
2005-11-02	71.39					2005-10-10	11.159		2005-09-30	3381.96					2005-12-09	19.52		2005-12-07	1.88		2005-09-08	28828.00		2005-10-03	15394.39
2005-11-01	71.39					2005-10-07	11.148		2005-09-29	3348.09					2005-12-08	19.39		2005-12-06	1.85		2005-09-06	28855.00		2005-09-30	15428.52
2005-10-31	70.05					2005-10-06	11.125		2005-09-28	3333.44					2005-12-07	19.30		2005-12-05	1.80		2005-09-05	28522.00		2005-09-29	15431.25
2005-10-28	69.05					2005-10-05	11.21		2005-09-27	3310.22					2005-12-06	19.31		2005-12-02	1.82		2005-09-02	28319.00		2005-09-28	15221.46
2005-10-27	70.01					2005-10-04	11.244		2005-09-26	3298.82					2005-12-05	19.16		2005-12-01	1.84		2005-09-01	27962.00		2005-09-27	15189.88
2005-10-26	70.92					2005-10-03	11.27		2005-09-23	3250.93					2005-12-02	19.20		2005-11-30	1.81		2005-08-31	28045.00		2005-09-26	15274.31
2005-10-25	70.87					2005-09-30	11.271		2005-09-22	3215.48					2005-12-01	19.18		2005-11-29	1.83		2005-08-30	27604.00		2005-09-23	15143.97
2005-10-24	71.00					2005-09-29	11.265		2005-09-21	3211.04					2005-11-30	19.08		2005-11-28	1.80		2005-08-29	27385.00		2005-09-22	15179.95
2005-10-21	71.44					2005-09-28	11.238		2005-09-20	3243.59					2005-11-29	19.07		2005-11-25	1.81		2005-08-26	27095.00		2005-09-21	15223.62
2005-10-20	70.79					2005-09-27	11.221		2005-09-19	3251.28					2005-11-28	19.21		2005-11-24	1.80		2005-08-25	27402.00		2005-09-20	15241.86
2005-10-19	70.70					2005-09-26	11.217		2005-09-16	3266.90					2005-11-25	19.42		2005-11-23	1.82		2005-08-24	26712.00		2005-09-16	14983.20
2005-10-18	71.26					2005-09-23	11.216		2005-09-15	3264.37					2005-11-24	19.24		2005-11-22	1.77		2005-08-23	26769.00		2005-09-15	15041.02
2005-10-17	70.44					2005-09-22	11.232		2005-09-14	3245.49					2005-11-23	19.22		2005-11-21	1.77		2005-08-22	27261.00		2005-09-14	15086.62
2005-10-14	69.75					2005-09-21	11.23		2005-09-13	3237.75					2005-11-22	18.74		2005-11-18	1.77		2005-08-19	26644.00		2005-09-13	15070.56
2005-10-13	70.66					2005-09-20	11.193		2005-09-12	3247.60					2005-11-21	18.67		2005-11-17	1.75		2005-08-18	26900.00		2005-09-12	15199.79
2005-10-12	70.40					2005-09-19	11.191		2005-09-09	3259.40					2005-11-18	18.58		2005-11-16	1.75		2005-08-17	27416.00		2005-09-09	15165.77
2005-10-11	72.48					2005-09-16	11.173		2005-09-08	3276.55					2005-11-17	18.58		2005-11-15	1.76		2005-08-16	27080.00		2005-09-08	15166.17
2005-10-10	72.48					2005-09-15	11.174		2005-09-07	3297.21					2005-11-16	18.41		2005-11-14	1.80		2005-08-15	27375.00		2005-09-07	15224.57
2005-10-07	72.57					2005-09-14	11.161		2005-09-06	3299.43					2005-11-15	18.64		2005-11-11	1.81		2005-08-12	26951.00		2005-09-06	15160.78
2005-10-06	72.70					2005-09-13	11.149		2005-09-05	3288.09					2005-11-14	18.64		2005-11-10	1.79		2005-08-11	26633.00		2005-09-05	15227.83
2005-10-05	74.43					2005-09-12	11.143		2005-09-02	3288.64					2005-11-11	18.78		2005-11-09	1.81		2005-08-10	27117.00		2005-09-02	15221.89
2005-10-04	75.60					2005-09-09	11.15		2005-09-01	3281.00					2005-11-10	18.21		2005-11-08	1.83		2005-08-09	27291.00		2005-09-01	15143.75
2005-10-03	75.50					2005-09-08	11.134		2005-08-31	3231.48					2005-11-09	18.08		2005-11-07	1.84		2005-08-08	26711.00		2005-08-31	14903.55
2005-09-30	75.67					2005-09-07	11.11		2005-08-30	3205.99					2005-11-08	17.95		2005-11-04	1.83		2005-08-05	26518.00		2005-08-30	14922.22
2005-09-29	75.46					2005-09-06	11.116		2005-08-29	3186.35					2005-11-07	18.05		2005-11-03	1.83		2005-08-04	26470.00		2005-08-29	14836.97
2005-09-28	74.59					2005-09-05	11.12		2005-08-26	3221.84					2005-11-04	17.97		2005-11-02	1.82		2005-08-03	26714.00		2005-08-26	14982.89
2005-09-27	73.86					2005-09-02	11.116		2005-08-25	3222.27					2005-11-03	17.97		2005-11-01	1.80		2005-08-02	26789.00		2005-08-25	14889.10
2005-09-26	74.64					2005-09-01	11.096		2005-08-24	3231.49					2005-11-02	17.95		2005-10-31	1.83		2005-08-01	26298.00		2005-08-24	14873.85
2005-09-23	73.77					2005-08-31	11.069		2005-08-22	3316.00					2005-11-01	18.00		2005-10-28	1.79		2005-07-29	26042.00		2005-08-23	14973.89
2005-09-22	73.86					2005-08-30	11.027		2005-08-19	3326.64					2005-10-31	18.05		2005-10-27	1.78		2005-07-28	26068.00		2005-08-22	15218.63
2005-09-21	73.17					2005-08-29	11.007		2005-08-18	3304.83					2005-10-28	17.84		2005-10-26	1.87		2005-07-27	25338.00		2005-08-19	15038.61
2005-09-20	73.08					2005-08-26	10.998		2005-08-17	3278.25					2005-10-27	17.73		2005-10-25	1.87		2005-07-26	24868.00		2005-08-18	15148.09
2005-09-19	71.61					2005-08-25	10.993		2005-08-16	3280.28					2005-10-26	17.77		2005-10-24	1.88		2005-07-25	24531.00		2005-08-17	15449.58
2005-09-16	71.61					2005-08-24	10.985		2005-08-12	3277.73					2005-10-25	17.79		2005-10-21	1.88		2005-07-22	25391.00		2005-08-16	15443.62
2005-09-15	72.74					2005-08-23	11.003		2005-08-11	3309.62					2005-10-24	18.19		2005-10-20	1.87		2005-07-21	25842.00		2005-08-15	15466.06
2005-09-14	73.69					2005-08-22	10.991		2005-08-10	3323.66					2005-10-21	17.59		2005-10-19	1.86		2005-07-20	25705.00		2005-08-12	15450.95
2005-09-13	73.21					2005-08-19	10.984		2005-08-09	3300.24					2005-10-20	17.83		2005-10-18	1.90		2005-07-19	25271.00		2005-08-11	15445.20
2005-09-12	74.20					2005-08-18	11.004		2005-08-08	3310.50					2005-10-19	17.80		2005-10-17	1.92		2005-07-18	25321.00		2005-08-10	15346.41
2005-09-09	74.12					2005-08-17	10.999		2005-08-05	3277.63					2005-10-18	18.41		2005-10-14	1.93		2005-07-15	25222.00		2005-08-09	15047.84
2005-09-08	73.21					2005-08-16	11.008		2005-08-04	3297.53					2005-10-17	18.39		2005-10-13	1.93		2005-07-14	25920.00		2005-08-08	15108.94
2005-09-07	73.51					2005-08-12	10.971		2005-08-03	3314.52					2005-10-14	18.46		2005-10-12	1.94		2005-07-13	25856.00		2005-08-05	15051.32
2005-09-06	74.20					2005-08-11	10.966		2005-08-02	3289.15					2005-10-13	18.62		2005-10-11	1.97		2005-07-12	25536.00		2005-08-04	15111.54
2005-09-05	74.85					2005-08-10	10.977		2005-08-01	3272.27					2005-10-12	18.86		2005-10-10	1.99		2005-07-11	25016.00		2005-08-03	15118.50
2005-09-02	75.46					2005-08-09	10.948		2005-07-29	3271.78					2005-10-11	18.86		2005-10-07	1.99		2005-07-08	24423.00		2005-08-02	15137.08
2005-09-01	74.72					2005-08-08	10.951		2005-07-28	3306.71					2005-10-10	18.99		2005-10-06	2.02		2005-07-07	24450.00		2005-08-01	14978.88
2005-08-31	72.82					2005-08-05	10.975		2005-07-27	3307.56					2005-10-07	18.82		2005-10-05	2.02		2005-07-06	24517.00		2005-07-29	14880.98
2005-08-30	72.05					2005-08-04	10.983		2005-07-26	3281.06					2005-10-06	19.07		2005-10-04	2.05		2005-07-05	24675.00		2005-07-28	14813.32
2005-08-29	71.66					2005-08-03	10.974		2005-07-25	3266.81					2005-10-05	19.03		2005-10-03	2.05		2005-07-04	25045.00		2005-07-27	14801.86
2005-08-26	72.35					2005-08-02	10.95		2005-07-22	3252.15					2005-10-04	19.31		2005-09-30	2.05		2005-07-01	25311.00		2005-07-26	14769.93
2005-08-25	70.14					2005-08-01	10.936		2005-07-21	3243.36					2005-10-03	19.15		2005-09-29	2.03		2005-06-30	25051.00		2005-07-25	14794.03
2005-08-24	70.06					2005-07-29	10.947		2005-07-20	3225.94					2005-09-30	19.27		2005-09-28	2.06		2005-06-29	25126.00		2005-07-22	14786.46
2005-08-23	70.97					2005-07-28	10.945		2005-07-19	3252.13					2005-09-29	18.98		2005-09-27	2.00		2005-06-28	25261.00		2005-07-21	14620.14
2005-08-22	73.43					2005-07-27	10.913		2005-07-18	3171.55					2005-09-28	18.70		2005-09-26	2.00		2005-06-27	25226.00		2005-07-20	14602.70
2005-08-19	73.08					2005-07-26	10.897		2005-07-15	3118.76					2005-09-27	18.64		2005-09-23	1.95		2005-06-24	24917.00		2005-07-19	14567.74
2005-08-18	74.20					2005-07-25	10.91		2005-07-14	3116.35					2005-09-26	18.76		2005-09-22	1.93		2005-06-23	24816.00		2005-07-18	14567.00
2005-08-17	76.58					2005-07-22	10.919		2005-07-13	3123.46					2005-09-23	18.64		2005-09-21	1.97		2005-06-22	25678.00		2005-07-15	14504.29
2005-08-16	75.03					2005-07-21	10.926		2005-07-12	3115.70					2005-09-22	18.57		2005-09-20	1.95		2005-06-21	25722.00		2005-07-14	14491.54
2005-08-15	74.81					2005-07-20	10.926		2005-07-11	3115.41					2005-09-21	18.58		2005-09-19	1.96		2005-06-20	26046.00		2005-07-13	14307.30
2005-08-12	75.11					2005-07-19	10.923		2005-07-08	3098.61					2005-09-20	18.65		2005-09-16	1.97		2005-06-17	26093.00		2005-07-12	14146.95
2005-08-11	75.28					2005-07-18	10.939		2005-07-07	3062.37					2005-09-19	18.63		2005-09-15	1.97		2005-06-16	25751.00		2005-07-11	14157.24
2005-08-10	75.67					2005-07-15	10.943		2005-07-06	3102.19					2005-09-16	18.55		2005-09-14	1.99		2005-06-15	25481.00		2005-07-08	13964.47
2005-08-09	73.99					2005-07-14	10.948		2005-07-05	3073.49					2005-09-15	18.58		2005-09-13	1.95		2005-06-14	25744.00		2005-07-07	14030.81
2005-08-08	75.24					2005-07-13	10.947		2005-07-04	3063.45					2005-09-14	18.60		2005-09-12	1.96		2005-06-13	24902.00		2005-07-06	14149.93
2005-08-05	74.72					2005-07-12	10.945		2005-07-01	3073.64					2005-09-13	18.39		2005-09-09	1.96		2005-06-10	24951.00		2005-07-05	14124.80
2005-08-04	75.46					2005-07-11	10.918		2005-06-30	3060.73					2005-09-12	18.54		2005-09-08	1.96		2005-06-09	24484.00		2005-07-04	14177.87
2005-08-03	75.11					2005-07-08	10.925		2005-06-29	3037.27					2005-09-09	18.65		2005-09-07	1.96		2005-06-08	24702.00		2005-06-30	14201.06
2005-08-02	74.55					2005-07-07	10.905		2005-06-28	3059.38					2005-09-08	18.42		2005-09-06	1.96		2005-06-07	25026.00		2005-06-29	14277.28
2005-08-01	73.04					2005-07-06	10.897		2005-06-27	3029.81					2005-09-07	18.60		2005-09-05	1.95		2005-06-06	25556.00		2005-06-28	14287.44
2005-07-29	72.43					2005-07-05	10.897		2005-06-24	3038.62					2005-09-06	18.60		2005-09-02	1.93		2005-06-03	26366.00		2005-06-27	14176.04
2005-07-28	72.61					2005-07-04	10.93		2005-06-23	3039.15					2005-09-05	18.44		2005-09-01	1.94		2005-06-02	26640.00		2005-06-24	14230.29
2005-07-27	72.09					2005-07-01	10.938		2005-06-22	3007.54					2005-09-02	18.23		2005-08-31	1.94		2005-06-01	25949.00		2005-06-23	14190.44
2005-07-26	71.87					2005-06-30	10.939		2005-06-21	3049.80					2005-09-01	17.95		2005-08-30	1.93		2005-05-31	25207.00		2005-06-22	14161.02
2005-07-25	72.43					2005-06-29	10.927		2005-06-17	3086.09					2005-08-31	17.74		2005-08-29	1.94		2005-05-30	25424.00		2005-06-21	13979.35
2005-07-22	72.91					2005-06-28	10.922		2005-06-16	3098.10					2005-08-30	17.57		2005-08-26	1.93		2005-05-27	25255.00		2005-06-20	13945.77
2005-07-21	71.01					2005-06-27	10.918		2005-06-15	3081.33					2005-08-29	17.68		2005-08-25	1.95		2005-05-25	24478.00		2005-06-17	13912.03
2005-07-20	71.87					2005-06-24	10.908		2005-06-14	3044.64					2005-08-26	17.64		2005-08-24	1.97		2005-05-24	24545.00		2005-06-16	13833.53
2005-07-19	71.09					2005-06-23	10.901		2005-06-13	3077.51					2005-08-25	17.74		2005-08-23	1.98		2005-05-23	24215.00		2005-06-15	13914.30
2005-07-18	71.83					2005-06-22	10.904		2005-06-10	3086.51					2005-08-24	17.77		2005-08-22	2.00		2005-05-20	24522.00		2005-06-14	13904.81
2005-07-15	71.27					2005-06-21	10.877		2005-06-09	3065.73					2005-08-23	17.72		2005-08-19	2.00		2005-05-19	24829.00		2005-06-13	13952.02
2005-07-14	69.76					2005-06-20	10.865		2005-06-08	3060.37					2005-08-22	17.77		2005-08-18	1.98		2005-05-18	24898.00		2005-06-10	13934.76
2005-07-13	67.86					2005-06-17	10.86		2005-06-07	3047.64					2005-08-19	17.90		2005-08-17	2.00		2005-05-17	24413.00		2005-06-09	13898.31
2005-07-12	65.39					2005-06-16	10.842		2005-06-06	3049.33					2005-08-18	17.87		2005-08-16	2.00		2005-05-16	24379.00		2005-06-08	13898.55
2005-07-11	64.96					2005-06-15	10.827		2005-06-02	2982.80					2005-08-17	17.69		2005-08-15	2.01		2005-05-13	23887.00		2005-06-07	13837.29
2005-07-08	63.97					2005-06-14	10.826		2005-06-01	2969.20					2005-08-16	17.77		2005-08-12	2.01		2005-05-12	24117.00		2005-06-06	13860.55
2005-07-07	64.36					2005-06-13	10.82		2005-05-31	2959.53					2005-08-15	17.93		2005-08-11	2.01		2005-05-11	24699.00		2005-06-03	13818.45
2005-07-06	64.75					2005-06-10	10.817		2005-05-30	2977.97					2005-08-12	17.91		2005-08-10	2.02		2005-05-10	24763.00		2005-06-02	13814.58
2005-07-05	64.62					2005-06-09	10.81		2005-05-27	2961.63					2005-08-11	18.04		2005-08-09	2.02		2005-05-09	25465.00		2005-06-01	13873.07
2005-07-04	65.22					2005-06-08	10.828		2005-05-26	2983.47					2005-08-10	18.18		2005-08-08	2.00		2005-05-06	25589.00		2005-05-31	13867.07
2005-07-01	65.22					2005-06-07	10.838		2005-05-25	2921.96					2005-08-09	18.05		2005-08-05	2.02		2005-05-05	25436.00		2005-05-30	13845.10
2005-06-30	65.22					2005-06-06	10.833		2005-05-24	2903.30					2005-08-08	18.17		2005-08-04	2.04		2005-05-04	25474.00		2005-05-27	13714.78
2005-06-29	65.44					2005-06-03	10.866		2005-05-23	2891.29					2005-08-05	18.05		2005-08-03	2.08		2005-05-03	24716.00		2005-05-26	13569.99
2005-06-28	65.87					2005-06-01	10.827		2005-05-20	2902.95					2005-08-04	18.06		2005-08-02	2.08		2005-05-02	24705.00		2005-05-25	13562.06
2005-06-27	66.08					2005-05-31	10.789		2005-05-19	2867.82					2005-08-03	18.01		2005-08-01	2.06		2005-04-29	24844.00		2005-05-24	13719.32
2005-06-24	65.44					2005-05-30	10.752		2005-05-18	2854.91					2005-08-02	18.10		2005-07-29	2.05		2005-04-28	24440.00		2005-05-23	13699.13
2005-06-23	64.79					2005-05-27	10.744		2005-05-17	2885.62					2005-08-01	18.05		2005-07-28	2.05		2005-04-27	25242.00		2005-05-20	13717.42
2005-06-22	64.57					2005-05-26	10.734		2005-05-16	2893.62					2005-07-29	18.01		2005-07-27	2.03		2005-04-26	25305.00		2005-05-19	13698.93
2005-06-21	63.71					2005-05-25	10.726		2005-05-13	2883.80					2005-07-28	18.13		2005-07-26	2.02		2005-04-25	25232.00		2005-05-18	13627.01
2005-06-20	63.06					2005-05-24	10.702		2005-05-12	2892.03					2005-07-27	18.28		2005-07-25	1.99		2005-04-22	24767.00		2005-05-17	13667.03
2005-06-17	62.85					2005-05-23	10.687		2005-05-11	2870.31					2005-07-26	18.29		2005-07-22	1.97		2005-04-20	25062.00		2005-05-13	13866.81
2005-06-16	62.20					2005-05-20	10.668		2005-05-10	2859.02					2005-07-25	18.08		2005-07-21	1.97		2005-04-19	25566.00		2005-05-12	13968.28
2005-06-15	62.63					2005-05-19	10.654		2005-05-09	2836.97					2005-07-22	18.18		2005-07-20	1.99		2005-04-18	24877.00		2005-05-11	13939.80
2005-06-14	62.85					2005-05-18	10.634		2005-05-06	2863.82					2005-07-21	18.08		2005-07-19	2.01		2005-04-15	24656.00		2005-05-10	14018.38
2005-06-13	63.06					2005-05-17	10.604		2005-05-05	2852.80					2005-07-20	17.99		2005-07-18	1.99		2005-04-14	24984.00		2005-05-09	14085.09
2005-06-10	62.20					2005-05-16	10.619		2005-05-04	2833.08					2005-07-19	18.04		2005-07-15	1.98		2005-04-13	26066.00		2005-05-06	14033.96
2005-06-09	61.98					2005-05-13	10.624		2005-05-03	2833.89					2005-07-18	18.08		2005-07-14	1.98		2005-04-12	26206.00		2005-05-05	14061.70
2005-06-08	62.20					2005-05-12	10.622		2005-04-28	2868.45					2005-07-15	17.89		2005-07-13	1.95		2005-04-11	25900.00		2005-05-04	13945.05
2005-06-07	61.55					2005-05-11	10.61		2005-04-27	2868.78					2005-07-14	17.96		2005-07-12	1.95		2005-04-08	25885.00		2005-05-03	13893.98
2005-06-06	61.77					2005-05-10	10.627		2005-04-26	2898.75					2005-07-13	18.13		2005-07-11	1.95		2005-04-07	26308.00		2005-04-29	13908.97
2005-06-03	61.55					2005-05-09	10.636		2005-04-25	2905.64					2005-07-12	18.20		2005-07-08	1.91		2005-04-06	25695.00		2005-04-28	13909.42
2005-06-02	61.33					2005-05-06	10.63		2005-04-22	2931.76					2005-07-11	18.24		2005-07-07	1.89		2005-04-05	26038.00		2005-04-27	13839.64
2005-06-01	61.98					2005-05-05	10.638		2005-04-21	2898.34					2005-07-08	18.14		2005-07-06	1.94		2005-04-04	26407.00		2005-04-26	13859.58
2005-05-31	61.55					2005-05-04	10.617		2005-04-20	2896.40					2005-07-07	17.85		2005-07-05	1.94		2005-04-01	26774.00		2005-04-25	13750.23
2005-05-30	61.77					2005-05-03	10.596		2005-04-19	2905.20					2005-07-06	18.00		2005-07-04	1.97		2005-03-31	26611.00		2005-04-22	13693.55
2005-05-27	60.47					2005-05-02	10.568		2005-04-18	2889.10					2005-07-05	18.16		2005-07-01	1.98		2005-03-30	26470.00		2005-04-21	13597.31
2005-05-26	59.82					2005-04-29	10.559		2005-04-15	2950.55					2005-07-04	18.25		2005-06-30	1.96		2005-03-29	25842.00		2005-04-20	13501.63
2005-05-25	59.82					2005-04-28	10.555		2005-04-14	2994.18					2005-07-01	18.49		2005-06-29	1.94		2005-03-28	26257.00		2005-04-19	13444.09
2005-05-24	60.69					2005-04-27	10.561		2005-04-13	3023.67					2005-06-30	18.27		2005-06-28	1.89		2005-03-24	26702.00		2005-04-18	13355.23
2005-05-23	60.47					2005-04-26	10.557		2005-04-12	3020.63					2005-06-29	17.87		2005-06-27	1.88		2005-03-23	26248.00		2005-04-15	13638.75
2005-05-20	60.47					2005-04-22	10.55		2005-04-11	2994.81					2005-06-28	17.88		2005-06-24	1.91		2005-03-22	26618.00		2005-04-14	13772.40
2005-05-19	60.69					2005-04-21	10.546		2005-04-08	2993.98					2005-06-27	17.42		2005-06-23	1.93		2005-03-21	27411.00		2005-04-13	13799.62
2005-05-18	60.90					2005-04-20	10.523		2005-04-07	2992.00					2005-06-24	17.56		2005-06-22	1.95		2005-03-18	27593.00		2005-04-12	13658.05
2005-05-17	61.33					2005-04-19	10.523		2005-04-06	2960.28					2005-06-23	17.25		2005-06-21	1.96		2005-03-17	28086.00		2005-04-11	13659.93
2005-05-16	61.98					2005-04-18	10.461		2005-04-05	2961.66					2005-06-22	16.93		2005-06-20	1.95		2005-03-16	27827.00		2005-04-08	13666.72
2005-05-13	61.98					2005-04-15	10.459		2005-04-04	2910.12					2005-06-21	16.87		2005-06-17	1.97		2005-03-15	27588.00		2005-04-07	13602.35
2005-05-12	62.41					2005-04-14	10.505		2005-04-01	2893.12					2005-06-20	16.61		2005-06-16	2.01		2005-03-14	28099.00		2005-04-06	13562.26
2005-05-11	61.98					2005-04-13	10.56		2005-03-31	2854.91					2005-06-17	16.57		2005-06-15	2.00		2005-03-11	28075.00		2005-04-04	13513.41
2005-05-10	62.85					2005-04-12	10.539		2005-03-30	2869.23					2005-06-16	16.54		2005-06-14	1.99		2005-03-10	28567.00		2005-04-01	13491.35
2005-05-09	62.91					2005-04-11	10.51		2005-03-29	2930.67					2005-06-15	16.28		2005-06-13	1.97		2005-03-09	28514.00		2005-03-31	13516.88
2005-05-06	62.70					2005-04-08	10.498		2005-03-28	2948.08					2005-06-14	16.82		2005-06-10	1.96		2005-03-08	29021.00		2005-03-30	13425.75
2005-05-05	62.49					2005-04-07	10.513		2005-03-25	2948.08					2005-06-13	16.77		2005-06-09	1.95		2005-03-07	29455.00		2005-03-29	13411.88
2005-05-04	62.28					2005-04-06	10.504		2005-03-24	2948.08					2005-06-10	16.73		2005-06-08	1.96		2005-03-04	29197.00		2005-03-24	13597.10
2005-05-03	62.07					2005-04-05	10.457		2005-03-23	2909.33					2005-06-09	16.60		2005-06-07	1.98		2005-03-03	28668.00		2005-03-23	13603.61
2005-05-02	62.07					2005-04-04	10.438		2005-03-22	2877.08					2005-06-08	16.49		2005-06-06	1.95		2005-03-02	28200.00		2005-03-22	13776.47
2005-04-29	62.07					2005-04-01	10.465		2005-03-21	2896.59					2005-06-07	17.11		2005-06-03	1.99		2005-03-01	27730.00		2005-03-21	13834.35
2005-04-28	62.07					2005-03-31	10.45		2005-03-18	2979.05					2005-06-06	16.72		2005-06-02	2.00		2005-02-28	28139.00		2005-03-18	13828.37
2005-04-27	62.07					2005-03-30	10.409		2005-03-17	2973.90					2005-06-03	16.23		2005-06-01	2.01		2005-02-25	28425.00		2005-03-17	13817.99
2005-04-26	61.86					2005-03-29	10.358		2005-03-16	3047.90					2005-06-02	16.23		2005-05-31	1.98		2005-02-24	28436.00		2005-03-16	13832.52
2005-04-25	61.22					2005-03-24	10.372		2005-03-15	3102.67					2005-06-01	16.16		2005-05-30	2.00		2005-02-23	27198.00		2005-03-15	13816.75
2005-04-22	61.01					2005-03-23	10.39		2005-03-14	3128.96					2005-05-31	16.06		2005-05-27	2.00		2005-02-22	26740.00		2005-03-14	13906.85
2005-04-21	60.16					2005-03-22	10.484		2005-03-11	3128.96					2005-05-30	15.98		2005-05-26	2.01		2005-02-21	26853.00		2005-03-11	13890.93
2005-04-20	59.74					2005-03-21	10.501		2005-03-10	3100.32					2005-05-27	15.80		2005-05-25	2.02		2005-02-18	26756.00		2005-03-10	13856.02
2005-04-19	59.95					2005-03-18	10.539		2005-03-09	3091.48					2005-05-26	15.72		2005-05-24	2.05		2005-02-17	27091.00		2005-03-09	13941.47
2005-04-18	59.95					2005-03-17	10.534		2005-03-08	3078.22					2005-05-25	15.42		2005-05-23	2.05		2005-02-16	26384.00		2005-03-08	13881.71
2005-04-15	61.01					2005-03-16	10.522		2005-03-07	3092.08					2005-05-24	15.28		2005-05-20	2.02		2005-02-15	26610.00		2005-03-07	13771.95
2005-04-14	61.43					2005-03-15	10.562		2005-03-04	3105.77					2005-05-23	15.16		2005-05-19	1.99		2005-02-14	26532.00		2005-03-04	13730.78
2005-04-13	61.01					2005-03-14	10.591		2005-03-03	3074.71					2005-05-20	15.12		2005-05-18	1.99		2005-02-11	26671.00		2005-03-03	13892.37
2005-04-12	60.37					2005-03-11	10.642		2005-03-02	3071.49					2005-05-19	15.08		2005-05-17	1.96		2005-02-10	26416.00		2005-03-02	13850.78
2005-04-11	60.58					2005-03-10	10.657		2005-03-01	3118.68					2005-05-18	15.06		2005-05-16	1.99		2005-02-09	26314.00		2005-03-01	14061.15
2005-04-08	60.16					2005-03-09	10.689		2005-02-28	3145.16					2005-05-17	14.93		2005-05-13	1.98		2005-02-04	25732.00		2005-02-28	14195.35
2005-04-07	59.74					2005-03-08	10.734		2005-02-25	3092.77					2005-05-16	14.86		2005-05-12	1.98		2005-02-03	24874.00		2005-02-25	14157.09
2005-04-06	59.52					2005-03-07	10.747		2005-02-24	3092.86					2005-05-13	14.83		2005-05-11	1.96		2005-02-02	24605.00		2005-02-24	14060.91
2005-04-05	59.31					2005-03-04	10.713		2005-02-23	3054.96					2005-05-12	14.92		2005-05-10	1.96		2005-02-01	24149.00		2005-02-23	13957.94
2005-04-04	59.31					2005-03-03	10.682		2005-02-22	3033.68					2005-05-11	14.95		2005-05-09	2.00		2005-01-31	24351.00		2005-02-22	14090.52
2005-04-01	58.89					2005-03-02	10.665		2005-02-21	3036.71					2005-05-10	14.87		2005-05-06	2.00		2005-01-28	23968.00		2005-02-21	14111.65
2005-03-31	58.47					2005-03-01	10.658		2005-02-18	3064.20					2005-05-09	14.83		2005-05-05	2.00		2005-01-27	24030.00		2005-02-18	14087.87
2005-03-30	58.25					2005-02-28	10.677		2005-02-17	3061.94					2005-05-06	14.80		2005-05-04	2.01		2005-01-26	24530.00		2005-02-17	13967.82
2005-03-29	57.62					2005-02-25	10.676		2005-02-16	2879.70					2005-05-05	14.83		2005-05-03	2.01		2005-01-24	24198.00		2005-02-16	14015.49
2005-03-28	58.68					2005-02-24	10.673		2005-02-15	3013.41					2005-05-04	14.95		2005-05-02	2.00		2005-01-21	23818.00		2005-02-15	13995.83
2005-03-25	58.68					2005-02-23	10.66		2005-02-14	2948.48					2005-05-03	14.99		2005-04-29	1.99		2005-01-20	23610.00		2005-02-14	14017.23
2005-03-24	58.68					2005-02-22	10.647		2005-02-11	2930.27					2005-05-02	15.18		2005-04-28	1.98		2005-01-19	24271.00		2005-02-08	13845.63
2005-03-23	59.31					2005-02-21	10.67		2005-02-10	2902.76					2005-04-29	14.96		2005-04-27	1.97		2005-01-18	24089.00		2005-02-07	13795.00
2005-03-22	59.95					2005-02-18	10.672		2005-02-09	2919.70					2005-04-28	14.99		2005-04-26	2.01		2005-01-17	24515.00		2005-02-04	13585.17
2005-03-21	60.58					2005-02-17	10.694		2005-02-08	2934.90					2005-04-27	14.91		2005-04-25	2.01		2005-01-14	24924.00		2005-02-03	13515.33
2005-03-18	60.58					2005-02-16	10.682		2005-02-07	2941.37					2005-04-26	14.91		2005-04-22	2.03		2005-01-13	24806.00		2005-02-02	13555.80
2005-03-17	60.80					2005-02-15	10.697		2005-02-04	2911.22					2005-04-25	14.80		2005-04-21	2.01		2005-01-12	24510.00		2005-02-01	13578.26
2005-03-16	60.16					2005-02-14	10.703		2005-02-03	2879.70					2005-04-22	14.89		2005-04-20	2.00		2005-01-11	24370.00		2005-01-31	13721.69
2005-03-15	59.31					2005-02-11	10.7		2005-02-02	2879.70					2005-04-21	14.84		2005-04-19	2.00		2005-01-10	24292.00		2005-01-28	13650.06
2005-03-14	59.95					2005-02-10	10.703		2005-02-01	2912.87					2005-04-20	14.85		2005-04-18	2.02		2005-01-07	24747.00		2005-01-27	13628.91
2005-03-11	60.16					2005-02-09	10.716		2005-01-31	2919.93					2005-04-19	14.87		2005-04-15	2.07		2005-01-06	24367.00		2005-01-26	13623.68
2005-03-10	59.95					2005-02-08	10.712		2005-01-28	2954.06					2005-04-18	14.97		2005-04-14	2.12		2005-01-05	24692.00		2005-01-25	13584.06
2005-03-09	60.37					2005-02-07	10.699		2005-01-27	2941.43					2005-04-15	15.09		2005-04-13	2.12		2005-01-04	24848.00		2005-01-24	13386.99
2005-03-08	59.74					2005-02-04	10.668		2005-01-26	2964.58					2005-04-14	15.20		2005-04-12	2.13		2005-01-03	25722.00		2005-01-21	13481.02
2005-03-07	59.31					2005-02-03	10.616		2005-01-25	2944.33					2005-04-13	15.24		2005-04-11	2.16		2004-12-30	26196.00		2005-01-20	13543.59
2005-03-04	59.95					2005-02-02	10.603		2005-01-24	2912.70					2005-04-12	15.21		2005-04-08	2.15		2004-12-29	26161.00		2005-01-19	13678.63
2005-03-03	60.58					2005-02-01	10.611		2005-01-21	2904.14					2005-04-11	15.18		2005-04-07	2.18		2004-12-28	26117.00		2005-01-18	13604.22
2005-03-02	60.80					2005-01-31	10.612		2005-01-20	2891.60					2005-04-08	15.36		2005-04-06	2.14		2004-12-27	25937.00		2005-01-17	13621.65
2005-03-01	62.49					2005-01-28	10.6		2005-01-19	2879.18					2005-04-07	15.35		2005-04-05	2.12		2004-12-23	25878.00		2005-01-14	13494.78
2005-02-28	63.13					2005-01-27	10.591		2005-01-18	2832.73					2005-04-06	15.15		2005-04-04	2.12		2004-12-22	25723.00		2005-01-13	13573.28
2005-02-25	62.91					2005-01-26	10.597		2005-01-17	2865.15					2005-04-05	15.11		2005-04-01	2.13		2004-12-21	25890.00		2005-01-12	13565.31
2005-02-24	62.70					2005-01-25	10.593		2005-01-14	2887.86					2005-04-04	15.01		2005-03-31	2.14		2004-12-20	25537.00		2005-01-11	13509.25
2005-02-23	62.28					2005-01-24	10.582		2005-01-13	2892.45					2005-04-01	15.11		2005-03-30	2.14		2004-12-17	25659.00		2005-01-10	13531.39
2005-02-22	62.91					2005-01-21	10.56		2005-01-12	2870.18					2005-03-31	15.24		2005-03-29	2.14		2004-12-16	25831.00		2005-01-07	13574.86
2005-02-21	63.34					2005-01-20	10.536		2005-01-11	2849.07					2005-03-30	15.08		2005-03-28	2.12		2004-12-15	25576.00		2005-01-06	13712.04
2005-02-18	63.34					2005-01-19	10.527		2005-01-10	2826.58					2005-03-29	14.69		2005-03-25	2.12		2004-12-14	25563.00		2005-01-05	13764.36
2005-02-17	62.07					2005-01-18	10.514		2005-01-07	2849.31					2005-03-28	14.57		2005-03-24	2.12		2004-12-13	25225.00		2005-01-04	14045.90
2005-02-16	62.28					2005-01-17	10.534		2005-01-06	2818.33					2005-03-25	14.57		2005-03-23	2.09		2004-12-10	24933.00		2005-01-03	14237.42
2005-02-15	62.28					2005-01-14	10.532		2005-01-05	2818.33					2005-03-24	14.57		2005-03-22	2.07		2004-12-09	24526.00		2004-12-31	14230.14
2005-02-14	62.49					2005-01-13	10.554		2005-01-04	2837.26					2005-03-23	14.34		2005-03-21	2.07		2004-12-08	24968.00		2004-12-30	14163.55
2005-02-11	61.22					2005-01-12	10.526		2005-01-03	2824.67					2005-03-22	14.39		2005-03-18	2.03		2004-12-07	24989.00		2004-12-29	14266.38
2005-02-10	61.22					2005-01-11	10.498		2004-12-31	2786.18					2005-03-21	14.44		2005-03-17	2.05		2004-12-06	25633.00		2004-12-28	14196.95
2005-02-09	61.22					2005-01-10	10.497		2004-12-30	2784.42					2005-03-18	14.32		2005-03-16	2.05		2004-12-03	25468.00		2004-12-24	14194.90
2005-02-08	61.22					2005-01-07	10.499		2004-12-29	2720.86					2005-03-17	14.28		2005-03-15	2.08		2004-12-02	25200.00		2004-12-23	14235.30
2005-02-07	60.80					2005-01-05	10.51		2004-12-28	2771.56					2005-03-16	14.21		2005-03-14	2.07		2004-12-01	25235.00		2004-12-22	14151.08
2005-02-04	59.74					2005-01-04	10.554		2004-12-27	2766.15					2005-03-15	14.36		2005-03-11	2.08		2004-11-30	25128.00		2004-12-21	14180.79
2005-02-03	59.74					2005-01-03	10.572		2004-12-24	2736.51					2005-03-14	14.14		2005-03-10	2.08		2004-11-29	24855.00		2004-12-20	14214.04
2005-02-02	59.74					2004-12-30	10.553		2004-12-23	2712.72					2005-03-11	14.27		2005-03-09	2.09		2004-11-26	24998.00		2004-12-17	13992.44
2005-02-01	60.16					2004-12-29	10.546		2004-12-22	2715.92					2005-03-10	14.43		2005-03-08	2.11		2004-11-25	24867.00		2004-12-16	14024.63
2005-01-31	60.58					2004-12-28	10.548		2004-12-21	2708.33					2005-03-09	14.71		2005-03-07	2.12		2004-11-24	24368.00		2004-12-15	14078.54
2005-01-28	60.58					2004-12-27	10.559		2004-12-20	2720.86					2005-03-08	14.83		2005-03-04	2.11		2004-11-23	24340.00		2004-12-14	14043.52
2005-01-27	60.58					2004-12-23	10.562		2004-12-17	2704.99					2005-03-07	15.01		2005-03-03	2.13		2004-11-22	24445.00		2004-12-13	13886.16
2005-01-26	60.37					2004-12-22	10.56		2004-12-16	2720.86					2005-03-04	14.92		2005-03-02	2.13		2004-11-19	24034.00		2004-12-10	13901.81
2005-01-25	60.58					2004-12-21	10.558		2004-12-15	2697.47					2005-03-03	14.60		2005-03-01	2.15		2004-11-18	24143.00		2004-12-09	14008.82
2005-01-24	59.10					2004-12-20	10.544		2004-12-14	2682.00					2005-03-02	14.92		2005-02-28	2.14		2004-11-17	24170.00		2004-12-08	14022.32
2005-01-21	60.58					2004-12-17	10.528		2004-12-13	2699.46					2005-03-01	15.51		2005-02-25	2.16		2004-11-16	23772.00		2004-12-07	14235.78
2005-01-20	61.43					2004-12-16	10.528		2004-12-10	2682.58					2005-02-28	15.56		2005-02-24	2.14		2004-11-12	24035.00		2004-12-06	14256.86
2005-01-19	61.64					2004-12-15	10.538		2004-12-09	2692.93					2005-02-25	15.46		2005-02-23	2.13		2004-11-11	23521.00		2004-12-03	14211.84
2005-01-18	61.43					2004-12-14	10.497		2004-12-08	2699.52					2005-02-24	15.73		2005-02-22	2.13		2004-11-10	23455.00		2004-12-02	14261.79
2005-01-17	61.86					2004-12-13	10.481		2004-12-07	2688.66					2005-02-23	15.87		2005-02-21	2.16		2004-11-09	23216.00		2004-12-01	14162.80
2005-01-14	61.43					2004-12-10	10.469		2004-12-06	2663.52					2005-02-22	15.81		2005-02-18	2.18		2004-11-08	23212.00		2004-11-30	14060.05
2005-01-13	61.86					2004-12-09	10.478		2004-12-03	2670.17					2005-02-21	15.80		2005-02-17	2.21		2004-11-05	23542.00		2004-11-29	14066.91
2005-01-12	61.01					2004-12-07	10.464		2004-12-02	2683.25					2005-02-18	16.85		2005-02-16	2.23		2004-11-04	23880.00		2004-11-26	13895.03
2005-01-11	60.80					2004-12-06	10.45		2004-12-01	2655.95					2005-02-17	16.60		2005-02-15	2.24		2004-11-03	23660.00		2004-11-25	13926.61
2005-01-10	61.43					2004-12-03	10.429		2004-11-30	2654.81					2005-02-16	15.99		2005-02-14	2.23		2004-11-01	23273.00		2004-11-24	13997.02
2005-01-07	61.43					2004-12-02	10.394		2004-11-29	2672.27					2005-02-15	15.36		2005-02-11	2.24		2004-10-29	23052.00		2004-11-23	14023.29
2005-01-06	62.70					2004-12-01	10.405		2004-11-26	2647.06					2005-02-14	14.93		2005-02-10	2.23		2004-10-28	22929.00		2004-11-22	13800.60
2005-01-05	62.91					2004-11-30	10.386		2004-11-25	2635.43					2005-02-11	14.88		2005-02-09	2.23		2004-10-27	23171.00		2004-11-19	13787.68
2005-01-04	65.24					2004-11-29	10.396		2004-11-24	2574.50					2005-02-10	14.82		2005-02-08	2.24		2004-10-26	22849.00		2004-11-18	13799.82
2005-01-03	65.67					2004-11-26	10.43		2004-11-23	2563.70					2005-02-09	14.44		2005-02-07	2.22		2004-10-25	22603.00		2004-11-17	13824.98
2004-12-31	65.88					2004-11-25	10.446		2004-11-22	2599.58					2005-02-08	14.60		2005-02-04	2.22		2004-10-22	22735.00		2004-11-16	13746.08
2004-12-30	65.24					2004-11-24	10.448		2004-11-19	2623.13					2005-02-07	14.66		2005-02-03	2.22		2004-10-21	23059.00		2004-11-15	13932.22
2004-12-29	65.24					2004-11-23	10.437		2004-11-18	2632.01					2005-02-04	14.75		2005-02-02	2.25		2004-10-20	22873.00		2004-11-12	13784.46
2004-12-28	64.82					2004-11-22	10.426		2004-11-17	2644.43					2005-02-03	14.92		2005-02-01	2.24		2004-10-19	22893.00		2004-11-11	13624.51
2004-12-27	64.40					2004-11-19	10.427		2004-11-16	2611.47					2005-02-02	14.68		2005-01-31	2.22		2004-10-18	23411.00		2004-11-10	13672.37
2004-12-24	64.40					2004-11-18	10.45		2004-11-15	2618.99					2005-02-01	14.72		2005-01-28	2.18		2004-10-15	23368.00		2004-11-09	13516.67
2004-12-23	65.03					2004-11-17	10.425		2004-11-12	2610.99					2005-01-31	14.31		2005-01-27	2.22		2004-10-14	22959.00		2004-11-08	13561.49
2004-12-22	63.55					2004-11-16	10.398		2004-11-11	2619.69					2005-01-28	14.08		2005-01-26	2.23		2004-10-13	23289.00		2004-11-05	13494.95
2004-12-21	63.55					2004-11-15	10.392		2004-11-10	2597.42					2005-01-27	14.12		2005-01-25	2.26		2004-10-11	23954.00		2004-11-04	13369.09
2004-12-20	63.34					2004-11-12	10.375		2004-11-09	2577.82					2005-01-26	14.11		2005-01-24	2.25		2004-10-08	23927.00		2004-11-03	13397.67
2004-12-17	62.28					2004-11-11	10.341		2004-11-08	2602.02					2005-01-25	13.85		2005-01-21	2.31		2004-10-07	24104.00		2004-11-02	13308.74
2004-12-16	62.49					2004-11-10	10.337		2004-11-05	2635.81					2005-01-24	13.42		2005-01-20	2.30		2004-10-06	24027.00		2004-11-01	13094.25
2004-12-15	62.70					2004-11-09	10.346		2004-11-04	2581.48					2005-01-21	13.25		2005-01-19	2.29		2004-10-05	24205.00		2004-10-29	13054.66
2004-12-14	62.70					2004-11-08	10.341		2004-11-03	2549.35					2005-01-20	13.27		2005-01-18	2.29		2004-10-04	24150.00		2004-10-28	13113.15
2004-12-13	61.43					2004-11-05	10.359		2004-11-02	2548.75					2005-01-19	13.15		2005-01-17	2.29		2004-10-01	23777.00		2004-10-27	12838.71
2004-12-10	61.64					2004-11-04	10.383		2004-11-01	2499.12					2005-01-18	13.15		2005-01-14	2.30		2004-09-30	23245.00		2004-10-26	12852.35
2004-12-09	62.28					2004-11-03	10.35		2004-10-29	2489.19					2005-01-17	13.18		2005-01-13	2.29		2004-09-29	23208.00		2004-10-25	12818.10
2004-12-08	62.07					2004-11-02	10.341		2004-10-28	2463.25					2005-01-14	13.28		2005-01-12	2.25		2004-09-28	23231.00		2004-10-21	13015.20
2004-12-07	63.97					2004-10-29	10.311		2004-10-27	2463.25					2005-01-13	13.11		2005-01-11	2.24		2004-09-27	22834.00		2004-10-20	12999.13
2004-12-06	63.55					2004-10-28	10.294		2004-10-26	2463.08					2005-01-12	13.07		2005-01-10	2.24		2004-09-24	22972.00		2004-10-19	13154.55
2004-12-03	62.70					2004-10-27	10.299		2004-10-25	2434.92					2005-01-11	13.17		2005-01-07	2.23		2004-09-23	22944.00		2004-10-18	13034.74
2004-12-02	63.97					2004-10-26	10.285		2004-10-22	2466.89					2005-01-10	13.03		2005-01-06	2.22		2004-09-22	22749.00		2004-10-15	13059.43
2004-12-01	63.76					2004-10-25	10.283		2004-10-21	2463.33					2005-01-07	13.10		2005-01-05	2.21		2004-09-21	23106.00		2004-10-14	13035.38
2004-11-30	63.34					2004-10-22	10.306		2004-10-20	2425.02					2005-01-06	13.17		2005-01-04	2.23		2004-09-20	23078.00		2004-10-13	13171.58
2004-11-29	63.34					2004-10-21	10.298		2004-10-19	2419.32					2005-01-05	13.17		2005-01-03	2.23		2004-09-17	23074.00		2004-10-12	13251.59
2004-11-26	61.86					2004-10-20	10.279		2004-10-18	2409.51					2005-01-04	13.30		2004-12-31	2.20		2004-09-16	22876.00		2004-10-11	13305.13
2004-11-25	61.86					2004-10-19	10.289		2004-10-15	2422.17					2005-01-03	13.17		2004-12-30	2.20		2004-09-15	22344.00		2004-10-08	13241.46
2004-11-24	62.07					2004-10-18	10.307		2004-10-14	2411.73					2004-12-31	12.98		2004-12-29	2.20		2004-09-14	22309.00		2004-10-07	13321.73
2004-11-23	61.64					2004-10-15	10.291		2004-10-13	2401.04					2004-12-30	12.98		2004-12-28	2.20		2004-09-13	21809.00		2004-10-06	13271.57
2004-11-22	59.31					2004-10-14	10.297		2004-10-12	2399.38					2004-12-29	13.10		2004-12-27	2.19		2004-09-10	21968.00		2004-10-05	13331.10
2004-11-19	58.68					2004-10-13	10.322		2004-10-11	2410.76					2004-12-28	13.06		2004-12-24	2.19		2004-09-09	22286.00		2004-10-04	13359.25
2004-11-18	58.68					2004-10-12	10.335		2004-10-08	2408.68					2004-12-27	12.98		2004-12-23	2.19		2004-09-08	22534.00		2004-09-30	13120.03
2004-11-17	58.25					2004-10-11	10.308		2004-10-07	2406.75					2004-12-24	12.92		2004-12-22	2.17		2004-09-06	22502.00		2004-09-28	12950.80
2004-11-16	57.83					2004-10-08	10.3		2004-10-06	2376.31					2004-12-23	12.92		2004-12-21	2.15		2004-09-03	22415.00		2004-09-27	13021.90
2004-11-15	58.68					2004-10-07	10.237		2004-10-05	2385.56					2004-12-22	12.99		2004-12-20	2.15		2004-09-02	22688.00		2004-09-24	13066.84
2004-11-12	58.04					2004-10-06	10.249		2004-10-04	2383.49					2004-12-21	12.69		2004-12-17	2.15		2004-09-01	22513.00		2004-09-23	13280.43
2004-11-11	57.19					2004-10-05	10.25		2004-10-01	2352.66					2004-12-20	12.70		2004-12-16	2.18		2004-08-31	22803.00		2004-09-22	13272.23
2004-11-10	57.41					2004-10-04	10.229		2004-09-30	2328.24					2004-12-17	12.58		2004-12-15	2.20		2004-08-30	22869.00		2004-09-21	13304.48
2004-11-09	56.35					2004-10-01	10.198		2004-09-29	2360.71					2004-12-16	12.58		2004-12-14	2.19		2004-08-27	22597.00		2004-09-20	13221.33
2004-11-08	56.77					2004-09-30	10.207		2004-09-28	2337.55					2004-12-15	12.30		2004-12-13	2.19		2004-08-26	22582.00		2004-09-17	13224.93
2004-11-05	56.98					2004-09-29	10.208		2004-09-27	2331.94					2004-12-14	12.31		2004-12-10	2.17		2004-08-25	23058.00		2004-09-16	13209.84
2004-11-04	56.35					2004-09-28	10.208		2004-09-24	2354.66					2004-12-13	12.24		2004-12-09	2.17		2004-08-24	22870.00		2004-09-15	13084.40
2004-11-03	56.56					2004-09-27	10.215		2004-09-23	2357.99					2004-12-10	12.07		2004-12-08	2.20		2004-08-23	22852.00		2004-09-14	13148.06
2004-11-02	56.14					2004-09-24	10.213		2004-09-22	2362.18					2004-12-09	11.83		2004-12-07	2.17		2004-08-20	23196.00		2004-09-13	13139.57
2004-11-01	54.65					2004-09-23	10.253		2004-09-21	2366.41					2004-12-08	11.64		2004-12-06	2.17		2004-08-19	22935.00		2004-09-10	13003.99
2004-10-29	54.65					2004-09-22	10.252		2004-09-20	2356.71					2004-12-07	11.64		2004-12-03	2.15		2004-08-18	22779.00		2004-09-09	12942.20
2004-10-28	55.08					2004-09-21	10.236		2004-09-17	2344.36					2004-12-06	11.55		2004-12-02	2.17		2004-08-17	22061.00		2004-09-08	13049.96
2004-10-27	53.38					2004-09-20	10.234		2004-09-16	2333.23					2004-12-03	11.55		2004-12-01	2.17		2004-08-16	21764.00		2004-09-07	13136.04
2004-10-26	52.96					2004-09-17	10.204		2004-09-15	2343.80					2004-12-02	11.68		2004-11-30	2.11		2004-08-13	21401.00		2004-09-06	13104.34
2004-10-25	53.38					2004-09-16	10.198		2004-09-14	2327.37					2004-12-01	11.55		2004-11-29	2.12		2004-08-12	21570.00		2004-09-03	12948.10
2004-10-22	54.23					2004-09-15	10.164		2004-09-13	2326.93					2004-11-30	11.44		2004-11-26	2.11		2004-08-11	21570.00		2004-09-02	12999.07
2004-10-21	54.23					2004-09-14	10.149		2004-09-10	2328.71					2004-11-29	11.62		2004-11-25	2.12		2004-08-10	21737.00		2004-09-01	13023.87
2004-10-20	54.65					2004-09-13	10.132		2004-09-09	2312.90					2004-11-26	11.65		2004-11-24	2.14		2004-08-09	21261.00		2004-08-31	12850.28
2004-10-19	55.50					2004-09-10	10.129		2004-09-08	2308.47					2004-11-25	11.72		2004-11-23	2.12		2004-08-06	21653.00		2004-08-30	12877.78
2004-10-18	54.86					2004-09-09	10.127		2004-09-07	2335.32					2004-11-24	11.59		2004-11-22	2.11		2004-08-05	21330.00		2004-08-27	12818.42
2004-10-15	55.92					2004-09-08	10.116		2004-09-06	2335.64					2004-11-23	11.39		2004-11-19	2.12		2004-08-04	22178.00		2004-08-26	12784.39
2004-10-14	55.50					2004-09-07	10.098		2004-09-03	2334.71					2004-11-22	11.46		2004-11-18	2.15		2004-08-03	22373.00		2004-08-25	12793.03
2004-10-13	56.14					2004-09-06	10.066		2004-09-02	2342.52					2004-11-19	11.66		2004-11-17	2.10		2004-08-02	22448.00		2004-08-24	12646.49
2004-10-12	56.98					2004-09-03	10.067		2004-09-01	2328.20					2004-11-18	11.62		2004-11-16	2.04		2004-07-30	22337.00		2004-08-23	12431.77
2004-10-11	56.77					2004-09-02	10.083		2004-08-31	2314.26					2004-11-17	11.66		2004-11-15	2.07		2004-07-29	22228.00		2004-08-20	12376.90
2004-10-08	56.77					2004-09-01	10.099		2004-08-30	2308.55					2004-11-16	11.52		2004-11-12	2.08		2004-07-28	22168.00		2004-08-19	12396.67
2004-10-07	57.41					2004-08-31	10.103		2004-08-27	2321.19					2004-11-15	11.60		2004-11-11	2.05		2004-07-27	21737.00		2004-08-18	12228.54
2004-10-06	57.62					2004-08-30	10.093		2004-08-26	2304.25					2004-11-12	11.65		2004-11-10	1.99		2004-07-26	21318.00		2004-08-17	12256.12
2004-10-05	58.04					2004-08-27	10.071		2004-08-25	2282.26					2004-11-11	11.68		2004-11-09	1.98		2004-07-23	21591.00		2004-08-16	12219.75
2004-10-04	57.72					2004-08-26	10.053		2004-08-24	2257.88					2004-11-10	11.66		2004-11-08	1.99		2004-07-22	21730.00		2004-08-13	12359.83
2004-10-01	56.46					2004-08-25	10.053		2004-08-23	2243.01					2004-11-09	11.60		2004-11-05	1.97		2004-07-21	21810.00		2004-08-12	12413.43
2004-09-30	56.46					2004-08-24	10.054		2004-08-20	2227.33					2004-11-08	11.66		2004-11-04	1.96		2004-07-20	22361.00		2004-08-11	12343.13
2004-09-29	55.19					2004-08-23	10.032		2004-08-19	2257.54					2004-11-05	11.66		2004-11-03	1.95		2004-07-19	22102.00		2004-08-10	12408.04
2004-09-28	55.19					2004-08-20	10.032		2004-08-18	2255.69					2004-11-04	11.81		2004-11-02	1.95		2004-07-16	22447.00		2004-08-09	12467.41
2004-09-27	55.61					2004-08-19	10.008		2004-08-17	2273.90					2004-11-03	11.87		2004-11-01	1.93		2004-07-15	22065.00		2004-08-06	12478.68
2004-09-24	56.03					2004-08-18	10.008		2004-08-16	2245.53					2004-11-02	11.81		2004-10-29	1.91		2004-07-14	21673.00		2004-08-05	12491.92
2004-09-23	57.72					2004-08-17	10.003		2004-08-13	2255.34					2004-11-01	11.51		2004-10-28	1.92		2004-07-13	21677.00		2004-08-04	12280.26
2004-09-22	58.35					2004-08-16	9.977		2004-08-12	2255.34					2004-10-29	11.51		2004-10-27	1.89		2004-07-12	21532.00		2004-08-03	12357.12
2004-09-21	58.14					2004-08-13	9.976		2004-08-11	2274.48					2004-10-28	11.63		2004-10-26	1.87		2004-07-08	20887.00		2004-08-02	12201.39
2004-09-20	57.93					2004-08-12	9.947		2004-08-10	2281.13					2004-10-27	11.57		2004-10-25	1.86		2004-07-07	21171.00		2004-07-30	12238.03
2004-09-17	58.35					2004-08-11	9.936		2004-08-09	2297.21					2004-10-26	11.51		2004-10-22	1.89		2004-07-05	21670.00		2004-07-29	12183.10
2004-09-16	58.56					2004-08-10	9.947		2004-08-06	2290.90					2004-10-25	11.55		2004-10-21	1.89		2004-07-02	21568.00		2004-07-28	12320.27
2004-09-15	57.72					2004-08-09	9.944		2004-08-05	2297.66					2004-10-22	11.67		2004-10-20	1.88		2004-07-01	21349.00		2004-07-27	12301.32
2004-09-14	58.14					2004-08-06	9.927		2004-08-04	2296.65					2004-10-21	11.63		2004-10-19	1.89		2004-06-30	21149.00		2004-07-26	12319.83
2004-09-13	57.93					2004-08-05	9.861		2004-08-03	2330.30					2004-10-20	11.55		2004-10-18	1.86		2004-06-29	20801.00		2004-07-23	12352.99
2004-09-10	57.30					2004-08-04	9.851		2004-08-02	2309.24					2004-10-19	11.55		2004-10-15	1.86		2004-06-28	20351.00		2004-07-22	12320.21
2004-09-09	56.67					2004-08-03	9.837		2004-07-30	2319.30					2004-10-18	11.51		2004-10-14	1.86		2004-06-25	20750.00		2004-07-21	12395.11
2004-09-08	57.72					2004-08-02	9.829		2004-07-29	2351.67					2004-10-15	11.45		2004-10-13	1.87		2004-06-24	20708.00		2004-07-20	12123.63
2004-09-07	58.77					2004-07-30	9.821		2004-07-28	2356.92					2004-10-14	11.59		2004-10-12	1.87		2004-06-23	20836.00		2004-07-19	12166.95
2004-09-06	58.35					2004-07-29	9.784		2004-07-27	2353.25					2004-10-13	11.72		2004-10-11	1.87		2004-06-22	20199.00		2004-07-16	12059.20
2004-09-03	56.67					2004-07-28	9.749		2004-07-26	2311.53					2004-10-12	11.80		2004-10-08	1.88		2004-06-21	20293.00		2004-07-15	11939.41
2004-09-02	57.30					2004-07-27	9.745		2004-07-23	2322.39					2004-10-11	11.80		2004-10-07	1.90		2004-06-18	20333.00		2004-07-14	11932.83
2004-09-01	57.30					2004-07-26	9.77		2004-07-22	2316.54					2004-10-08	11.73		2004-10-06	1.90		2004-06-17	20335.00		2004-07-13	12078.33
2004-08-31	56.88					2004-07-23	9.797		2004-07-21	2348.86					2004-10-07	11.74		2004-10-05	1.90		2004-06-16	20460.00		2004-07-12	12191.01
2004-08-30	56.88					2004-07-22	9.778		2004-07-20	2352.63					2004-10-06	11.69		2004-10-04	1.89		2004-06-15	20047.00		2004-07-09	12202.26
2004-08-27	56.25					2004-07-21	9.778		2004-07-19	2361.83					2004-10-05	11.69		2004-10-01	1.88		2004-06-14	19488.00		2004-07-08	12119.75
2004-08-26	56.25					2004-07-20	9.824		2004-07-16	2358.05					2004-10-04	11.63		2004-09-30	1.81		2004-06-11	19834.00		2004-07-07	12320.26
2004-08-25	56.25					2004-07-19	9.848		2004-07-15	2334.56					2004-10-01	11.70		2004-09-29	1.83		2004-06-09	19865.00		2004-07-06	12284.08
2004-08-24	55.40					2004-07-16	9.827		2004-07-14	2332.02					2004-09-30	11.52		2004-09-28	1.82		2004-06-08	20284.00		2004-07-05	12252.11
2004-08-23	53.51					2004-07-15	9.763		2004-07-13	2333.95					2004-09-29	11.46		2004-09-27	1.81		2004-06-07	20447.00		2004-07-02	12220.13
2004-08-20	52.24					2004-07-14	9.747		2004-07-12	2332.15					2004-09-28	11.64		2004-09-24	1.82		2004-06-04	19819.00		2004-06-30	12285.75
2004-08-19	51.82					2004-07-13	9.724		2004-07-09	2331.36					2004-09-27	11.50		2004-09-23	1.81		2004-06-03	19400.00		2004-06-29	12116.30
2004-08-18	51.40					2004-07-12	9.712		2004-07-08	2326.07					2004-09-24	11.47		2004-09-22	1.81		2004-06-02	19717.00		2004-06-28	12194.60
2004-08-17	51.40					2004-07-09	9.678		2004-07-07	2335.74					2004-09-23	11.41		2004-09-21	1.83		2004-06-01	19546.00		2004-06-25	12185.52
2004-08-16	50.98					2004-07-08	9.668		2004-07-06	2338.22					2004-09-22	11.50		2004-09-20	1.83		2004-05-31	19545.00		2004-06-24	12163.68
2004-08-13	51.40					2004-07-07	9.69		2004-07-05	2329.40					2004-09-21	11.49		2004-09-17	1.84		2004-05-28	19667.00		2004-06-23	11849.77
2004-08-12	50.98					2004-07-06	9.705		2004-07-02	2333.33					2004-09-20	11.48		2004-09-16	1.83		2004-05-27	19734.00		2004-06-21	11845.59
2004-08-11	50.77					2004-07-05	9.7		2004-07-01	2337.03					2004-09-17	11.30		2004-09-15	1.83		2004-05-26	19069.00		2004-06-18	11855.55
2004-08-10	51.19					2004-07-02	9.689		2004-06-30	2349.16					2004-09-16	11.35		2004-09-14	1.84		2004-05-25	18860.00		2004-06-17	12082.86
2004-08-09	51.82					2004-07-01	9.614		2004-06-29	2339.17					2004-09-15	11.34		2004-09-13	1.84		2004-05-24	18669.00		2004-06-16	12161.78
2004-08-06	51.40					2004-06-30	9.596		2004-06-28	2342.72					2004-09-14	11.42		2004-09-10	1.81		2004-05-21	18285.00		2004-06-15	12050.69
2004-08-05	50.35					2004-06-29	9.566		2004-06-25	2313.50					2004-09-13	11.46		2004-09-09	1.82		2004-05-20	18240.00		2004-06-14	12076.57
2004-08-04	49.08					2004-06-28	9.562		2004-06-24	2339.47					2004-09-10	11.41		2004-09-08	1.83		2004-05-19	18688.00		2004-06-11	12396.39
2004-08-03	48.66					2004-06-25	9.584		2004-06-23	2339.41					2004-09-09	11.37		2004-09-07	1.85		2004-05-18	18556.00		2004-06-10	12422.87
2004-08-02	48.45					2004-06-24	9.608		2004-06-22	2343.55					2004-09-08	11.39		2004-09-06	1.83		2004-05-17	18122.00		2004-06-09	12339.94
2004-07-30	48.45					2004-06-23	9.592		2004-06-21	2337.65					2004-09-07	11.38		2004-09-03	1.83		2004-05-14	18611.00		2004-06-08	12344.16
2004-07-29	48.87					2004-06-22	9.581		2004-06-18	2360.34					2004-09-06	11.34		2004-09-02	1.80		2004-05-13	18402.00		2004-06-07	12326.85
2004-07-28	49.72					2004-06-21	9.576		2004-06-17	2376.08					2004-09-03	11.21		2004-09-01	1.81		2004-05-12	18326.00		2004-06-04	12022.64
2004-07-27	49.72					2004-06-18	9.551		2004-06-16	2406.47					2004-09-02	11.19		2004-08-31	1.80		2004-05-11	18537.00		2004-06-03	11929.93
2004-07-26	49.93					2004-06-17	9.541		2004-06-15	2402.88					2004-09-01	11.03		2004-08-30	1.80		2004-05-10	17604.00		2004-06-02	12201.75
2004-07-23	50.14					2004-06-16	9.52		2004-06-14	2384.77					2004-08-31	10.96		2004-08-27	1.81		2004-05-07	18620.00		2004-06-01	12105.55
2004-07-22	50.14					2004-06-15	9.506		2004-06-11	2400.02					2004-08-30	10.89		2004-08-26	1.80		2004-05-06	19190.00		2004-05-31	12198.24
2004-07-21	49.93					2004-06-14	9.452		2004-06-10	2410.75					2004-08-27	10.80		2004-08-25	1.79		2004-05-05	20026.00		2004-05-28	12116.87
2004-07-20	48.03					2004-06-11	9.506		2004-06-09	2406.52					2004-08-26	10.84		2004-08-24	1.79		2004-05-04	19988.00		2004-05-27	11983.90
2004-07-19	48.66					2004-06-10	9.503		2004-06-08	2411.63					2004-08-25	10.82		2004-08-23	1.78		2004-05-03	19709.00		2004-05-25	11692.56
2004-07-16	48.24					2004-06-09	9.522		2004-06-07	2423.09					2004-08-24	10.83		2004-08-20	1.76		2004-04-30	19607.00		2004-05-24	11662.97
2004-07-15	47.82					2004-06-08	9.543		2004-06-04	2442.41					2004-08-23	10.81		2004-08-19	1.77		2004-04-29	19865.00		2004-05-21	11576.01
2004-07-14	47.40					2004-06-07	9.542		2004-06-03	2415.90					2004-08-20	10.81		2004-08-18	1.77		2004-04-28	20474.00		2004-05-20	11339.62
2004-07-13	48.66					2004-06-04	9.492		2004-06-02	2401.59					2004-08-19	10.74		2004-08-17	1.76		2004-04-27	21317.00		2004-05-19	11469.41
2004-07-12	49.08					2004-06-03	9.468		2004-06-01	2402.38					2004-08-18	10.74		2004-08-16	1.74		2004-04-26	21324.00		2004-05-18	11072.39
2004-07-09	49.29					2004-06-02	9.466		2004-05-31	2423.72					2004-08-17	10.72		2004-08-13	1.72		2004-04-23	21590.00		2004-05-17	10967.65
2004-07-08	49.08					2004-06-01	9.447		2004-05-28	2423.72					2004-08-16	10.68		2004-08-12	1.71		2004-04-22	21142.00		2004-05-14	11276.86
2004-07-07	50.56					2004-05-31	9.474		2004-05-27	2382.96					2004-08-13	10.68		2004-08-11	1.71		2004-04-20	21078.00		2004-05-13	11396.94
2004-07-06	49.72					2004-05-28	9.477		2004-05-26	2352.22					2004-08-12	10.68		2004-08-10	1.74		2004-04-19	21627.00		2004-05-12	11528.18
2004-07-05	49.08					2004-05-27	9.473		2004-05-25	2328.85					2004-08-11	10.68		2004-08-09	1.73		2004-04-16	21769.00		2004-05-11	11508.09
2004-07-02	48.45					2004-05-26	9.455		2004-05-24	2346.57					2004-08-10	10.78		2004-08-06	1.76		2004-04-15	21739.00		2004-05-10	11485.50
2004-07-01	48.45					2004-05-25	9.448		2004-05-21	2341.96					2004-08-09	10.76		2004-08-05	1.79		2004-04-14	22312.00		2004-05-07	11910.76
2004-06-30	48.45					2004-05-24	9.409		2004-05-20	2366.89					2004-08-06	10.81		2004-08-04	1.79		2004-04-13	22620.00		2004-05-06	12010.31
2004-06-29	47.82					2004-05-21	9.381		2004-05-19	2417.59					2004-08-05	10.81		2004-08-03	1.81		2004-04-12	22780.00		2004-05-05	11950.46
2004-06-28	48.24					2004-05-20	9.368		2004-05-18	2435.33					2004-08-04	10.76		2004-08-02	1.81		2004-04-08	22725.00		2004-05-04	12098.30
2004-06-25	47.82					2004-05-19	9.409		2004-05-17	2431.63					2004-08-03	10.85		2004-07-30	1.80		2004-04-07	22443.00		2004-05-03	11950.62
2004-06-24	47.82					2004-05-18	9.425		2004-05-14	2467.03					2004-08-02	10.74		2004-07-29	1.80		2004-04-06	23072.00		2004-04-30	11942.96
2004-06-23	46.13					2004-05-17	9.401		2004-05-13	2500.58					2004-07-30	10.81		2004-07-28	1.79		2004-04-05	23146.00		2004-04-29	12005.58
2004-06-22	46.13					2004-05-14	9.348		2004-05-12	2473.84					2004-07-29	10.74		2004-07-27	1.81		2004-04-02	22949.00		2004-04-28	12165.31
2004-06-21	46.13					2004-05-13	9.263		2004-05-11	2450.01					2004-07-28	10.74		2004-07-26	1.78		2004-04-01	22647.00		2004-04-27	12154.91
2004-06-18	46.13					2004-05-12	9.285		2004-05-10	2421.08					2004-07-27	10.75		2004-07-23	1.79		2004-03-31	22142.00		2004-04-26	12132.68
2004-06-17	47.82					2004-05-11	9.274		2004-05-07	2486.43					2004-07-26	10.70		2004-07-22	1.79		2004-03-30	22043.00		2004-04-23	12383.94
2004-06-16	48.45					2004-05-10	9.149		2004-05-06	2492.90					2004-07-23	10.70		2004-07-21	1.82		2004-03-29	21531.00		2004-04-22	12167.70
2004-06-15	48.45					2004-05-07	9.273		2004-05-05	2513.87					2004-07-22	10.74		2004-07-20	1.81		2004-03-26	21541.00		2004-04-21	12227.30
2004-06-14	48.66					2004-05-06	9.423		2004-05-04	2540.06					2004-07-21	10.72		2004-07-19	1.81		2004-03-25	21000.00		2004-04-20	12394.37
2004-06-11	50.56					2004-05-05	9.546		2004-05-03	2544.82					2004-07-20	10.74		2004-07-16	1.81		2004-03-24	20985.00		2004-04-19	12450.00
2004-06-10	50.35					2004-05-04	9.538		2004-04-30	2517.62					2004-07-19	10.73		2004-07-15	1.83		2004-03-23	21205.00		2004-04-16	12458.38
2004-06-09	49.93					2004-05-03	9.562		2004-04-29	2543.54					2004-07-16	10.74		2004-07-14	1.84		2004-03-22	21663.00		2004-04-15	12479.26
2004-06-08	49.93					2004-04-30	9.59		2004-04-28	2553.76					2004-07-15	10.74		2004-07-13	1.85		2004-03-19	22261.00		2004-04-14	12669.86
2004-06-07	50.14					2004-04-29	9.571		2004-04-27	2523.00					2004-07-14	10.75		2004-07-12	1.85		2004-03-18	22370.00		2004-04-13	13031.81
2004-06-04	48.03					2004-04-28	9.622		2004-04-26	2530.23					2004-07-13	10.74		2004-07-09	1.87		2004-03-17	21901.00		2004-04-08	12909.37
2004-06-03	47.82					2004-04-27	9.721		2004-04-23	2522.25					2004-07-12	10.74		2004-07-08	1.87		2004-03-16	21613.00		2004-04-07	12920.05
2004-06-02	48.87					2004-04-26	9.759		2004-04-22	2516.57					2004-07-09	10.70		2004-07-07	1.87		2004-03-15	21234.00		2004-04-06	12886.97
2004-06-01	48.87					2004-04-23	9.76		2004-04-21	2485.02					2004-07-08	10.80		2004-07-06	1.86		2004-03-12	21776.00		2004-04-02	12731.76
2004-05-31	49.29					2004-04-22	9.755		2004-04-20	2466.35					2004-07-07	10.77		2004-07-05	1.86		2004-03-11	20763.00		2004-04-01	12676.25
2004-05-28	49.50					2004-04-21	9.725		2004-04-19	2448.91					2004-07-06	10.77		2004-07-02	1.86		2004-03-10	21670.00		2004-03-31	12681.67
2004-05-27	49.50					2004-04-20	9.775		2004-04-16	2467.14					2004-07-05	10.78		2004-07-01	1.86		2004-03-09	22674.00		2004-03-30	12641.39
2004-05-26	48.24					2004-04-19	9.828		2004-04-15	2445.20					2004-07-02	10.74		2004-06-30	1.87		2004-03-08	22993.00		2004-03-29	12427.34
2004-05-25	48.24					2004-04-16	9.812		2004-04-14	2440.64					2004-07-01	10.78		2004-06-29	1.89		2004-03-05	22873.00		2004-03-26	12483.24
2004-05-24	48.03					2004-04-15	9.791		2004-04-13	2475.59					2004-06-30	10.73		2004-06-28	1.89		2004-03-04	22393.00		2004-03-25	12520.21
2004-05-21	47.40					2004-04-14	9.865		2004-04-12	2451.72					2004-06-29	10.68		2004-06-25	1.88		2004-03-03	22550.00		2004-03-24	12678.13
2004-05-20	46.13					2004-04-13	9.899		2004-04-09	2451.72					2004-06-28	10.71		2004-06-24	1.88		2004-03-02	22442.00		2004-03-23	12588.36
2004-05-19	45.92					2004-04-08	9.922		2004-04-08	2451.72					2004-06-25	10.65		2004-06-23	1.88		2004-03-01	22499.00		2004-03-22	12550.91
2004-05-18	43.61					2004-04-07	9.929		2004-04-07	2419.61					2004-06-24	10.67		2004-06-22	1.87		2004-02-27	21755.00		2004-03-19	12790.58
2004-05-17	42.76					2004-04-06	9.925		2004-04-06	2415.66					2004-06-23	10.65		2004-06-21	1.89		2004-02-26	21450.00		2004-03-18	12816.19
2004-05-14	45.50					2004-04-05	9.897		2004-04-05	2419.07					2004-06-22	10.55		2004-06-18	1.88		2004-02-25	21609.00		2004-03-17	12975.72
2004-05-13	45.92					2004-04-02	9.929		2004-04-02	2372.77					2004-06-21	10.59		2004-06-17	1.88		2004-02-20	21337.00		2004-03-16	12932.62
2004-05-12	46.98					2004-04-01	9.995		2004-04-01	2359.64					2004-06-18	10.54		2004-06-16	1.88		2004-02-19	20951.00		2004-03-15	12919.41
2004-05-11	46.34					2004-03-31	9.984		2004-03-31	2370.65					2004-06-17	10.55		2004-06-15	1.88		2004-02-18	22000.00		2004-03-12	12932.23
2004-05-10	46.09					2004-03-30	9.975		2004-03-30	2375.57					2004-06-16	10.52		2004-06-14	1.85		2004-02-17	22426.00		2004-03-11	13024.06
2004-05-07	47.74					2004-03-29	9.954		2004-03-29	2376.95					2004-06-15	10.52		2004-06-11	1.88		2004-02-16	22189.00		2004-03-10	13214.20
2004-05-06	48.36					2004-03-26	9.967		2004-03-26	2332.21					2004-06-14	10.50		2004-06-10	1.87		2004-02-13	22530.00		2004-03-09	13397.25
2004-05-05	48.36					2004-03-25	9.969		2004-03-25	2295.32					2004-06-11	10.60		2004-06-09	1.87		2004-02-12	23063.00		2004-03-08	13573.54
2004-05-04	49.59					2004-03-24	9.966		2004-03-24	2295.32					2004-06-10	10.59		2004-06-08	1.88		2004-02-11	23197.00		2004-03-05	13454.76
2004-05-03	49.18					2004-03-23	9.968		2004-03-23	2301.33					2004-06-09	10.69		2004-06-07	1.89		2004-02-10	22171.00		2004-03-04	13451.56
2004-04-30	49.38					2004-03-22	9.964		2004-03-22	2276.32					2004-06-08	10.63		2004-06-04	1.87		2004-02-09	21962.00		2004-03-03	13454.09
2004-04-29	49.38					2004-03-19	9.96		2004-03-19	2365.40					2004-06-07	10.63		2004-06-03	1.86		2004-02-06	21969.00		2004-03-02	13731.35
2004-04-28	50.00					2004-03-18	9.947		2004-03-18	2383.90					2004-06-04	10.58		2004-06-02	1.85		2004-02-05	21092.00		2004-03-01	13918.65
2004-04-27	50.21					2004-03-17	9.941		2004-03-17	2396.92					2004-06-03	10.50		2004-06-01	1.83		2004-02-04	21685.00		2004-02-27	13907.03
2004-04-26	50.00					2004-03-16	9.921		2004-03-16	2382.05					2004-06-02	10.44		2004-05-31	1.83		2004-02-03	22281.00		2004-02-26	13674.64
2004-04-23	51.44					2004-03-15	9.914		2004-03-15	2363.66					2004-06-01	10.41		2004-05-28	1.83		2004-02-02	21787.00		2004-02-25	13599.47
2004-04-22	50.21					2004-03-12	9.898		2004-03-12	2419.93					2004-05-31	10.51		2004-05-27	1.83		2004-01-30	21851.00		2004-02-24	13756.41
2004-04-21	50.82					2004-03-11	9.887		2004-03-11	2409.26					2004-05-28	10.42		2004-05-26	1.81		2004-01-29	22386.00		2004-02-23	13765.07
2004-04-20	52.26					2004-03-10	9.908		2004-03-10	2469.92					2004-05-27	10.56		2004-05-25	1.79		2004-01-28	23852.00		2004-02-20	13868.37
2004-04-19	52.26					2004-03-09	9.931		2004-03-09	2481.08					2004-05-26	10.45		2004-05-24	1.81		2004-01-27	24226.00		2004-02-19	13867.22
2004-04-16	52.26					2004-03-08	9.916		2004-03-08	2504.09					2004-05-25	10.43		2004-05-21	1.68		2004-01-26	24350.00		2004-02-18	13928.38
2004-04-15	52.47					2004-03-05	9.862		2004-03-05	2489.38					2004-05-24	10.44		2004-05-20	1.69		2004-01-23	23471.00		2004-02-17	13815.44
2004-04-14	53.91					2004-03-04	9.814		2004-03-04	2470.43					2004-05-21	10.41		2004-05-19	1.70		2004-01-22	22969.00		2004-02-16	13831.53
2004-04-13	55.97					2004-03-03	9.797		2004-03-03	2437.29					2004-05-20	10.42		2004-05-18	1.66		2004-01-21	23302.00		2004-02-13	13739.80
2004-04-12	55.76					2004-03-02	9.783		2004-03-02	2447.16					2004-05-19	10.44		2004-05-17	1.65		2004-01-20	23679.00		2004-02-12	13625.13
2004-04-09	55.76					2004-03-01	9.797		2004-03-01	2446.16					2004-05-18	10.35		2004-05-14	1.65		2004-01-19	23385.00		2004-02-11	13524.76
2004-04-08	55.76					2004-02-27	9.777		2004-02-27	2451.50					2004-05-17	10.36		2004-05-13	1.66		2004-01-16	23155.00		2004-02-10	13515.66
2004-04-07	56.17					2004-02-26	9.771		2004-02-26	2415.89					2004-05-14	10.42		2004-05-12	1.65		2004-01-15	22962.00		2004-02-09	13576.68
2004-04-06	56.17					2004-02-25	9.771		2004-02-25	2392.88					2004-05-13	10.39		2004-05-11	1.68		2004-01-14	23399.00		2004-02-06	13309.60
2004-04-05	55.15					2004-02-24	9.778		2004-02-24	2422.01					2004-05-12	10.38		2004-05-10	1.65		2004-01-13	23940.00		2004-02-05	13030.94
2004-04-02	55.15					2004-02-23	9.754		2004-02-23	2465.39					2004-05-11	10.33		2004-05-07	1.69		2004-01-12	24237.00		2004-02-04	13086.73
2004-04-01	54.12					2004-02-20	9.73		2004-02-20	2465.39					2004-05-10	10.23		2004-05-06	1.72		2004-01-09	23917.00		2004-02-03	13090.01
2004-03-31	53.71					2004-02-19	9.742		2004-02-19	2469.02					2004-05-07	10.50		2004-05-05	1.77		2004-01-08	23717.00		2004-02-02	12999.98
2004-03-30	54.32					2004-02-18	9.767		2004-02-18	2483.60					2004-05-06	10.55		2004-05-04	1.76		2004-01-07	23320.00		2004-01-30	13289.37
2004-03-29	52.68					2004-02-17	9.793		2004-02-17	2473.29					2004-05-05	10.61		2004-05-03	1.78		2004-01-06	23576.00		2004-01-29	13334.01
2004-03-26	52.47					2004-02-16	9.805		2004-02-16	2463.69					2004-05-04	10.55		2004-04-30	1.76		2004-01-05	23532.00		2004-01-28	13431.78
2004-03-25	52.88					2004-02-13	9.799		2004-02-13	2462.53					2004-05-03	10.41		2004-04-29	1.77		2004-01-02	22445.00		2004-01-27	13761.88
2004-03-24	54.12					2004-02-12	9.8		2004-02-12	2468.50					2004-04-30	10.42		2004-04-28	1.76		2003-12-30	22236.00		2004-01-26	13727.27
2004-03-23	53.29					2004-02-11	9.774		2004-02-11	2456.26					2004-04-29	10.41		2004-04-27	1.75		2003-12-29	22045.00		2004-01-21	13750.58
2004-03-22	52.68					2004-02-10	9.75		2004-02-10	2432.67					2004-04-28	10.44		2004-04-26	1.75		2003-12-26	21807.00		2004-01-20	13570.43
2004-03-19	54.73					2004-02-09	9.757		2004-02-09	2417.75					2004-04-27	10.44		2004-04-23	1.75		2003-12-23	21688.00		2004-01-19	13253.31
2004-03-18	54.94					2004-02-06	9.724		2004-02-06	2445.16					2004-04-26	10.54		2004-04-22	1.74		2003-12-22	21630.00		2004-01-16	13167.76
2004-03-17	55.56					2004-02-05	9.712		2004-02-05	2452.98					2004-04-23	10.48		2004-04-21	1.73		2003-12-19	21386.00		2004-01-15	13249.81
2004-03-16	55.35					2004-02-04	9.755		2004-02-04	2418.87					2004-04-22	10.51		2004-04-20	1.76		2003-12-18	21489.00		2004-01-14	13320.88
2004-03-15	54.73					2004-02-03	9.749		2004-02-03	2416.56					2004-04-21	10.55		2004-04-19	1.75		2003-12-17	21199.00		2004-01-13	13396.65
2004-03-12	55.35					2004-02-02	9.711		2004-02-02	2435.11					2004-04-20	10.62		2004-04-16	1.74		2003-12-16	20760.00		2004-01-12	13352.22
2004-03-11	56.17					2004-01-30	9.746		2004-01-30	2432.58					2004-04-19	10.74		2004-04-15	1.73		2003-12-15	20710.00		2004-01-09	13385.80
2004-03-10	57.82					2004-01-29	9.742		2004-01-29	2391.73					2004-04-16	10.80		2004-04-14	1.70		2003-12-12	20974.00		2004-01-08	13203.59
2004-03-09	58.64					2004-01-28	9.837		2004-01-28	2414.79					2004-04-15	10.71		2004-04-13	1.72		2003-12-11	21296.00		2004-01-07	13157.68
2004-03-08	59.26					2004-01-27	9.872		2004-01-27	2445.38					2004-04-14	10.73		2004-04-12	3.09		2003-12-10	20973.00		2004-01-06	13036.32
2004-03-05	59.26					2004-01-26	9.863		2004-01-26	2433.51					2004-04-13	10.78		2004-04-09	3.09		2003-12-09	21260.00		2004-01-05	13005.33
2004-03-04	59.26					2004-01-23	9.888		2004-01-23	2484.00					2004-04-12	10.76		2004-04-08	1.69		2003-12-08	20889.00		2004-01-02	12801.48
2004-03-03	59.47					2004-01-22	9.889		2004-01-22	2491.04					2004-04-09	10.76		2004-04-07	1.69		2003-12-05	20880.00		2003-12-31	12575.94
2004-03-02	60.70					2004-01-21	9.873		2004-01-21	2489.37					2004-04-08	10.76		2004-04-06	1.69		2003-12-04	20414.00		2003-12-30	12526.74
2004-03-01	61.11					2004-01-20	9.861		2004-01-20	2436.81					2004-04-07	10.57		2004-04-05	1.70		2003-12-03	20540.00		2003-12-29	12464.29
2004-02-27	61.11					2004-01-19	9.874		2004-01-19	2469.34					2004-04-06	10.58		2004-04-02	1.70		2003-12-02	20458.00		2003-12-24	12456.70
2004-02-26	59.26					2004-01-16	9.877		2004-01-16	2494.91					2004-04-05	10.62		2004-04-01	1.69		2003-12-01	20521.00		2003-12-23	12420.51
[truncated: 794 more rows]

## Sheet: Foglio1
Data	DJI		Date	NASDAQ		Date	FTSE MIB
2006-01-03	10847.4		2006-01-03	1679.93		2006-01-02	35962.00
2006-01-04	10880.1		2006-01-04	1695.83		2006-01-03	36093.00
2006-01-05	10882.1		2006-01-05	1705.29		2006-01-04	36336.00
2006-01-06	10959.3		2006-01-06	1734.99		2006-01-05	36085.00
2006-01-09	11011.9		2006-01-09	1741.90		2006-01-06	36365.00
2006-01-10	11011.6		2006-01-10	1744.02		2006-01-09	36227.00
2006-01-11	11043.4		2006-01-11	1758.24		2006-01-10	36147.00
2006-01-12	10962.4		2006-01-12	1747.35		2006-01-11	36548.00
2006-01-13	10959.9		2006-01-13	1746.78		2006-01-12	36661.00
2006-01-17	10896.3		2006-01-17	1736.39		2006-01-13	36265.00
2006-01-18	10854.9		2006-01-18	1716.62		2006-01-16	36626.00
2006-01-19	10880.7		2006-01-19	1729.92		2006-01-17	36352.00
2006-01-20	10667.4		2006-01-20	1676.38		2006-01-18	36024.00
2006-01-23	10688.8		2006-01-23	1676.30		2006-01-19	36086.00
2006-01-24	10712.2		2006-01-24	1686.22		2006-01-20	35681.00
2006-01-25	10709.7		2006-01-25	1677.00		2006-01-23	35787.00
2006-01-26	10809.5		2006-01-26	1690.49		2006-01-24	35652.00
2006-01-27	10907.2		2006-01-27	1711.11		2006-01-25	35929.00
2006-01-30	10899.9		2006-01-30	1713.45		2006-01-26	36487.00
2006-01-31	10864.9		2006-01-31	1710.75		2006-01-27	36701.00
2006-02-01	10954		2006-02-01	1713.02		2006-01-30	36666.00
2006-02-02	10852		2006-02-02	1685.77		2006-01-31	36654.00
2006-02-03	10793.6		2006-02-03	1664.53		2006-02-01	36967.00
2006-02-06	10798.3		2006-02-06	1657.54		2006-02-02	36472.00
2006-02-07	10749.8		2006-02-07	1651.84		2006-02-03	36408.00
2006-02-08	10858.6		2006-02-08	1670.47		2006-02-06	36862.00
2006-02-09	10883.4		2006-02-09	1654.08		2006-02-07	36711.00
2006-02-10	10919		2006-02-10	1663.75		2006-02-08	36650.00
2006-02-13	10892.3		2006-02-13	1645.83		2006-02-09	37071.00
2006-02-14	11028.4		2006-02-14	1661.95		2006-02-10	36718.00
2006-02-15	11059		2006-02-15	1673.15		2006-02-13	36964.00
2006-02-16	11120.7		2006-02-16	1688.61		2006-02-14	36866.00
2006-02-17	11115.3		2006-02-17	1675.21		2006-02-15	36933.00
2006-02-21	11069.1		2006-02-21	1655.68		2006-02-16	37234.00
2006-02-22	11137.2		2006-02-22	1677.52		2006-02-17	37401.00
2006-02-23	11069.2		2006-02-23	1672.29		2006-02-20	37594.00
2006-02-24	11061.9		2006-02-24	1676.50		2006-02-21	37688.00
2006-02-27	11097.5		2006-02-27	1695.66		2006-02-22	38076.00
2006-02-28	10993.4		2006-02-28	1670.57		2006-02-23	37972.00
2006-03-01	11053.5		2006-03-01	1694.58		2006-02-24	38121.00
2006-03-02	11025.5		2006-03-02	1693.78		2006-02-27	38322.00
2006-03-03	11021.6		2006-03-03	1684.32		2006-02-28	37650.00
2006-03-06	10958.6		2006-03-06	1669.94		2006-03-01	37809.00
2006-03-07	10980.7		2006-03-07	1661.02		2006-03-02	37330.00
2006-03-08	11005.7		2006-03-08	1661.86		2006-03-03	37390.00
2006-03-09	10972.3		2006-03-09	1645.09		2006-03-06	37721.00
2006-03-10	11076.3		2006-03-10	1648.23		2006-03-07	37515.00
2006-03-13	11076		2006-03-13	1653.79		2006-03-08	37358.00
2006-03-14	11151.3		2006-03-14	1681.15		2006-03-09	37657.00
2006-03-15	11209.8		2006-03-15	1694.46		2006-03-10	37927.00
2006-03-16	11253.2		2006-03-16	1679.05		2006-03-13	38195.00
2006-03-17	11279.6		2006-03-17	1685.66		2006-03-14	38343.00
2006-03-20	11274.5		2006-03-20	1688.98		2006-03-15	38491.00
2006-03-21	11235.5		2006-03-21	1672.47		2006-03-16	38534.00
2006-03-22	11317.4		2006-03-22	1676.32		2006-03-17	38364.00
2006-03-23	11270.3		2006-03-23	1670.73		2006-03-20	38489.00
2006-03-24	11280		2006-03-24	1679.81		2006-03-21	38602.00
2006-03-27	11250.1		2006-03-27	1680.63		2006-03-22	38519.00
2006-03-28	11154.5		2006-03-28	1673.03		2006-03-23	38242.00
2006-03-29	11215.7		2006-03-29	1703.84		2006-03-24	38178.00
2006-03-30	11150.7		2006-03-30	1708.68		2006-03-27	37711.00
2006-03-31	11109.3		2006-03-31	1703.66		2006-03-28	37445.00
2006-04-03	11144.9		2006-04-03	1706.77		2006-03-29	37700.00
2006-04-04	11203.9		2006-04-04	1716.55		2006-03-30	38206.00
2006-04-05	11239.5		2006-04-05	1732.74		2006-03-31	37928.00
2006-04-06	11216.5		2006-04-06	1739.20		2006-04-03	38280.00
2006-04-07	11120		2006-04-07	1723.03		2006-04-04	38039.00
2006-04-10	11141.3		2006-04-10	1718.86		2006-04-05	38440.00
2006-04-11	11089.6		2006-04-11	1704.40		2006-04-06	38405.00
2006-04-12	11130		2006-04-12	1704.75		2006-04-07	37989.00
2006-04-13	11137.6		2006-04-13	1712.07		2006-04-10	38496.00
2006-04-17	11073.8		2006-04-17	1694.32		2006-04-11	37657.00
2006-04-18	11268.8		2006-04-18	1726.64		2006-04-12	37740.00
2006-04-19	11278.8		2006-04-19	1734.04		2006-04-13	37677.00
2006-04-20	11342.9		2006-04-20	1728.90		2006-04-14	37677.00
2006-04-21	11347.5		2006-04-21	1709.02		2006-04-17	37677.00
2006-04-24	11336.3		2006-04-24	1706.44		2006-04-18	37511.00
2006-04-25	11283.2		2006-04-25	1701.47		2006-04-19	38047.00
2006-04-26	11354.5		2006-04-26	1702.20		2006-04-20	38350.00
2006-04-27	11382.5		2006-04-27	1717.14		2006-04-21	38495.00
2006-04-28	11367.1		2006-04-28	1700.71		2006-04-24	38037.00
2006-05-01	11343.3		2006-05-01	1686.61		2006-04-25	38078.00
2006-05-02	11416.5		2006-05-02	1689.93		2006-04-26	38341.00
2006-05-03	11400.3		2006-05-03	1686.30		2006-04-27	38131.00
2006-05-04	11438.9		2006-05-04	1701.03		2006-04-28	37773.00
2006-05-05	11577.7		2006-05-05	1713.84		2006-05-01	37773.00
2006-05-08	11584.5		2006-05-08	1715.23		2006-05-02	38173.00
2006-05-09	11639.8		2006-05-09	1711.17		2006-05-03	37910.00
2006-05-10	11642.6		2006-05-10	1694.82		2006-05-04	38136.00
2006-05-11	11500.7		2006-05-11	1657.48		2006-05-05	38399.00
2006-05-12	11381		2006-05-12	1635.81		2006-05-08	38552.00
2006-05-15	11428.8		2006-05-15	1634.78		2006-05-09	38765.00
2006-05-16	11419.9		2006-05-16	1623.69		2006-05-10	38642.00
2006-05-17	11205.6		2006-05-17	1598.91		2006-05-11	38523.00
2006-05-18	11128.3		2006-05-18	1587.11		2006-05-12	37939.00
2006-05-19	11144.1		2006-05-19	1600.86		2006-05-15	37472.00
2006-05-22	11125.3		2006-05-22	1584.57		2006-05-16	37540.00
2006-05-23	11098.4		2006-05-23	1569.01		2006-05-17	36471.00
2006-05-24	11117.3		2006-05-24	1580.18		2006-05-18	36436.00
2006-05-25	11211		2006-05-25	1599.68		2006-05-19	36643.00
2006-05-26	11278.6		2006-05-26	1606.37		2006-05-22	35264.00
2006-05-30	11094.4		2006-05-30	1571.29		2006-05-23	35906.00
2006-05-31	11168.3		2006-05-31	1579.58		2006-05-24	35672.00
2006-06-01	11260.3		2006-06-01	1616.57		2006-05-25	36191.00
2006-06-02	11247.9		2006-06-02	1612.90		2006-05-26	36617.00
2006-06-05	11048.7		2006-06-05	1577.50		2006-05-29	36592.00
2006-06-06	11002.1		2006-06-06	1575.39		2006-05-30	35796.00
2006-06-07	10930.9		2006-06-07	1565.22		2006-05-31	36450.00
2006-06-08	10938.8		2006-06-08	1561.55		2006-06-01	36593.00
2006-06-09	10891.9		2006-06-09	1550.97		2006-06-02	36529.00
2006-06-12	10792.6		2006-06-12	1520.31		2006-06-05	36462.00
2006-06-13	10706.1		2006-06-13	1516.85		2006-06-06	35788.00
2006-06-14	10816.9		2006-06-14	1530.26		2006-06-07	36121.00
2006-06-15	11015.2		2006-06-15	1573.08		2006-06-08	35306.00
2006-06-16	11014.5		2006-06-16	1562.84		2006-06-09	35826.00
2006-06-19	10942.1		2006-06-19	1548.94		2006-06-12	35423.00
2006-06-20	10974.8		2006-06-20	1548.32		2006-06-13	34928.00
2006-06-21	11079.5		2006-06-21	1573.56		2006-06-14	34850.00
2006-06-22	11019.1		2006-06-22	1554.49		2006-06-15	35521.00
2006-06-23	10989.1		2006-06-23	1551.05		2006-06-16	35228.00
2006-06-26	11045.3		2006-06-26	1556.17		2006-06-19	35152.00
2006-06-27	10924.7		2006-06-27	1527.00		2006-06-20	35356.00
2006-06-28	10973.6		2006-06-28	1538.25		2006-06-21	35500.00
2006-06-29	11190.8		2006-06-29	1585.56		2006-06-22	35615.00
2006-06-30	11150.2		2006-06-30	1575.23		2006-06-23	35737.00
2006-07-03	11228		2006-07-03	1586.25		2006-06-26	35588.00
2006-07-05	11151.8		2006-07-05	1553.95		2006-06-27	35393.00
2006-07-06	11225.3		2006-07-06	1551.55		2006-06-28	35515.00
2006-07-07	11090.7		2006-07-07	1533.71		2006-06-29	36042.00
2006-07-10	11103.5		2006-07-10	1520.90		2006-06-30	36444.00
2006-07-11	11134.8		2006-07-11	1533.06		2006-07-03	36666.00
2006-07-12	11013.2		2006-07-12	1501.46		2006-07-04	36738.00
2006-07-13	10846.3		2006-07-13	1478.16		2006-07-05	36207.00
2006-07-14	10739.4		2006-07-14	1462.17		2006-07-06	36534.00
2006-07-17	10747.4		2006-07-17	1468.50		2006-07-07	36434.00
2006-07-18	10799.2		2006-07-18	1472.34		2006-07-10	36588.00
2006-07-19	11011.4		2006-07-19	1490.60		2006-07-11	36210.00
2006-07-20	10928.1		2006-07-20	1466.89		2006-07-12	36298.00
2006-07-21	10868.4		2006-07-21	1451.88		2006-07-13	35774.00
2006-07-24	11051		2006-07-24	1482.34		2006-07-14	35445.00
2006-07-25	11103.7		2006-07-25	1489.52		2006-07-17	35286.00
2006-07-26	11102.5		2006-07-26	1487.88		2006-07-18	35183.00
2006-07-27	11100.4		2006-07-27	1478.53		2006-07-19	35980.00
2006-07-28	11219.7		2006-07-28	1510.30		2006-07-20	35887.00
2006-07-31	11185.7		2006-07-31	1509.43		2006-07-21	35592.00
2006-08-01	11125.7		2006-08-01	1484.94		2006-07-24	36154.00
2006-08-02	11199.9		2006-08-02	1500.48		2006-07-25	36035.00
2006-08-03	11242.6		2006-08-03	1510.60		2006-07-26	36206.00
2006-08-04	11240.4		2006-08-04	1503.84		2006-07-27	36499.00
2006-08-07	11219.4		2006-08-07	1494.13		2006-07-28	36720.00
2006-08-08	11173.6		2006-08-08	1484.80		2006-07-31	36606.00
2006-08-09	11076.2		2006-08-09	1485.64		2006-08-01	36292.00
2006-08-10	11124.4		2006-08-10	1496.28		2006-08-02	36738.00
2006-08-11	11088		2006-08-11	1486.74		2006-08-03	36474.00
2006-08-14	11097.9		2006-08-14	1494.33		2006-08-04	36896.00
2006-08-15	11230.3		2006-08-15	1534.43		2006-08-07	36508.00
2006-08-16	11327.1		2006-08-16	1570.06		2006-08-08	36633.00
2006-08-17	11335		2006-08-17	1573.59		2006-08-09	36851.00
2006-08-18	11381.5		2006-08-18	1576.46		2006-08-10	36651.00
2006-08-21	11345		2006-08-21	1561.12		2006-08-11	36644.00
2006-08-22	11339.8		2006-08-22	1563.43		2006-08-14	36880.00
2006-08-23	11297.9		2006-08-23	1550.41		2006-08-15	36880.00
2006-08-24	11304.5		2006-08-24	1555.19		2006-08-16	37335.00
2006-08-25	11284		2006-08-25	1557.70		2006-08-17	37501.00
2006-08-28	11352		2006-08-28	1570.29		2006-08-18	37549.00
2006-08-29	11369.9		2006-08-29	1573.65		2006-08-21	37439.00
2006-08-30	11382.9		2006-08-30	1581.95		2006-08-22	37581.00
2006-08-31	11381.1		2006-08-31	1579.73		2006-08-23	37283.00
2006-09-01	11464.1		2006-09-01	1589.47		2006-08-24	37671.00
2006-09-05	11469.3		2006-09-05	1603.69		2006-08-25	37718.00
2006-09-06	11406.2		2006-09-06	1572.20		2006-08-28	37807.00
2006-09-07	11331.4		2006-09-07	1564.84		2006-08-29	37800.00
2006-09-08	11392.1		2006-09-08	1574.71		2006-08-30	37993.00
2006-09-11	11396.8		2006-09-11	1583.78		2006-08-31	37938.00
2006-09-12	11498.1		2006-09-12	1615.75		2006-09-01	38159.00
2006-09-13	11543.3		2006-09-13	1623.99		2006-09-04	38218.00
2006-09-14	11527.4		2006-09-14	1625.98		2006-09-05	38135.00
2006-09-15	11560.8		2006-09-15	1632.44		2006-09-06	37829.00
2006-09-18	11555		2006-09-18	1632.17		2006-09-07	37622.00
2006-09-19	11540.9		2006-09-19	1621.07		2006-09-08	37815.00
2006-09-20	11613.2		2006-09-20	1645.35		2006-09-11	37684.00
2006-09-21	11533.2		2006-09-21	1634.87		2006-09-12	37920.00
2006-09-22	11508.1		2006-09-22	1622.37		2006-09-13	37981.00
2006-09-25	11575.8		2006-09-25	1650.37		2006-09-14	37929.00
2006-09-26	11669.4		2006-09-26	1659.20		2006-09-15	37892.00
2006-09-27	11689.2		2006-09-27	1655.67		2006-09-18	37927.00
2006-09-28	11718.5		2006-09-28	1661.59		2006-09-19	37679.00
2006-09-29	11679.1		2006-09-29	1654.13		2006-09-20	38088.00
2006-10-02	11670.4		2006-10-02	1632.81		2006-09-21	38243.00
2006-10-03	11727.3		2006-10-03	1640.29		2006-09-22	37855.00
2006-10-04	11850.6		2006-10-04	1681.14		2006-09-25	37880.00
2006-10-05	11866.7		2006-10-05	1689.43		2006-09-26	38216.00
2006-10-06	11850.2		2006-10-06	1684.88		2006-09-27	38329.00
2006-10-09	11857.8		2006-10-09	1691.08		2006-09-28	38428.00
2006-10-10	11867.2		2006-10-10	1693.29		2006-09-29	38475.00
2006-10-11	11852.1		2006-10-11	1691.28		2006-10-02	38444.00
2006-10-12	11947.7		2006-10-12	1718.54		2006-10-03	38399.00
2006-10-13	11960.5		2006-10-13	1727.21		2006-10-04	38707.00
2006-10-16	11980.6		2006-10-16	1727.61		2006-10-05	38958.00
2006-10-17	11950		2006-10-17	1709.61		2006-10-06	38955.00
2006-10-18	11992.7		2006-10-18	1700.75		2006-10-09	39082.00
2006-10-19	12011.7		2006-10-19	1706.37		2006-10-10	39323.00
2006-10-20	12002.4		2006-10-20	1709.58		2006-10-11	39489.00
2006-10-23	12116.9		2006-10-23	1725.93		2006-10-12	39604.00
2006-10-24	12127.9		2006-10-24	1713.88		2006-10-13	39580.00
2006-10-25	12134.7		2006-10-25	1726.76		2006-10-17	39139.00
2006-10-26	12163.7		2006-10-26	1744.07		2006-10-19	39439.00
2006-10-27	12090.3		2006-10-27	1717.61		2006-10-20	39469.00
2006-10-30	12086.5		2006-10-30	1727.80		2006-10-23	39381.00
2006-10-31	12080.7		2006-10-31	1732.54		2006-10-24	39298.00
2006-11-01	12031		2006-11-01	1707.65		2006-10-25	39407.00
2006-11-02	12018.5		2006-11-02	1710.17		2006-10-26	39302.00
2006-11-03	11986		2006-11-03	1703.98		2006-10-27	39333.00
2006-11-06	12105.5		2006-11-06	1732.26		2006-10-30	39382.00
2006-11-07	12156.8		2006-11-07	1741.53		2006-10-31	39558.00
2006-11-08	12176.5		2006-11-08	1749.75		2006-11-01	39753.00
2006-11-09	12103.3		2006-11-09	1740.14		2006-11-02	39582.00
2006-11-10	12108.4		2006-11-10	1751.11		2006-11-03	39811.00
2006-11-13	12131.9		2006-11-13	1768.00		2006-11-06	40209.00
2006-11-14	12218		2006-11-14	1787.23		2006-11-07	40331.00
2006-11-15	12251.7		2006-11-15	1793.82		2006-11-08	40408.00
2006-11-16	12305.8		2006-11-16	1801.97		2006-11-09	40300.00
2006-11-17	12342.6		2006-11-17	1800.67		2006-11-10	40480.00
2006-11-20	12316.5		2006-11-20	1803.81		2006-11-13	40590.00
2006-11-21	12321.6		2006-11-21	1808.88		2006-11-14	40503.00
2006-11-22	12327		2006-11-22	1819.76		2006-11-15	40813.00
2006-11-24	12280.2		2006-11-24	1815.53		2006-11-16	40817.00
2006-11-27	12121.7		2006-11-27	1775.17		2006-11-17	40649.00
2006-11-28	12136.5		2006-11-28	1780.34		2006-11-20	40721.00
2006-11-29	12226.7		2006-11-29	1792.77		2006-11-21	40765.00
2006-11-30	12221.9		2006-11-30	1791.25		2006-11-22	40861.00
2006-12-01	12194.1		2006-12-01	1775.12		2006-11-23	40862.00
2006-12-04	12283.9		2006-12-04	1799.93		2006-11-24	40614.00
2006-12-05	12331.6		2006-12-05	1804.85		2006-11-27	40022.00
2006-12-06	12309.2		2006-12-06	1799.13		2006-11-28	40100.00
2006-12-07	12278.4		2006-12-07	1777.46		2006-11-29	40538.00
2006-12-08	12307.5		2006-12-08	1786.21		2006-11-30	40270.00
2006-12-11	12328.5		2006-12-11	1791.74		2006-12-01	39949.00
2006-12-12	12315.6		2006-12-12	1781.97		2006-12-04	40155.00
2006-12-13	12317.5		2006-12-13	1783.44		2006-12-05	40408.00
2006-12-14	12416.8		2006-12-14	1803.41		2006-12-06	40482.00
2006-12-15	12445.5		2006-12-15	1808.56		2006-12-07	40675.00
2006-12-18	12441.3		2006-12-18	1790.99		2006-12-08	40660.00
2006-12-19	12471.3		2006-12-19	1785.12		2006-12-11	40894.00
2006-12-20	12463.9		2006-12-20	1777.92		2006-12-12	40865.00
2006-12-21	12421.2		2006-12-21	1766.28		2006-12-13	41103.00
2006-12-22	12343.2		2006-12-22	1748.61		2006-12-14	41102.00
2006-12-26	12407.6		2006-12-26	1753.55		2006-12-15	41419.00
2006-12-27	12510.6		2006-12-27	1763.41		2006-12-18	41350.00
2006-12-28	12501.5		2006-12-28	1758.94		2006-12-19	41224.00
2006-12-29	12463.1		2006-12-29	1756.90		2006-12-20	41315.00
2007-01-03	12474.5		2007-01-03	1759.37		2006-12-21	41272.00
2007-01-04	12480.7		2007-01-04	1792.91		2006-12-22	40841.00
2007-01-05	12398		2007-01-05	1785.30		2006-12-27	41347.00
2007-01-08	12423.5		2007-01-08	1787.14		2006-12-28	41401.00
2007-01-09	12416.6		2007-01-09	1795.63		2006-12-29	41434.00
2007-01-10	12442.2		2007-01-10	1816.15		2007-01-02	42017.00
2007-01-11	12515		2007-01-11	1834.86		2007-01-03	42062.00
2007-01-12	12556.1		2007-01-12	1844.81		2007-01-04	41842.00
2007-01-16	12582.6		2007-01-16	1842.44		2007-01-05	41597.00
2007-01-17	12577.1		2007-01-17	1827.68		2007-01-08	41527.00
2007-01-18	12567.9		2007-01-18	1793.68		2007-01-09	41566.00
2007-01-19	12565.5		2007-01-19	1796.81		2007-01-10	41360.00
2007-01-22	12477.2		2007-01-22	1779.02		2007-01-11	41942.00
2007-01-23	12533.8		2007-01-23	1773.40		2007-01-12	42111.00
2007-01-24	12621.8		2007-01-24	1802.63		2007-01-15	42307.00
2007-01-25	12502.6		2007-01-25	1777.75		2007-01-16	42115.00
2007-01-26	12487		2007-01-26	1772.97		2007-01-17	41749.00
2007-01-29	12490.8		2007-01-29	1775.08		2007-01-18	41711.00
2007-01-30	12523.3		2007-01-30	1777.76		2007-01-19	42123.00
2007-01-31	12621.7		2007-01-31	1792.28		2007-01-22	42002.00
2007-02-01	12673.7		2007-02-01	1791.45		2007-01-23	42106.00
2007-02-02	12653.5		2007-02-02	1798.13		2007-01-24	42566.00
2007-02-05	12661.7		2007-02-05	1795.39		2007-01-25	42457.00
2007-02-06	12666.3		2007-02-06	1793.06		2007-01-26	42184.00
2007-02-07	12666.9		2007-02-07	1810.95		2007-01-29	42259.00
2007-02-08	12637.6		2007-02-08	1810.54		2007-01-30	42290.00
2007-02-09	12580.8		2007-02-09	1785.53		2007-01-31	42197.00
2007-02-12	12552.5		2007-02-12	1778.42		2007-02-01	42461.00
2007-02-13	12654.9		2007-02-13	1783.82		2007-02-02	42596.00
2007-02-14	12741.9		2007-02-14	1814.98		2007-02-05	42696.00
2007-02-15	12765		2007-02-15	1823.41		2007-02-06	42617.00
2007-02-16	12767.6		2007-02-16	1821.49		2007-02-07	42868.00
2007-02-20	12786.6		2007-02-20	1833.71		2007-02-08	42487.00
2007-02-21	12738.4		2007-02-21	1839.13		2007-02-09	42744.00
2007-02-22	12686		2007-02-22	1846.34		2007-02-12	42451.00
2007-02-23	12647.5		2007-02-23	1839.77		2007-02-13	42650.00
2007-02-26	12632.3		2007-02-26	1830.59		2007-02-14	42898.00
2007-02-27	12216.2		2007-02-27	1756.27		2007-02-15	42876.00
2007-02-28	12268.6		2007-02-28	1761.60		2007-02-16	42879.00
2007-03-01	12234.3		2007-03-01	1753.45		2007-02-19	42993.00
2007-03-02	12114.1		2007-03-02	1726.03		2007-02-20	42647.00
2007-03-05	12050.4		2007-03-05	1712.94		2007-02-21	42303.00
2007-03-06	12207.6		2007-03-06	1743.10		2007-02-22	42493.00
2007-03-07	12192.5		2007-03-07	1736.10		2007-02-23	42500.00
2007-03-08	12260.7		2007-03-08	1746.43		2007-02-26	42849.00
2007-03-09	12276.3		2007-03-09	1744.74		2007-02-27	41616.00
2007-03-12	12318.6		2007-03-12	1756.42		2007-02-28	41155.00
2007-03-13	12076		2007-03-13	1722.48		2007-03-01	40686.00
2007-03-14	12133.4		2007-03-14	1743.15		2007-03-02	40574.00
2007-03-15	12159.7		2007-03-15	1744.87		2007-03-05	40157.00
2007-03-16	12110.4		2007-03-16	1742.23		2007-03-06	40374.00
2007-03-19	12226.2		2007-03-19	1758.23		2007-03-07	40370.00
2007-03-20	12288.1		2007-03-20	1767.25		2007-03-08	40897.00
2007-03-21	12447.5		2007-03-21	1806.35		2007-03-09	40882.00
2007-03-22	12461.1		2007-03-22	1799.75		2007-03-12	40697.00
2007-03-23	12481		2007-03-23	1794.04		2007-03-13	40277.00
2007-03-26	12469.1		2007-03-26	1802.95		2007-03-14	39290.00
2007-03-27	12397.3		2007-03-27	1789.93		2007-03-15	39916.00
2007-03-28	12300.4		2007-03-28	1770.54		2007-03-16	39868.00
2007-03-29	12348.8		2007-03-29	1771.72		2007-03-19	40480.00
2007-03-30	12354.4		2007-03-30	1772.36		2007-03-20	40519.00
2007-04-02	12382.3		2007-04-02	1773.33		2007-03-21	40719.00
2007-04-03	12510.3		2007-04-03	1796.31		2007-03-22	41547.00
2007-04-04	12530		2007-04-04	1801.74		2007-03-23	41816.00
2007-04-05	12560.2		2007-04-05	1812.94		2007-03-26	41343.00
2007-04-09	12569.1		2007-04-09	1808.19		2007-03-27	41337.00
2007-04-10	12573.9		2007-04-10	1816.93		2007-03-28	41201.00
2007-04-11	12484.6		2007-04-11	1798.09		2007-03-29	41766.00
2007-04-12	12553		2007-04-12	1813.49		2007-03-30	41771.00
2007-04-13	12612.1		2007-04-13	1816.85		2007-04-02	41990.00
2007-04-16	12720.5		2007-04-16	1833.96		2007-04-03	42398.00
2007-04-17	12773		2007-04-17	1834.91		2007-04-04	42412.00
2007-04-18	12803.8		2007-04-18	1832.39		2007-04-05	42463.00
2007-04-19	12808.6		2007-04-19	1832.47		2007-04-10	42892.00
2007-04-20	12962		2007-04-20	1845.89		2007-04-11	42805.00
2007-04-23	12919.4		2007-04-23	1850.18		2007-04-12	42756.00
2007-04-24	12953.9		2007-04-24	1858.87		2007-04-13	43016.00
2007-04-25	13089.9		2007-04-25	1881.33		2007-04-16	43440.00
2007-04-26	13105.5		2007-04-26	1889.57		2007-04-17	43476.00
2007-04-27	13120.9		2007-04-27	1891.06		2007-04-18	43286.00
2007-04-30	13062.9		2007-04-30	1867.75		2007-04-19	42974.00
2007-05-01	13136.1		2007-05-01	1873.43		2007-04-20	43549.00
2007-05-02	13211.9		2007-05-02	1889.73		2007-04-23	43466.00
2007-05-03	13241.4		2007-05-03	1895.64		2007-04-24	43303.00
2007-05-04	13264.6		2007-05-04	1895.70		2007-04-25	43755.00
2007-05-07	13313		2007-05-07	1895.96		2007-04-26	43844.00
2007-05-08	13309.1		2007-05-08	1899.83		2007-04-27	43642.00
2007-05-09	13362.9		2007-05-09	1905.65		2007-04-30	43755.00
2007-05-10	13215.1		2007-05-10	1875.20		2007-05-02	43836.00
2007-05-11	13326.2		2007-05-11	1898.79		2007-05-03	43685.00
2007-05-14	13346.8		2007-05-14	1888.08		2007-05-04	43973.00
2007-05-15	13383.8		2007-05-15	1871.79		2007-05-07	43948.00
2007-05-16	13487.5		2007-05-16	1891.57		2007-05-08	43630.00
2007-05-17	13476.7		2007-05-17	1884.68		2007-05-09	43855.00
2007-05-18	13556.5		2007-05-18	1896.93		2007-05-10	43433.00
2007-05-21	13542.9		2007-05-21	1911.16		2007-05-11	43590.00
2007-05-22	13540		2007-05-22	1916.45		2007-05-14	43629.00
2007-05-23	13525.6		2007-05-23	1904.41		2007-05-15	44022.00
2007-05-24	13441.1		2007-05-24	1874.60		2007-05-16	43802.00
2007-05-25	13507.3		2007-05-25	1889.25		2007-05-17	43964.00
2007-05-29	13521.3		2007-05-29	1899.79		2007-05-18	44364.00
2007-05-30	13633.1		2007-05-30	1918.08		2007-05-21	43495.00
2007-05-31	13627.6		2007-05-31	1928.19		2007-05-22	43328.00
2007-06-01	13668.1		2007-06-01	1928.26		2007-05-23	43567.00
2007-06-04	13676.3		2007-06-04	1933.73		2007-05-24	42940.00
2007-06-05	13595.5		2007-06-05	1932.35		2007-05-25	43019.00
2007-06-06	13465.7		2007-06-06	1914.85		2007-05-28	43166.00
2007-06-07	13266.7		2007-06-07	1882.17		2007-05-29	42966.00
2007-06-08	13424.4		2007-06-08	1906.26		2007-05-30	42964.00
2007-06-11	13425		2007-06-11	1901.96		2007-05-31	43079.00
2007-06-12	13295		2007-06-12	1890.67		2007-06-01	43010.00
2007-06-13	13482.4		2007-06-13	1913.87		2007-06-04	42726.00
2007-06-14	13553.7		2007-06-14	1924.54		2007-06-05	42931.00
2007-06-15	13639.5		2007-06-15	1942.41		2007-06-06	42307.00
2007-06-18	13613		2007-06-18	1944.37		2007-06-07	41926.00
2007-06-19	13635.4		2007-06-19	1941.75		2007-06-08	41712.00
2007-06-20	13489.4		2007-06-20	1922.12		2007-06-11	41874.00
2007-06-21	13545.8		2007-06-21	1941.32		2007-06-12	41683.00
2007-06-22	13360.3		2007-06-22	1921.94		2007-06-13	41930.00
2007-06-25	13352		2007-06-25	1912.90		2007-06-14	42597.00
2007-06-26	13337.7		2007-06-26	1908.64		2007-06-15	43099.00
2007-06-27	13427.7		2007-06-27	1933.06		2007-06-18	42719.00
2007-06-28	13422.3		2007-06-28	1931.67		2007-06-19	42845.00
2007-06-29	13408.6		2007-06-29	1934.10		2007-06-20	42769.00
2007-07-02	13535.4		2007-07-02	1954.12		2007-06-21	42407.00
2007-07-03	13577.3		2007-07-03	1965.20		2007-06-22	42154.00
2007-07-05	13565.8		2007-07-05	1981.06		2007-06-25	42114.00
2007-07-06	13611.7		2007-07-06	1988.31		2007-06-26	41624.00
2007-07-09	13650		2007-07-09	1989.20		2007-06-27	41439.00
2007-07-10	13501.7		2007-07-10	1971.89		2007-06-28	41704.00
2007-07-11	13577.9		2007-07-11	1984.08		2007-06-29	41954.00
2007-07-12	13861.7		2007-07-12	2021.03		2007-07-02	41987.00
2007-07-13	13907.2		2007-07-13	2032.16		2007-07-03	42372.00
2007-07-16	13951		2007-07-16	2028.02		2007-07-04	42408.00
2007-07-17	13971.5		2007-07-17	2041.78		2007-07-05	42043.00
2007-07-18	13918.2		2007-07-18	2037.98		2007-07-06	42279.00
2007-07-19	14000.4		2007-07-19	2052.99		2007-07-09	42545.00
2007-07-20	13851.1		2007-07-20	2035.88		2007-07-10	42039.00
2007-07-23	13943.4		2007-07-23	2036.33		2007-07-11	41795.00
2007-07-24	13717		2007-07-24	2000.55		2007-07-12	42140.00
2007-07-25	13785.1		2007-07-25	2011.14		2007-07-13	42293.00
2007-07-26	13473.6		2007-07-26	1986.60		2007-07-16	42367.00
2007-07-27	13265.5		2007-07-27	1956.19		2007-07-17	42106.00
2007-07-30	13358.3		2007-07-30	1973.93		2007-07-18	41755.00
2007-07-31	13212		2007-07-31	1932.06		2007-07-19	42121.00
2007-08-01	13362.4		2007-08-01	1945.08		2007-07-20	41473.00
2007-08-02	13463.3		2007-08-02	1966.60		2007-07-23	41757.00
2007-08-03	13181.9		2007-08-03	1918.56		2007-07-24	40966.00
2007-08-06	13468.8		2007-08-06	1954.37		2007-07-25	40503.00
2007-08-07	13504.3		2007-08-07	1961.64		2007-07-26	39671.00
2007-08-08	13657.9		2007-08-08	1987.34		2007-07-27	39581.00
2007-08-09	13270.7		2007-08-09	1936.76		2007-07-30	39539.00
2007-08-10	13239.5		2007-08-10	1925.14		2007-07-31	40221.00
2007-08-13	13236.5		2007-08-13	1934.41		2007-08-01	39401.00
2007-08-14	13028.9		2007-08-14	1901.32		2007-08-02	39710.00
2007-08-15	12861.5		2007-08-15	1864.92		2007-08-03	39375.00
2007-08-16	12845.8		2007-08-16	1846.09		2007-08-06	39116.00
2007-08-17	13079.1		2007-08-17	1888.78		2007-08-07	39862.00
2007-08-20	13121.4		2007-08-20	1893.05		2007-08-08	40645.00
2007-08-21	13090.9		2007-08-21	1910.99		2007-08-09	40056.00
2007-08-22	13236.1		2007-08-22	1936.77		2007-08-10	38994.00
2007-08-23	13235.9		2007-08-23	1931.88		2007-08-13	39573.00
2007-08-24	13378.9		2007-08-24	1961.38		2007-08-14	39247.00
2007-08-27	13322.1		2007-08-27	1947.49		2007-08-16	37921.00
2007-08-28	13041.9		2007-08-28	1899.24		2007-08-17	38712.00
2007-08-29	13289.3		2007-08-29	1954.85		2007-08-20	38909.00
2007-08-30	13238.7		2007-08-30	1963.75		2007-08-21	38953.00
2007-08-31	13357.7		2007-08-31	1988.73		2007-08-22	39590.00
2007-09-04	13448.9		2007-09-04	2020.51		2007-08-23	39709.00
2007-09-05	13305.5		2007-09-05	1994.38		2007-08-24	39954.00
2007-09-06	13363.4		2007-09-06	1998.67		2007-08-27	39936.00
2007-09-07	13113.4		2007-09-07	1958.35		2007-08-28	39158.00
2007-09-10	13127.9		2007-09-10	1960.20		2007-08-29	39492.00
2007-09-11	13308.4		2007-09-11	1988.98		2007-08-30	39842.00
2007-09-12	13291.6		2007-09-12	1988.96		2007-08-31	40187.00
2007-09-13	13424.9		2007-09-13	1998.63		2007-09-03	40281.00
2007-09-14	13442.5		2007-09-14	2000.82		2007-09-04	40324.00
2007-09-17	13403.4		2007-09-17	1983.08		2007-09-05	39347.00
2007-09-18	13739.4		2007-09-18	2035.37		2007-09-06	39435.00
2007-09-19	13815.6		2007-09-19	2041.36		2007-09-07	38494.00
2007-09-20	13766.7		2007-09-20	2032.61		2007-09-10	38407.00
2007-09-21	13820.2		2007-09-21	2049.48		2007-09-11	38854.00
2007-09-24	13759.1		2007-09-24	2057.25		2007-09-12	39004.00
2007-09-25	13778.6		2007-09-25	2076.83		2007-09-13	39370.00
2007-09-26	13878.1		2007-09-26	2088.38		2007-09-14	39058.00
2007-09-27	13912.9		2007-09-27	2096.39		2007-09-17	38684.00
2007-09-28	13895.6		2007-09-28	2091.11		2007-09-18	39381.00
2007-10-01	14087.5		2007-10-01	2116.97		2007-09-19	40294.00
2007-10-02	14047.3		2007-10-02	2115.89		2007-09-20	39980.00
2007-10-03	13968		2007-10-03	2103.01		2007-09-21	39970.00
2007-10-04	13974.3		2007-10-04	2105.56		2007-09-24	40019.00
2007-10-05	14066		2007-10-05	2149.67		2007-09-25	39731.00
2007-10-08	14043.7		2007-10-08	2163.26		2007-09-26	40071.00
2007-10-09	14164.5		2007-10-09	2171.21		2007-09-27	40059.00
2007-10-10	14078.7		2007-10-10	2176.98		2007-09-28	39889.00
2007-10-11	14015.1		2007-10-11	2140.92		2007-10-01	40417.00
2007-10-12	14093.1		2007-10-12	2177.99		2007-10-02	40441.00
2007-10-15	13984.8		2007-10-15	2158.92		2007-10-03	40423.00
2007-10-16	13912.9		2007-10-16	2151.14		2007-10-04	40577.00
2007-10-17	13892.5		2007-10-17	2179.14		2007-10-05	40800.00
2007-10-18	13889		2007-10-18	2187.52		2007-10-08	40681.00
2007-10-19	13522		2007-10-19	2131.08		2007-10-09	41074.00
2007-10-22	13567		2007-10-22	2157.45		2007-10-10	40913.00
2007-10-23	13676.2		2007-10-23	2205.18		2007-10-11	41024.00
2007-10-24	13675.2		2007-10-24	2188.59		2007-10-12	41106.00
2007-10-25	13671.9		2007-10-25	2161.52		2007-10-15	40547.00
2007-10-26	13806.7		2007-10-26	2194.59		2007-10-16	40414.00
2007-10-29	13870.3		2007-10-29	2203.42		2007-10-17	40259.00
2007-10-30	13792.5		2007-10-30	2207.61		2007-10-18	39903.00
2007-10-31	13930		2007-10-31	2238.98		2007-10-19	39888.00
2007-11-01	13567.9		2007-11-01	2197.07		2007-10-22	39242.00
2007-11-02	13595.1		2007-11-02	2213.86		2007-10-23	39423.00
2007-11-05	13543.4		2007-11-05	2200.48		2007-10-24	39280.00
2007-11-06	13660.9		2007-11-06	2223.97		2007-10-25	39775.00
2007-11-07	13300		2007-11-07	2169.43		2007-10-26	40020.00
2007-11-08	13266.3		2007-11-08	2106.16		2007-10-29	40165.00
2007-11-09	13042.7		2007-11-09	2034.30		2007-10-30	40163.00
2007-11-12	12987.5		2007-11-12	1982.16		2007-10-31	40512.00
2007-11-13	13307.1		2007-11-13	2066.08		2007-11-01	39712.00
2007-11-14	13231		2007-11-14	2038.05		2007-11-02	39706.00
2007-11-15	13110		2007-11-15	2024.03		2007-11-05	39455.00
2007-11-16	13176.8		2007-11-16	2048.62		2007-11-06	39426.00
2007-11-19	12958.4		2007-11-19	2021.14		2007-11-07	39281.00
2007-11-20	13010.1		2007-11-20	2029.94		2007-11-08	38546.00
2007-11-21	12799		2007-11-21	2006.38		2007-11-09	37845.00
2007-11-23	12980.9		2007-11-23	2028.90		2007-11-12	38187.00
2007-11-26	12743.4		2007-11-26	1989.36		2007-11-13	38410.00
2007-11-27	12958.4		2007-11-27	2033.76		2007-11-14	38586.00
2007-11-28	13289.5		2007-11-28	2095.39		2007-11-15	38448.00
2007-11-29	13311.7		2007-11-29	2102.42		2007-11-16	38535.00
2007-11-30	13371.7		2007-11-30	2089.10		2007-11-19	37612.00
2007-12-03	13314.6		2007-12-03	2067.45		2007-11-20	37938.00
2007-12-04	13248.7		2007-12-04	2059.06		2007-11-21	37358.00
2007-12-05	13445		2007-12-05	2099.31		2007-11-22	37365.00
2007-12-06	13619.9		2007-12-06	2127.65		2007-11-23	38012.00
2007-12-07	13625.6		2007-12-07	2130.00		2007-11-26	37736.00
2007-12-10	13727		2007-12-10	2134.88		2007-11-27	37712.00
2007-12-11	13432.8		2007-12-11	2083.72		2007-11-28	38487.00
2007-12-12	13473.9		2007-12-12	2101.36		2007-11-29	38599.00
2007-12-13	13518		2007-12-13	2094.68		2007-11-30	38975.00
2007-12-14	13339.9		2007-12-14	2072.11		2007-12-03	38820.00
2007-12-17	13167.2		2007-12-17	2020.80		2007-12-04	38489.00
2007-12-18	13232.5		2007-12-18	2029.49		2007-12-05	39125.00
2007-12-19	13207.3		2007-12-19	2031.00		2007-12-06	39170.00
2007-12-20	13245.6		2007-12-20	2069.68		2007-12-07	39388.00
2007-12-21	13450.6		2007-12-21	2111.77		2007-12-10	39571.00
2007-12-24	13550		2007-12-24	2128.62		2007-12-11	39425.00
2007-12-26	13551.7		2007-12-26	2136.94		2007-12-12	39464.00
2007-12-27	13359.6		2007-12-27	2106.09		2007-12-13	38818.00
2007-12-28	13365.9		2007-12-28	2107.05		2007-12-14	38870.00
2007-12-31	13264.8		2007-12-31	2084.93		2007-12-17	38246.00
2008-01-02	13044		2008-01-02	2049.71		2007-12-18	38248.00
2008-01-03	13056.7		2008-01-03	2051.76		2007-12-19	37992.00
2008-01-04	12800.2		2008-01-04	1963.52		2007-12-20	37866.00
2008-01-07	12827.5		2008-01-07	1957.44		2007-12-21	38182.00
2008-01-08	12589.1		2008-01-08	1910.33		2007-12-27	38343.00
2008-01-09	12735.3		2008-01-09	1949.20		2007-12-28	38554.00
2008-01-10	12853.1		2008-01-10	1953.64		2007-12-31	38554.00
2008-01-11	12606.3		2008-01-11	1912.81		2008-01-02	38035.00
2008-01-14	12778.1		2008-01-14	1949.15		2008-01-03	38063.00
2008-01-15	12501.1		2008-01-15	1894.09		2008-01-04	37450.00
2008-01-16	12466.2		2008-01-16	1872.29		2008-01-07	37601.00
2008-01-17	12159.2		2008-01-17	1842.10		2008-01-08	37571.00
2008-01-18	12099.3		2008-01-18	1844.09		2008-01-09	37321.00
2008-01-22	11971.2		2008-01-22	1795.61		2008-01-10	37293.00
2008-01-23	12270.2		2008-01-23	1789.53		2008-01-11	37364.00
2008-01-24	12378.6		2008-01-24	1826.92		2008-01-14	37547.00
2008-01-25	12207.2		2008-01-25	1789.17		2008-01-15	36682.00
2008-01-28	12383.9		2008-01-28	1805.08		2008-01-16	36632.00
2008-01-29	12480.3		2008-01-29	1807.67		2008-01-17	36238.00
2008-01-30	12442.8		2008-01-30	1808.51		2008-01-18	35753.00
2008-01-31	12650.4		2008-01-31	1841.42		2008-01-21	33903.00
2008-02-01	12743.2		2008-02-01	1855.27		2008-01-22	34302.00
2008-02-04	12635.2		2008-02-04	1828.80		2008-01-23	32940.00
2008-02-05	12265.1		2008-02-05	1773.49		2008-01-24	34237.00
2008-02-06	12200.1		2008-02-06	1740.95		2008-01-25	34197.00
2008-02-07	12247		2008-02-07	1753.30		2008-01-28	34234.00
2008-02-08	12182.1		2008-02-08	1773.74		2008-01-29	34565.00
2008-02-11	12240		2008-02-11	1793.09		2008-01-30	34274.00
2008-02-12	12373.4		2008-02-12	1780.54		2008-01-31	34230.00
2008-02-13	12552.2		2008-02-13	1823.00		2008-02-01	34615.00
2008-02-14	12377		2008-02-14	1787.59		2008-02-04	34767.00
2008-02-15	12348.2		2008-02-15	1780.38		2008-02-05	33675.00
2008-02-19	12337.2		2008-02-19	1764.81		2008-02-06	33856.00
2008-02-20	12427.3		2008-02-20	1787.45		2008-02-07	33227.00
2008-02-21	12284.3		2008-02-21	1766.30		2008-02-08	33053.00
2008-02-22	12381		2008-02-22	1773.44		2008-02-11	32764.00
2008-02-25	12570.2		2008-02-25	1785.46		2008-02-12	33778.00
2008-02-26	12684.9		2008-02-26	1791.31		2008-02-13	34014.00
2008-02-27	12694.3		2008-02-27	1799.94		2008-02-14	34123.00
2008-02-28	12582.2		2008-02-28	1794.46		2008-02-15	33568.00
2008-02-29	12266.4		2008-02-29	1745.27		2008-02-18	33960.00
2008-03-03	12258.9		2008-03-03	1733.27		2008-02-19	34120.00
2008-03-04	12213.8		2008-03-04	1743.70		2008-02-20	33816.00
2008-03-05	12255		2008-03-05	1753.57		2008-02-21	33877.00
2008-03-06	12040.4		2008-03-06	1712.50		2008-02-22	33428.00
2008-03-07	11893.7		2008-03-07	1707.50		2008-02-25	33931.00
2008-03-10	11740.1		2008-03-10	1673.03		2008-02-26	34433.00
2008-03-11	12156.8		2008-03-11	1740.95		2008-02-27	34532.00
2008-03-12	12110.2		2008-03-12	1735.18		2008-02-28	34082.00
2008-03-13	12145.7		2008-03-13	1750.40		2008-02-29	33587.00
2008-03-14	11951.1		2008-03-14	1713.83		2008-03-03	33173.00
2008-03-17	11972.2		2008-03-17	1687.19		2008-03-04	32648.00
2008-03-18	12392.7		2008-03-18	1761.05		2008-03-05	33443.00
2008-03-19	12099.7		2008-03-19	1715.59		2008-03-06	32819.00
2008-03-20	12361.3		2008-03-20	1751.99		2008-03-07	32179.00
2008-03-24	12548.6		2008-03-24	1814.40		2008-03-10	31811.00
2008-03-25	12532.6		2008-03-25	1824.54		2008-03-11	32475.00
2008-03-26	12422.9		2008-03-26	1817.28		2008-03-12	32518.00
2008-03-27	12302.5		2008-03-27	1777.89		2008-03-13	31977.00
2008-03-28	12216.4		2008-03-28	1767.57		2008-03-14	31659.00
2008-03-31	12262.9		2008-03-31	1781.93		2008-03-17	30586.00
2008-04-01	12654.4		2008-04-01	1855.48		2008-03-18	31437.00
2008-04-02	12608.9		2008-04-02	1848.80		2008-03-19	30873.00
2008-04-03	12626		2008-04-03	1855.19		2008-03-20	30371.00
2008-04-04	12609.4		2008-04-04	1865.87		2008-03-25	31453.00
2008-04-07	12612.4		2008-04-07	1860.83		2008-03-26	31281.00
2008-04-08	12576.4		2008-04-08	1846.14		2008-03-27	31669.00
2008-04-09	12527.3		2008-04-09	1826.19		2008-03-28	31696.00
2008-04-10	12582		2008-04-10	1852.97		2008-03-31	31616.00
2008-04-11	12325.4		2008-04-11	1798.72		2008-04-01	32513.00
2008-04-14	12302.1		2008-04-14	1790.93		2008-04-02	33140.00
2008-04-15	12362.5		2008-04-15	1794.73		2008-04-03	33103.00
2008-04-16	12619.3		2008-04-16	1846.89		2008-04-04	33346.00
2008-04-17	12620.5		2008-04-17	1840.88		2008-04-07	33617.00
2008-04-18	12849.4		2008-04-18	1900.28		2008-04-08	33672.00
2008-04-21	12825		2008-04-21	1913.12		2008-04-09	33640.00
2008-04-22	12720.2		2008-04-22	1881.65		2008-04-10	33522.00
2008-04-23	12763.2		2008-04-23	1906.66		2008-04-11	33178.00
2008-04-24	12849		2008-04-24	1924.58		2008-04-14	32803.00
2008-04-25	12891.9		2008-04-25	1918.58		2008-04-15	32735.00
2008-04-28	12871.8		2008-04-28	1923.26		2008-04-16	33256.00
2008-04-29	12831.9		2008-04-29	1933.60		2008-04-17	33162.00
2008-04-30	12820.1		2008-04-30	1917.70		2008-04-18	33881.00
2008-05-01	13010		2008-05-01	1980.44		2008-04-21	33663.00
2008-05-02	13058.2		2008-05-02	1981.87		2008-04-22	33491.00
2008-05-05	12969.5		2008-05-05	1975.82		2008-04-23	33427.00
2008-05-06	13020.8		2008-05-06	1990.61		2008-04-24	33589.00
2008-05-07	12814.4		2008-05-07	1951.42		2008-04-25	34013.00
2008-05-08	12866.8		2008-05-08	1966.86		2008-04-28	33948.00
2008-05-09	12745.9		2008-05-09	1960.29		2008-04-29	33841.00
2008-05-12	12876.3		2008-05-12	1997.02		2008-04-30	33954.00
2008-05-13	12832.2		2008-05-13	2000.61		2008-05-02	34527.00
2008-05-14	12898.4		2008-05-14	1997.30		2008-05-05	34495.00
2008-05-15	12992.7		2008-05-15	2031.34		2008-05-06	34298.00
2008-05-16	12986.8		2008-05-16	2031.27		2008-05-07	34547.00
2008-05-19	13028.2		2008-05-19	2016.60		2008-05-08	34082.00
2008-05-20	12828.7		2008-05-20	2000.67		2008-05-09	33722.00
2008-05-21	12601.2		2008-05-21	1956.80		2008-05-12	33744.00
2008-05-22	12625.6		2008-05-22	1964.92		2008-05-13	33805.00
2008-05-23	12479.6		2008-05-23	1958.96		2008-05-14	34270.00
2008-05-27	12548.4		2008-05-27	1995.44		2008-05-15	34233.00
2008-05-28	12594		2008-05-28	2000.07		2008-05-16	34384.00
2008-05-29	12646.2		2008-05-29	2019.02		2008-05-19	33652.00
2008-05-30	12638.3		2008-05-30	2032.57		2008-05-20	33118.00
2008-06-02	12503.8		2008-06-02	2006.84		2008-05-21	33061.00
2008-06-03	12402.9		2008-06-03	1996.79		2008-05-22	33278.00
2008-06-04	12390.5		2008-06-04	2021.45		2008-05-23	32870.00
2008-06-05	12604.5		2008-06-05	2055.11		2008-05-26	32764.00
2008-06-06	12209.8		2008-06-06	1990.39		2008-05-27	32743.00
2008-06-09	12280.3		2008-06-09	1979.71		2008-05-28	32758.00
2008-06-10	12289.8		2008-06-10	1972.54		2008-05-29	32769.00
2008-06-11	12083.8		2008-06-11	1924.33		2008-05-30	33225.00
2008-06-12	12141.6		2008-06-12	1924.26		2008-06-02	32717.00
2008-06-13	12307.4		2008-06-13	1966.01		2008-06-03	32813.00
2008-06-16	12269.1		2008-06-16	1984.76		2008-06-04	32508.00
2008-06-17	12160.3		2008-06-17	1972.82		2008-06-05	32542.00
2008-06-18	12029.1		2008-06-18	1951.10		2008-06-06	31754.00
2008-06-19	12063.1		2008-06-19	1982.69		2008-06-09	31721.00
2008-06-20	11842.7		2008-06-20	1928.39		2008-06-10	31343.00
2008-06-23	11842.4		2008-06-23	1913.31		2008-06-11	30728.00
2008-06-24	11807.4		2008-06-24	1903.74		2008-06-12	30890.00
2008-06-25	11811.8		2008-06-25	1933.86		2008-06-13	30942.00
2008-06-26	11453.4		2008-06-26	1855.39		2008-06-16	30817.00
2008-06-27	11346.5		2008-06-27	1855.72		2008-06-17	30971.00
2008-06-30	11350		2008-06-30	1837.09		2008-06-18	30464.00
2008-07-01	11382.3		2008-07-01	1862.71		2008-06-19	30368.00
2008-07-02	11215.5		2008-07-02	1816.15		2008-06-20	29854.00
2008-07-03	11288.5		2008-07-03	1816.35		2008-06-23	29727.00
2008-07-07	11232		2008-07-07	1826.93		2008-06-24	29579.00
2008-07-08	11384.2		2008-07-08	1871.28		2008-06-25	30009.00
2008-07-09	11147.4		2008-07-09	1819.18		2008-06-26	29373.00
2008-07-10	11229		2008-07-10	1839.57		2008-06-27	29198.00
2008-07-11	11100.5		2008-07-11	1810.88		2008-06-30	29346.00
2008-07-14	11055.2		2008-07-14	1798.03		2008-07-01	28786.00
2008-07-15	10962.5		2008-07-15	1798.35		2008-07-02	28974.00
2008-07-16	11239.3		2008-07-16	1843.87		2008-07-03	29094.00
2008-07-17	11446.7		2008-07-17	1853.47		2008-07-04	28541.00
2008-07-18	11496.6		2008-07-18	1823.23		2008-07-07	28892.00
2008-07-21	11467.3		2008-07-21	1819.76		2008-07-08	28306.00
2008-07-22	11602.5		2008-07-22	1821.62		2008-07-09	28771.00
2008-07-23	11632.4		2008-07-23	1845.56		2008-07-10	28437.00
2008-07-24	11349.3		2008-07-24	1816.98		2008-07-11	27676.00
2008-07-25	11370.7		2008-07-25	1846.55		2008-07-14	27748.00
2008-07-28	11131.1		2008-07-28	1802.99		2008-07-15	27044.00
2008-07-29	11397.6		2008-07-29	1845.55		2008-07-16	27194.00
2008-07-30	11583.7		2008-07-30	1852.80		2008-07-17	27668.00
2008-07-31	11378		2008-07-31	1849.15		2008-07-18	28100.00
2008-08-01	11326.3		2008-08-01	1826.56		2008-07-21	28220.00
2008-08-04	11284.1		2008-08-04	1804.84		2008-07-22	28230.00
2008-08-05	11615.8		2008-08-05	1869.76		2008-07-23	28841.00
2008-08-06	11656.1		2008-08-06	1895.21		2008-07-24	28665.00
2008-08-07	11431.4		2008-08-07	1880.09		2008-07-25	28661.00
2008-08-08	11734.3		2008-08-08	1926.23		2008-07-28	28369.00
2008-08-11	11782.4		2008-08-11	1941.23		2008-07-29	28278.00
2008-08-12	11642.5		2008-08-12	1941.07		2008-07-30	28415.00
2008-08-13	11533		2008-08-13	1942.02		2008-07-31	28331.00
2008-08-14	11615.9		2008-08-14	1964.38		2008-08-01	28130.00
2008-08-15	11659.9		2008-08-15	1957.56		2008-08-04	27826.00
2008-08-18	11479.4		2008-08-18	1932.70		2008-08-05	28753.00
2008-08-19	11348.5		2008-08-19	1908.68		2008-08-06	29014.00
2008-08-20	11417.4		2008-08-20	1913.02		2008-08-07	29154.00
2008-08-21	11430.2		2008-08-21	1906.74		2008-08-08	29089.00
2008-08-22	11628.1		2008-08-22	1931.47		2008-08-11	29557.00
2008-08-25	11386.2		2008-08-25	1889.72		2008-08-12	29380.00
2008-08-26	11412.9		2008-08-26	1886.32		2008-08-13	28758.00
2008-08-27	11502.5		2008-08-27	1900.30		2008-08-14	28778.00
2008-08-28	11715.2		2008-08-28	1915.12		2008-08-18	28867.00
2008-08-29	11544		2008-08-29	1872.54		2008-08-19	28257.00
2008-09-02	11516.9		2008-09-02	1850.14		2008-08-20	28148.00
2008-09-03	11532.9		2008-09-03	1833.09		2008-08-21	27758.00
2008-09-04	11188.2		2008-09-04	1774.78		2008-08-22	28090.00
2008-09-05	11221		2008-09-05	1768.23		2008-08-25	27900.00
2008-09-08	11510.7		2008-09-08	1762.95		2008-08-26	27977.00
2008-09-09	11230.7		2008-09-09	1721.55		2008-08-27	27958.00
2008-09-10	11268.9		2008-09-10	1738.07		2008-08-28	28625.00
2008-09-11	11433.7		2008-09-11	1773.65		2008-08-29	28789.00
2008-09-12	11422		2008-09-12	1767.13		2008-09-01	28775.00
2008-09-15	10917.5		2008-09-15	1705.46		2008-09-02	29208.00
2008-09-16	11059		2008-09-16	1724.08		2008-09-03	29061.00
2008-09-17	10609.7		2008-09-17	1632.45		2008-09-04	28233.00
2008-09-18	11019.7		2008-09-18	1697.42		2008-09-05	27567.00
2008-09-19	11388.4		2008-09-19	1745.06		2008-09-08	28429.00
2008-09-22	11015.7		2008-09-22	1665.94		2008-09-09	28263.00
2008-09-23	10854.2		2008-09-23	1648.40		2008-09-10	28064.00
2008-09-24	10825.2		2008-09-24	1661.33		2008-09-11	27942.00
2008-09-25	11022.1		2008-09-25	1687.55		2008-09-12	28372.00
2008-09-26	11143.1		2008-09-26	1672.04		2008-09-15	27333.00
2008-09-29	10365.5		2008-09-29	1496.15		2008-09-16	26589.00
2008-09-30	10850.7		2008-09-30	1594.63		2008-09-17	25920.00
2008-10-01	10831.1		2008-10-01	1563.80		2008-09-18	25664.00
2008-10-02	10482.9		2008-10-02	1491.11		2008-09-19	27877.00
2008-10-03	10325.4		2008-10-03	1470.84		2008-09-22	27438.00
2008-10-06	9955.5		2008-10-06	1411.28		2008-09-23	27067.00
2008-10-07	9447.11		2008-10-07	1329.98		2008-09-24	26929.00
2008-10-08	9258.1		2008-10-08	1330.61		2008-09-25	27573.00
2008-10-09	8579.19		2008-10-09	1275.10		2008-09-26	27154.00
2008-10-10	8451.19		2008-10-10	1269.80		2008-09-29	25803.00
2008-10-13	9387.61		2008-10-13	1429.54		2008-09-30	25530.00
2008-10-14	9310.99		2008-10-14	1364.59		2008-10-01	25681.00
2008-10-15	8577.91		2008-10-15	1244.23		2008-10-02	25258.00
2008-10-16	8979.26		2008-10-16	1312.97		2008-10-03	25911.00
2008-10-17	8852.22		2008-10-17	1311.72		2008-10-06	23776.00
2008-10-20	9265.43		2008-10-20	1352.76		2008-10-07	23622.00
2008-10-21	9033.66		2008-10-21	1283.43		2008-10-08	22274.00
2008-10-22	8519.21		2008-10-22	1237.09		2008-10-09	21871.00
2008-10-23	8691.25		2008-10-23	1239.16		2008-10-10	20309.00
2008-10-24	8378.95		2008-10-24	1202.27		2008-10-13	22642.00
2008-10-27	8175.77		2008-10-27	1169.78		2008-10-14	23471.00
2008-10-28	9065.12		2008-10-28	1297.57		2008-10-15	22221.00
2008-10-29	8990.96		2008-10-29	1302.12		2008-10-16	20714.00
2008-10-30	9180.69		2008-10-30	1333.94		2008-10-17	21645.00
2008-10-31	9325.01		2008-10-31	1334.78		2008-10-20	22182.00
2008-11-03	9319.83		2008-11-03	1334.75		2008-10-21	21873.00
2008-11-04	9625.28		2008-11-04	1378.40		2008-10-22	21093.00
2008-11-05	9139.27		2008-11-05	1299.98		2008-10-23	21061.00
2008-11-06	8695.79		2008-11-06	1241.97		2008-10-24	19879.00
2008-11-07	8943.81		2008-11-07	1271.62		2008-10-27	19092.00
2008-11-10	8870.54		2008-11-10	1251.00		2008-10-28	18628.00
2008-11-11	8693.96		2008-11-11	1225.59		2008-10-29	20466.00
2008-11-12	8282.66		2008-11-12	1165.38		2008-10-30	20768.00
2008-11-13	8835.25		2008-11-13	1240.93		2008-10-31	21367.00
2008-11-14	8497.31		2008-11-14	1179.63		2008-11-03	21607.00
2008-11-17	8273.58		2008-11-17	1151.96		2008-11-04	23090.00
2008-11-18	8424.75		2008-11-18	1155.75		2008-11-05	22758.00
2008-11-19	7997.28		2008-11-19	1087.60		2008-11-06	21607.00
2008-11-20	7552.29		2008-11-20	1036.51		2008-11-07	21911.00
2008-11-21	8046.42		2008-11-21	1085.57		2008-11-10	22077.00
2008-11-24	8443.39		2008-11-24	1154.34		2008-11-11	20709.00
2008-11-25	8479.47		2008-11-25	1142.58		2008-11-12	20227.00
2008-11-26	8726.61		2008-11-26	1193.09		2008-11-13	20414.00
2008-11-28	8829.04		2008-11-28	1185.75		2008-11-14	20831.00
2008-12-01	8149.09		2008-12-01	1091.16		2008-11-17	20081.00
2008-12-02	8419.09		2008-12-02	1130.00		2008-11-18	20119.00
2008-12-03	8591.69		2008-12-03	1166.20		2008-11-19	19535.00
2008-12-04	8376.24		2008-12-04	1127.75		2008-11-20	19124.00
2008-12-05	8635.42		2008-12-05	1177.87		2008-11-21	18533.00
2008-12-08	8934.18		2008-12-08	1225.06		2008-11-24	19899.00
2008-12-09	8691.33		2008-12-09	1212.45		2008-11-25	19778.00
2008-12-10	8761.42		2008-12-10	1222.38		2008-11-26	19901.00
2008-12-11	8565.09		2008-12-11	1180.46		2008-11-27	20152.00
2008-12-12	8629.68		2008-12-12	1206.65		2008-11-28	19985.00
2008-12-15	8564.53		2008-12-15	1181.87		2008-12-01	18736.00
2008-12-16	8924.14		2008-12-16	1243.49		2008-12-02	19102.00
2008-12-17	8824.34		2008-12-17	1225.86		2008-12-03	19129.00
2008-12-18	8604.99		2008-12-18	1204.69		2008-12-04	18911.00
2008-12-19	8579.11		2008-12-19	1217.19		2008-12-05	17968.00
2008-12-22	8519.69		2008-12-22	1189.15		2008-12-08	19314.00
2008-12-23	8419.49		2008-12-23	1183.19		2008-12-09	19620.00
2008-12-24	8468.48		2008-12-24	1184.30		2008-12-10	19830.00
2008-12-26	8515.55		2008-12-26	1185.44		2008-12-11	19678.00
2008-12-29	8483.93		2008-12-29	1173.15		2008-12-12	19174.00
2008-12-30	8668.39		2008-12-30	1201.34		2008-12-15	19057.00
2008-12-31	8776.39		2008-12-31	1211.65		2008-12-16	19301.00
2009-01-02	9034.69		2009-01-02	1263.70		2008-12-17	19352.00
2009-01-05	8952.89		2009-01-05	1262.52		2008-12-18	19557.00
2009-01-06	9015.1		2009-01-06	1274.49		2008-12-19	19683.00
2009-01-07	8769.7		2009-01-07	1238.60		2008-12-22	19222.00
2009-01-08	8742.46		2009-01-08	1252.52		2008-12-23	19142.00
2009-01-09	8599.18		2009-01-09	1223.01		2008-12-29	19167.00
2009-01-12	8473.97		2009-01-12	1201.13		2008-12-30	19460.00
2009-01-13	8448.56		2009-01-13	1202.65		2008-12-31	19460.00
2009-01-14	8200.14		2009-01-14	1163.42		2009-01-02	19953.00
2009-01-15	8212.49		2009-01-15	1183.52		2009-01-05	20262.00
2009-01-16	8281.22		2009-01-16	1198.14		2009-01-06	20729.00
2009-01-20	7949.09		2009-01-20	1136.61		2009-01-07	20606.00
2009-01-21	8228.1		2009-01-21	1185.76		2009-01-08	20630.00
2009-01-22	8122.8		2009-01-22	1168.08		2009-01-09	20093.00
2009-01-23	8077.56		2009-01-23	1175.89		2009-01-12	19911.00
2009-01-26	8116.03		2009-01-26	1184.56		2009-01-13	19455.00
2009-01-27	8174.73		2009-01-27	1194.41		2009-01-14	18763.00
2009-01-28	8375.45		2009-01-28	1235.91		2009-01-15	18402.00
2009-01-29	8149.01		2009-01-29	1203.85		2009-01-16	18703.00
2009-01-30	8000.86		2009-01-30	1180.25		2009-01-19	18367.00
2009-02-02	7936.75		2009-02-02	1195.75		2009-01-20	18024.00
2009-02-03	8078.36		2009-02-03	1215.66		2009-01-21	17684.00
2009-02-04	7956.66		2009-02-04	1215.43		2009-01-22	17369.00
2009-02-05	8063.07		2009-02-05	1245.11		2009-01-23	17283.00
2009-02-06	8280.59		2009-02-06	1277.49		2009-01-26	17797.00
2009-02-09	8270.87		2009-02-09	1281.65		2009-01-27	17739.00
2009-02-10	7888.88		2009-02-10	1229.29		2009-01-28	18341.00
2009-02-11	7939.53		2009-02-11	1227.05		2009-01-29	18092.00
2009-02-12	7932.76		2009-02-12	1242.81		2009-01-30	17934.00
2009-02-13	7850.41		2009-02-13	1236.85		2009-02-02	17467.00
2009-02-17	7552.6		2009-02-17	1187.04		2009-02-03	17669.00
2009-02-18	7555.63		2009-02-18	1188.77		2009-02-04	18015.00
2009-02-19	7465.95		2009-02-19	1167.89		2009-02-05	18013.00
2009-02-20	7365.67		2009-02-20	1172.71		2009-02-06	18434.00
2009-02-23	7114.78		2009-02-23	1128.97		2009-02-09	18663.00
2009-02-24	7350.94		2009-02-24	1171.45		2009-02-10	18252.00
2009-02-25	7270.89		2009-02-25	1160.83		2009-02-11	18074.00
2009-02-26	7182.08		2009-02-26	1127.10		2009-02-12	17669.00
2009-02-27	7062.93		2009-02-27	1116.99		2009-02-13	17731.00
2009-03-02	6763.29		2009-03-02	1076.67		2009-02-16	17410.00
2009-03-03	6726.02		2009-03-03	1080.67		2009-02-17	16726.00
2009-03-04	6875.84		2009-03-04	1110.30		2009-02-18	16580.00
2009-03-05	6594.44		2009-03-05	1074.52		2009-02-19	16501.00
2009-03-06	6626.94		2009-03-06	1064.70		2009-02-20	15530.00
2009-03-09	6547.05		2009-03-09	1043.87		2009-02-23	15391.00
2009-03-10	6926.49		2009-03-10	1112.44		2009-02-24	15436.00
2009-03-11	6930.4		2009-03-11	1125.95		2009-02-25	15218.00
2009-03-12	7170.06		2009-03-12	1164.71		2009-02-26	15664.00
2009-03-13	7223.98		2009-03-13	1168.52		2009-02-27	15282.00
2009-03-16	7216.97		2009-03-16	1145.45		2009-03-02	14362.00
2009-03-17	7395.7		2009-03-17	1192.17		2009-03-03	14017.00
2009-03-18	7486.58		2009-03-18	1206.96		2009-03-04	14363.00
2009-03-19	7400.8		2009-03-19	1204.21		2009-03-05	13523.00
2009-03-20	7278.38		2009-03-20	1187.18		2009-03-06	12895.00
2009-03-23	7775.86		2009-03-23	1259.81		2009-03-09	12621.00
2009-03-24	7659.97		2009-03-24	1234.34		2009-03-10	13503.00
2009-03-25	7749.81		2009-03-25	1236.66		2009-03-11	13568.00
2009-03-26	7924.56		2009-03-26	1281.30		2009-03-12	13921.00
2009-03-27	7776.18		2009-03-27	1251.47		2009-03-13	13804.00
2009-03-30	7522.02		2009-03-30	1220.81		2009-03-16	14158.00
2009-03-31	7608.92		2009-03-31	1237.01		2009-03-17	14082.00
2009-04-01	7761.6		2009-04-01	1252.51		2009-03-18	14473.00
2009-04-02	7978.08		2009-04-02	1294.30		2009-03-19	14749.00
2009-04-03	8017.59		2009-04-03	1316.16		2009-03-20	14948.00
2009-04-06	7975.85		2009-04-06	1313.10		2009-03-23	15811.00
2009-04-07	7789.56		2009-04-07	1275.42		2009-03-24	15837.00
2009-04-08	7837.11		2009-04-08	1300.75		2009-03-25	16263.00
2009-04-09	8083.38		2009-04-09	1340.28		2009-03-26	16483.00
2009-04-13	8057.81		2009-04-13	1336.67		2009-03-27	16343.00
2009-04-14	7920.18		2009-04-14	1322.31		2009-03-30	15269.00
2009-04-15	8029.62		2009-04-15	1316.51		2009-03-31	15875.00
2009-04-16	8125.43		2009-04-16	1352.98		2009-04-01	16047.00
2009-04-17	8131.33		2009-04-17	1353.92		2009-04-02	16811.00
2009-04-20	7841.73		2009-04-20	1309.37		2009-04-03	16900.00
2009-04-21	7969.56		2009-04-21	1329.06		2009-04-06	16690.00
2009-04-22	7886.57		2009-04-22	1335.72		2009-04-07	16561.00
2009-04-23	7957.06		2009-04-23	1344.41		2009-04-08	16939.00
2009-04-24	8076.29		2009-04-24	1373.28		2009-04-09	17408.00
2009-04-27	8025		2009-04-27	1369.94		2009-04-10	17408.00
2009-04-28	8016.95		2009-04-28	1361.92		2009-04-13	17408.00
2009-04-29	8185.73		2009-04-29	1382.38		2009-04-14	17816.00
2009-04-30	8168.12		2009-04-30	1394.33		2009-04-15	17811.00
2009-05-01	8212.41		2009-05-01	1396.62		2009-04-16	18154.00
2009-05-04	8426.74		2009-05-04	1427.96		2009-04-17	18510.00
2009-05-05	8410.65		2009-05-05	1423.81		2009-04-20	17731.00
2009-05-06	8512.28		2009-05-06	1423.85		2009-04-21	17688.00
2009-05-07	8409.85		2009-05-07	1389.83		2009-04-22	18086.00
2009-05-08	8574.65		2009-05-08	1394.16		2009-04-23	18145.00
2009-05-11	8418.77		2009-05-11	1395.79		2009-04-24	18651.00
2009-05-12	8469.11		2009-05-12	1377.40		2009-04-27	18823.00
2009-05-13	8284.89		2009-05-13	1339.83		2009-04-28	18498.00
2009-05-14	8331.32		2009-05-14	1359.67		2009-04-29	18904.00
2009-05-15	8268.64		2009-05-15	1355.11		2009-04-30	19177.00
2009-05-18	8504.08		2009-05-18	1392.73		2009-05-01	19177.00
2009-05-19	8474.85		2009-05-19	1398.05		2009-05-04	19792.00
2009-05-20	8422.04		2009-05-20	1393.72		2009-05-05	19685.00
2009-05-21	8292.13		2009-05-21	1367.39		2009-05-06	20104.00
2009-05-22	8277.32		2009-05-22	1363.17		2009-05-07	19814.00
2009-05-26	8473.49		2009-05-26	1412.61		2009-05-08	20509.00
2009-05-27	8300.02		2009-05-27	1401.88		2009-05-11	20200.00
2009-05-28	8403.8		2009-05-28	1420.31		2009-05-12	20337.00
2009-05-29	8500.33		2009-05-29	1435.57		2009-05-13	19381.00
2009-06-01	8721.44		2009-06-01	1477.12		2009-05-14	19271.00
2009-06-02	8740.87		2009-06-02	1480.31		2009-05-15	19548.00
2009-06-03	8675.24		2009-06-03	1475.44		2009-05-18	19953.00
2009-06-04	8750.24		2009-06-04	1492.74		2009-05-19	20172.00
2009-06-05	8763.13		2009-06-05	1493.21		2009-05-20	20525.00
2009-06-08	8764.49		2009-06-08	1488.49		2009-05-21	19883.00
2009-06-09	8763.06		2009-06-09	1501.55		2009-05-22	20007.00
2009-06-10	8739.02		2009-06-10	1495.27		2009-05-25	19967.00
2009-06-11	8770.92		2009-06-11	1497.01		2009-05-26	20297.00
2009-06-12	8799.26		2009-06-12	1489.97		2009-05-27	20312.00
2009-06-15	8612.13		2009-06-15	1456.96		2009-05-28	20150.00
2009-06-16	8504.67		2009-06-16	1443.25		2009-05-29	19884.00
2009-06-17	8497.18		2009-06-17	1455.89		2009-06-01	20511.70
2009-06-18	8555.6		2009-06-18	1453.80		2009-06-02	20523.70
2009-06-19	8539.73		2009-06-19	1471.23		2009-06-03	20117.70
2009-06-22	8339.01		2009-06-22	1426.61		2009-06-04	20129.40
2009-06-23	8322.91		2009-06-23	1424.46		2009-06-05	20170.10
2009-06-24	8299.86		2009-06-24	1447.06		2009-06-08	19889.60
2009-06-25	8472.4		2009-06-25	1475.82		2009-06-09	20070.60
2009-06-26	8438.39		2009-06-26	1480.20		2009-06-10	20299.00
2009-06-29	8529.38		2009-06-29	1483.83		2009-06-11	20585.10
2009-06-30	8447		2009-06-30	1477.25		2009-06-12	20384.20
2009-07-01	8504.06		2009-07-01	1481.34		2009-06-15	19770.50
2009-07-02	8280.74		2009-07-02	1446.28		2009-06-16	19589.60
2009-07-06	8324.87		2009-07-06	1441.01		2009-06-17	19023.10
2009-07-07	8163.6		2009-07-07	1404.78		2009-06-18	19233.80
2009-07-08	8178.41		2009-07-08	1411.53		2009-06-19	19348.00
2009-07-09	8183.17		2009-07-09	1414.98		2009-06-22	18541.30
2009-07-10	8146.52		2009-07-10	1419.84		2009-06-23	18464.10
2009-07-13	8331.68		2009-07-13	1447.70		2009-06-24	19040.60
2009-07-14	8359.49		2009-07-14	1452.84		2009-06-25	18940.60
2009-07-15	8616.21		2009-07-15	1500.98		2009-06-26	18831.50
2009-07-16	8711.82		2009-07-16	1518.87		2009-06-29	19096.20
2009-07-17	8743.94		2009-07-17	1527.26		2009-06-30	19063.10
2009-07-20	8848.15		2009-07-20	1544.00		2009-07-01	19443.20
2009-07-21	8915.94		2009-07-21	1553.01		2009-07-02	18928.70
2009-07-22	8881.26		2009-07-22	1565.00		2009-07-03	18942.20
2009-07-23	9069.29		2009-07-23	1601.52		2009-07-06	18558.50
2009-07-24	9093.24		2009-07-24	1599.06		2009-07-07	18321.30
2009-07-27	9108.51		2009-07-27	1599.31		2009-07-08	17947.40
2009-07-28	9096.72		2009-07-28	1605.47		2009-07-09	18158.60
2009-07-29	9070.72		2009-07-29	1599.61		2009-07-10	17837.00
2009-07-30	9154.46		2009-07-30	1609.87		2009-07-13	18217.50
2009-07-31	9171.61		2009-07-31	1603.36		2009-07-14	18450.50
2009-08-03	9286.56		2009-08-03	1628.12		2009-07-15	19130.00
2009-08-04	9320.19		2009-08-04	1628.49		2009-07-16	19232.90
2009-08-05	9280.97		2009-08-05	1614.44		2009-07-17	19282.60
2009-08-06	9256.26		2009-08-06	1600.29		2009-07-20	19516.70
2009-08-07	9370.07		2009-08-07	1619.49		2009-07-21	19830.30
2009-08-10	9337.95		2009-08-10	1610.43		2009-07-22	19925.70
2009-08-11	9241.45		2009-08-11	1594.69		2009-07-23	20242.30
2009-08-12	9361.61		2009-08-12	1619.59		2009-07-24	20161.20
2009-08-13	9398.19		2009-08-13	1628.65		2009-07-27	20346.10
2009-08-14	9321.4		2009-08-14	1611.58		2009-07-28	20012.30
2009-08-17	9135.34		2009-08-17	1564.89		2009-07-29	20282.00
2009-08-18	9217.94		2009-08-18	1586.50		2009-07-30	20818.60
2009-08-19	9279.16		2009-08-19	1596.61		2009-07-31	20575.50
2009-08-20	9350.05		2009-08-20	1614.22		2009-08-03	20914.40
2009-08-21	9505.96		2009-08-21	1637.78		2009-08-04	20966.90
2009-08-24	9509.28		2009-08-24	1634.78		2009-08-05	20962.50
2009-08-25	9539.29		2009-08-25	1639.90		2009-08-06	21128.70
2009-08-26	9543.52		2009-08-26	1637.00		2009-08-07	21402.20
2009-08-27	9580.63		2009-08-27	1640.97		2009-08-10	21576.60
2009-08-28	9544.2		2009-08-28	1643.24		2009-08-11	21268.50
2009-08-31	9496.28		2009-08-31	1625.19		2009-08-12	21546.40
2009-09-01	9310.6		2009-09-01	1595.84		2009-08-13	21827.20
2009-09-02	9280.67		2009-09-02	1594.28		2009-08-14	21552.40
2009-09-03	9344.61		2009-09-03	1605.98		2009-08-17	20962.40
2009-09-04	9441.27		2009-09-04	1638.07		2009-08-18	21247.80
2009-09-08	9497.34		2009-09-08	1654.81		2009-08-19	21132.20
2009-09-09	9547.22		2009-09-09	1669.23		2009-08-20	21394.40
2009-09-10	9627.48		2009-09-10	1686.16		2009-08-21	21896.50
2009-09-11	9605.41		2009-09-11	1685.46		2009-08-24	22354.90
2009-09-14	9626.8		2009-09-14	1693.76		2009-08-25	22473.80
2009-09-15	9683.41		2009-09-15	1699.53		2009-08-26	22554.70
2009-09-16	9791.71		2009-09-16	1723.73		2009-08-27	22474.80
2009-09-17	9783.92		2009-09-17	1721.09		2009-08-28	22672.50
2009-09-18	9820.2		2009-09-18	1725.24		2009-08-31	22420.40
2009-09-21	9778.86		2009-09-21	1731.58		2009-09-01	21966.20
2009-09-22	9829.87		2009-09-22	1734.09		2009-09-02	21773.60
2009-09-23	9748.55		2009-09-23	1724.27		2009-09-03	21936.60
2009-09-24	9707.44		2009-09-24	1709.76		2009-09-04	22214.60
2009-09-25	9665.19		2009-09-25	1694.15		2009-09-07	22563.30
2009-09-28	9789.36		2009-09-28	1724.59		2009-09-08	22542.90
2009-09-29	9742.2		2009-09-29	1717.67		2009-09-09	22802.00
2009-09-30	9712.28		2009-09-30	1718.99		2009-09-10	22849.90
2009-10-01	9509.28		2009-10-01	1666.41		2009-09-11	23039.30
2009-10-02	9487.67		2009-10-02	1662.49		2009-09-14	23029.30
2009-10-05	9599.75		2009-10-05	1675.64		2009-09-15	23108.10
2009-10-06	9731.25		2009-10-06	1705.25		2009-09-16	23465.50
2009-10-07	9725.58		2009-10-07	1710.45		2009-09-17	23583.00
2009-10-08	9786.87		2009-10-08	1717.79		2009-09-18	23484.00
2009-10-09	9864.94		2009-10-09	1727.76		2009-09-21	23047.90
2009-10-12	9885.8		2009-10-12	1729.63		2009-09-22	23066.90
2009-10-13	9871.06		2009-10-13	1730.27		2009-09-23	23239.10
2009-10-14	10015.9		2009-10-14	1754.26		2009-09-24	22953.40
2009-10-15	10062.9		2009-10-15	1753.36		2009-09-25	23102.70
2009-10-16	9995.91		2009-10-16	1739.32		2009-09-28	23478.40
2009-10-19	10092.2		2009-10-19	1756.68		2009-09-29	23565.60
2009-10-20	10041.5		2009-10-20	1756.19		2009-09-30	23472.70
2009-10-21	9949.36		2009-10-21	1753.56		2009-10-01	23053.50
2009-10-22	10081.3		2009-10-22	1763.15		2009-10-02	22652.90
2009-10-23	9972.18		2009-10-23	1753.63		2009-10-05	22830.80
2009-10-26	9867.96		2009-10-26	1746.75		2009-10-06	23459.60
2009-10-27	9882.17		2009-10-27	1722.46		2009-10-07	23414.30
2009-10-28	9762.69		2009-10-28	1682.06		2009-10-08	23663.70
2009-10-29	9962.58		2009-10-29	1711.27		2009-10-09	23770.60
2009-10-30	9712.73		2009-10-30	1667.13		2009-10-12	24140.90
2009-11-02	9789.44		2009-11-02	1672.91		2009-10-13	23928.80
2009-11-03	9771.91		2009-11-03	1679.20		2009-10-14	24348.20
2009-11-04	9802.14		2009-11-04	1680.67		2009-10-15	24339.80
2009-11-05	10006		2009-11-05	1721.09		2009-10-16	24152.30
2009-11-06	10023.4		2009-11-06	1730.76		2009-10-19	24426.00
2009-11-09	10226.9		2009-11-09	1768.40		2009-10-20	24228.10
2009-11-10	10247		2009-11-10	1773.17		2009-10-21	24175.90
2009-11-11	10291.3		2009-11-11	1782.95		2009-10-22	23813.40
2009-11-12	10197.5		2009-11-12	1773.14		2009-10-23	23420.60
2009-11-13	10270.5		2009-11-13	1788.61		2009-10-26	23001.60
2009-11-16	10407		2009-11-16	1807.56		2009-10-27	22829.50
2009-11-17	10437.4		2009-11-17	1812.21		2009-10-28	22315.60
2009-11-18	10426.3		2009-11-18	1801.74		2009-10-29	22772.60
2009-11-19	10332.4		2009-11-19	1773.19		2009-10-30	22060.30
2009-11-20	10318.2		2009-11-20	1764.39		2009-11-02	22318.60
2009-11-23	10451		2009-11-23	1792.94		2009-11-03	21946.90
2009-11-24	10433.7		2009-11-24	1786.25		2009-11-04	22385.70
2009-11-25	10464.4		2009-11-25	1793.67		2009-11-05	22582.20
2009-11-27	10309.9		2009-11-27	1765.46		2009-11-06	22549.60
2009-11-30	10344.8		2009-11-30	1767.43		2009-11-09	23065.90
2009-12-01	10471.6		2009-12-01	1787.71		2009-11-10	23013.70
2009-12-02	10452.7		2009-12-02	1790.82		2009-11-11	23266.60
2009-12-03	10366.1		2009-12-03	1782.91		2009-11-12	23209.50
2009-12-04	10388.9		2009-12-04	1791.91		2009-11-13	23284.20
2009-12-07	10390.1		2009-12-07	1783.65		2009-11-16	23620.40
2009-12-08	10286		2009-12-08	1772.73		2009-11-17	23381.20
2009-12-09	10337		2009-12-09	1789.70		2009-11-18	23334.70
2009-12-10	10405.8		2009-12-10	1799.37		2009-11-19	22823.20
2009-12-11	10471.5		2009-12-11	1792.06		2009-11-20	22511.70
2009-12-14	10501		2009-12-14	1809.09		2009-11-23	22956.40
2009-12-15	10452		2009-12-15	1798.21		2009-11-24	22708.40
2009-12-16	10441.1		2009-12-16	1800.82		2009-11-25	22741.80
2009-12-17	10308.3		2009-12-17	1778.27		2009-11-26	21922.40
2009-12-18	10328.9		2009-12-18	1807.36		2009-11-27	22205.30
2009-12-21	10414.1		2009-12-21	1828.79		2009-11-30	21928.20
2009-12-22	10464.9		2009-12-22	1839.51		2009-12-01	22556.10
2009-12-23	10466.4		2009-12-23	1851.99		2009-12-02	22572.90
2009-12-24	10520.1		2009-12-24	1869.84		2009-12-03	22615.90
2009-12-28	10547.1		2009-12-28	1878.18		2009-12-04	22926.00
2009-12-29	10545.4		2009-12-29	1872.02		2009-12-07	22788.50
2009-12-30	10548.5		2009-12-30	1878.65		2009-12-08	22404.30
2009-12-31	10428		2009-12-31	1860.31		2009-12-09	22236.20
2010-01-04	10584		2010-01-04	1886.70		2009-12-10	22385.70
2010-01-05	10572		2010-01-05	1888.43		2009-12-11	22411.50
2010-01-06	10573.7		2010-01-06	1878.42		2009-12-14	22652.30
2010-01-07	10606.9		2010-01-07	1876.72		2009-12-15	22617.20
2010-01-08	10618.2		2010-01-08	1892.59		2009-12-16	22889.60
2010-01-11	10664		2010-01-11	1886.24		2009-12-17	22677.70
2010-01-12	10627.3		2010-01-12	1861.79		2009-12-18	22472.40
2010-01-13	10680.8		2010-01-13	1886.13		2009-12-21	22738.70
2010-01-14	10710.5		2010-01-14	1886.52		2009-12-22	22982.60
2010-01-15	10609.6		2010-01-15	1864.52		2009-12-23	23109.10
2010-01-19	10725.4		2010-01-19	1895.48		2009-12-24	23109.10
2010-01-20	10603.1		2010-01-20	1867.95		2009-12-25	23109.10
2010-01-21	10389.9		2010-01-21	1850.57		2009-12-28	23302.60
2010-01-22	10173		2010-01-22	1794.82		2009-12-29	23376.20
2010-01-25	10196.9		2010-01-25	1802.39		2009-12-30	23248.40
2010-01-26	10194.3		2010-01-26	1803.86		2009-12-31	23248.40
2010-01-27	10236.2		2010-01-27	1818.90		2010-01-01	23248.40
2010-01-28	10120.5		2010-01-28	1771.10		2010-01-04	23545.00
2010-01-29	10067.3		2010-01-29	1741.04		2010-01-05	23555.70
2010-02-01	10185.5		2010-02-01	1760.72		2010-01-06	23622.30
2010-02-02	10296.9		2010-02-02	1776.92		2010-01-07	23709.00
2010-02-03	10270.5		2010-02-03	1784.70		2010-01-08	23811.10
2010-02-04	10002.2		2010-02-04	1732.99		2010-01-11	23774.80
2010-02-05	10012.2		2010-02-05	1746.12		2010-01-12	23583.30
2010-02-08	9908.39		2010-02-08	1734.88		2010-01-13	23658.40
2010-02-09	10058.6		2010-02-09	1753.84		2010-01-14	23806.00
2010-02-10	10038.4		2010-02-10	1749.76		2010-01-15	23472.10
2010-02-11	10144.2		2010-02-11	1775.74		2010-01-18	23509.80
2010-02-12	10099.1		2010-02-12	1779.11		2010-01-19	23705.70
2010-02-16	10268.8		2010-02-16	1802.06		2010-01-20	23126.00
2010-02-17	10309.2		2010-02-17	1810.86		2010-01-21	22876.50
2010-02-18	10392.9		2010-02-18	1823.39		2010-01-22	22567.80
2010-02-19	10402.4		2010-02-19	1823.32		2010-01-25	22373.10
2010-02-22	10383.4		2010-02-22	1817.63		2010-01-26	22407.70
2010-02-23	10282.4		2010-02-23	1793.82		2010-01-27	21997.60
2010-02-24	10374.2		2010-02-24	1812.51		2010-01-28	21603.10
2010-02-25	10321		2010-02-25	1812.91		2010-01-29	21896.30
2010-02-26	10325.3		2010-02-26	1818.68		2010-02-01	22012.00
2010-03-01	10403.8		2010-03-01	1846.40		2010-02-02	22413.70
2010-03-02	10406		2010-03-02	1851.21		2010-02-03	22169.20
2010-03-03	10396.8		2010-03-03	1851.57		2010-02-04	21404.80
2010-03-04	10444.1		2010-03-04	1859.72		2010-02-05	20815.90
2010-03-05	10566.2		2010-03-05	1888.56		2010-02-08	20938.20
2010-03-08	10552.5		2010-03-08	1890.89		2010-02-09	20819.00
2010-03-09	10564.4		2010-03-09	1901.38		2010-02-10	21241.60
2010-03-10	10567.3		2010-03-10	1917.35		2010-02-11	21076.40
2010-03-11	10611.8		2010-03-11	1923.81		2010-02-12	21035.90
2010-03-12	10624.7		2010-03-12	1924.43		2010-02-15	21122.50
2010-03-15	10642.1		2010-03-15	1920.09		2010-02-16	21289.20
2010-03-16	10686		2010-03-16	1932.24		2010-02-17	21650.80
2010-03-17	10733.7		2010-03-17	1936.22		2010-02-18	21686.10
2010-03-18	10779.2		2010-03-18	1943.94		2010-02-19	21772.30
2010-03-19	10742		2010-03-19	1932.43		2010-02-22	21704.80
2010-03-22	10785.9		2010-03-22	1949.59		2010-02-23	21224.10
2010-03-23	10888.8		2010-03-23	1963.20		2010-02-24	21346.30
2010-03-24	10836.1		2010-03-24	1951.84		2010-02-25	20843.20
2010-03-25	10841.2		2010-03-25	1949.15		2010-02-26	21068.30
2010-03-26	10850.4		2010-03-26	1952.63		2010-03-01	21320.80
2010-03-29	10895.9		2010-03-29	1961.22		2010-03-02	21326.30
2010-03-30	10907.4		2010-03-30	1967.96		2010-03-03	21745.10
2010-03-31	10856.6		2010-03-31	1958.34		2010-03-04	21844.60
2010-04-01	10927.1		2010-04-01	1959.56		2010-03-05	22278.10
2010-04-05	10973.5		2010-04-05	1977.83		2010-03-08	22398.20
2010-04-06	10970		2010-04-06	1981.95		2010-03-09	22355.80
2010-04-07	10897.5		2010-04-07	1977.30		2010-03-10	22638.70
2010-04-08	10927.1		2010-04-08	1980.73		2010-03-11	22540.80
2010-04-09	10997.4		2010-04-09	1994.43		2010-03-12	22565.20
2010-04-12	11006		2010-04-12	1995.65		2010-03-15	22373.20
2010-04-13	11019.4		2010-04-13	2003.81		2010-03-16	22619.80
2010-04-14	11123.1		2010-04-14	2028.82		2010-03-17	22902.60
2010-04-15	11144.6		2010-04-15	2038.64		2010-03-18	22785.20
2010-04-16	11018.7		2010-04-16	2012.84		2010-03-19	22687.30
2010-04-19	11092		2010-04-19	2013.53		2010-03-22	22622.80
2010-04-20	11117.1		2010-04-20	2023.60		2010-03-23	22765.90
2010-04-21	11124.9		2010-04-21	2034.53		2010-03-24	22781.90
2010-04-22	11134.3		2010-04-22	2045.16		2010-03-25	23011.50
2010-04-23	11204.3		2010-04-23	2055.33		2010-03-26	23063.90
2010-04-26	11205		2010-04-26	2049.09		2010-03-29	23105.00
2010-04-27	10992		2010-04-27	2006.25		2010-03-30	23003.30
2010-04-28	11045.3		2010-04-28	2007.59		2010-03-31	22848.00
2010-04-29	11167.3		2010-04-29	2042.89		2010-04-01	23206.70
2010-04-30	11008.6		2010-04-30	2000.63		2010-04-02	23206.70
2010-05-03	11151.8		2010-05-03	2031.60		2010-04-05	23206.70
2010-05-04	10926.8		2010-05-04	1968.97		2010-04-06	23346.70
2010-05-05	10866.8		2010-05-05	1958.26		2010-04-07	23151.30
2010-05-06	10520.3		2010-05-06	1893.75		2010-04-08	22820.00
2010-05-07	10380.4		2010-05-07	1849.44		2010-04-09	23103.90
2010-05-10	10785.1		2010-05-10	1942.61		2010-04-12	23291.70
2010-05-11	10748.3		2010-05-11	1940.48		2010-04-13	23195.60
2010-05-12	10896.9		2010-05-12	1975.58		2010-04-14	23480.40
2010-05-13	10783		2010-05-13	1945.52		2010-04-15	23539.20
2010-05-14	10620.2		2010-05-14	1907.10		2010-04-16	23007.20
2010-05-17	10625.8		2010-05-17	1915.45		2010-04-19	22785.80
2010-05-18	10511		2010-05-18	1887.06		2010-04-20	23271.70
2010-05-19	10444.4		2010-05-19	1873.42		2010-04-21	23045.10
2010-05-20	10068		2010-05-20	1800.12		2010-04-22	22616.50
2010-05-21	10193.4		2010-05-21	1822.77		2010-04-23	22726.00
2010-05-24	10066.6		2010-05-24	1815.28		2010-04-26	22783.30
2010-05-25	10043.8		2010-05-25	1815.68		2010-04-27	22036.50
2010-05-26	9974.45		2010-05-26	1796.47		2010-04-28	21501.20
2010-05-27	10259		2010-05-27	1862.71		2010-04-29	21695.70
2010-05-28	10136.6		2010-05-28	1852.39		2010-04-30	21562.50
2010-06-01	10024		2010-06-01	1835.04		2010-05-03	21628.90
2010-06-02	10249.5		2010-06-02	1879.59		2010-05-04	20613.20
2010-06-03	10255.3		2010-06-03	1895.66		2010-05-05	20351.90
2010-06-04	9931.97		2010-06-04	1832.04		2010-05-06	19483.90
2010-06-07	9816.49		2010-06-07	1798.16		2010-05-07	18846.20
2010-06-08	9939.98		2010-06-08	1795.70		2010-05-10	20971.20
2010-06-09	9899.25		2010-06-09	1778.92		2010-05-11	20874.70
2010-06-10	10172.5		2010-06-10	1830.09		2010-05-12	21029.50
2010-06-11	10211.1		2010-06-11	1847.15		2010-05-13	20878.80
2010-06-14	10190.9		2010-06-14	1845.48		2010-05-14	19781.20
2010-06-15	10404.8		2010-06-15	1897.48		2010-05-17	19826.80
2010-06-16	10409.5		2010-06-16	1905.31		2010-05-18	20314.20
2010-06-17	10434.2		2010-06-17	1910.65		2010-05-19	19612.70
2010-06-18	10450.6		2010-06-18	1913.48		2010-05-20	19282.10
2010-06-21	10442.4		2010-06-21	1895.84		2010-05-21	19456.90
2010-06-22	10293.5		2010-06-22	1880.54		2010-05-24	19030.50
2010-06-23	10298.4		2010-06-23	1874.42		2010-05-25	18382.70
2010-06-24	10152.8		2010-06-24	1844.59		2010-05-26	18778.40
2010-06-25	10143.8		2010-06-25	1838.52		2010-05-27	19631.90
2010-06-28	10138.5		2010-06-28	1836.00		2010-05-28	19475.90
2010-06-29	9870.3		2010-06-29	1764.06		2010-05-31	19544.00
2010-06-30	9774.02		2010-06-30	1739.14		2010-06-01	19279.20
2010-07-01	9732.53		2010-07-01	1734.41		2010-06-02	19183.10
2010-07-02	9686.48		2010-07-02	1728.34		2010-06-03	19473.30
2010-07-06	9743.62		2010-07-06	1734.68		2010-06-04	18734.70
2010-07-07	10018.3		2010-07-07	1789.72		2010-06-07	18631.20
2010-07-08	10139		2010-07-08	1798.31		2010-06-08	18542.80
2010-07-09	10198		2010-07-09	1814.79		2010-06-09	18912.90
2010-07-12	10216.3		2010-07-12	1821.03		2010-06-10	19391.10
2010-07-13	10363		2010-07-13	1845.03		2010-06-11	19660.30
2010-07-14	10366.7		2010-07-14	1853.41		2010-06-14	20188.50
2010-07-15	10359.3		2010-07-15	1856.24		2010-06-15	20582.70
2010-07-16	10097.9		2010-07-16	1803.48		2010-06-16	20562.60
2010-07-19	10154.4		2010-07-19	1819.28		2010-06-17	20568.90
2010-07-20	10230		2010-07-20	1840.67		2010-06-18	20752.30
2010-07-21	10120.5		2010-07-21	1817.30		2010-06-21	20810.40
2010-07-22	10322.3		2010-07-22	1863.10		2010-06-22	20609.00
2010-07-23	10424.6		2010-07-23	1875.38		2010-06-23	20358.90
2010-07-26	10525.4		2010-07-26	1890.40		2010-06-24	19942.40
2010-07-27	10537.7		2010-07-27	1888.81		2010-06-25	19961.70
2010-07-28	10497.9		2010-07-28	1872.62		2010-06-28	20130.60
2010-07-29	10467.2		2010-07-29	1860.30		2010-06-29	19236.30
2010-07-30	10465.9		2010-07-30	1864.00		2010-06-30	19311.80
2010-08-02	10674.4		2010-08-02	1898.99		2010-07-01	18943.80
2010-08-03	10636.4		2010-08-03	1891.81		2010-07-02	19073.80
2010-08-04	10680.4		2010-08-04	1909.20		2010-07-05	18848.60
2010-08-05	10675		2010-08-05	1904.95		2010-07-06	19356.70
2010-08-06	10653.6		2010-08-06	1902.88		2010-07-07	20013.10
2010-08-09	10698.8		2010-08-09	1915.17		2010-07-08	20243.70
2010-08-10	10644.2		2010-08-10	1899.24		2010-07-09	20479.00
2010-08-11	10378.8		2010-08-11	1845.38		2010-07-12	20517.90
2010-08-12	10320		2010-08-12	1832.17		2010-07-13	20851.80
2010-08-13	10303.1		2010-08-13	1818.80		2010-07-14	20804.40
2010-08-16	10302		2010-08-16	1821.51		2010-07-15	20480.10
2010-08-17	10405.9		2010-08-17	1845.37		2010-07-16	20161.00
2010-08-18	10415.5		2010-08-18	1850.80		2010-07-19	20117.50
2010-08-19	10271.2		2010-08-19	1823.00		2010-07-20	19985.30
2010-08-20	10213.6		2010-08-20	1825.75		2010-07-21	20137.90
2010-08-23	10174.4		2010-08-23	1808.31		2010-07-22	20694.30
2010-08-24	10040.5		2010-08-24	1775.27		2010-07-23	20604.10
2010-08-25	10060.1		2010-08-25	1790.88		2010-07-26	20820.00
2010-08-26	9985.81		2010-08-26	1769.02		2010-07-27	21158.10
2010-08-27	10150.6		2010-08-27	1791.64		2010-07-28	21082.10
2010-08-30	10009.7		2010-08-30	1772.07		2010-07-29	21097.00
2010-08-31	10014.7		2010-08-31	1767.43		2010-07-30	21021.60
2010-09-01	10269.5		2010-09-01	1820.05		2010-08-02	21547.80
2010-09-02	10320.1		2010-09-02	1840.58		2010-08-03	21498.30
2010-09-03	10447.9		2010-09-03	1870.31		2010-08-04	21466.40
2010-09-07	10340.7		2010-09-07	1856.50		2010-08-05	21303.00
2010-09-08	10387		2010-09-08	1880.00		2010-08-06	21084.50
2010-09-09	10415.2		2010-09-09	1886.14		2010-08-09	21341.60
2010-09-10	10462.8		2010-09-10	1892.34		2010-08-10	21259.90
2010-09-13	10544.1		2010-09-13	1921.67		2010-08-11	20579.20
2010-09-14	10526.5		2010-09-14	1928.59		2010-08-12	20539.40
2010-09-15	10572.7		2010-09-15	1939.60		2010-08-13	20473.20
2010-09-16	10594.8		2010-09-16	1948.11		2010-08-16	20409.10
2010-09-17	10607.9		2010-09-17	1955.83		2010-08-17	20668.60
2010-09-20	10753.6		2010-09-20	1989.43		2010-08-18	20536.80
2010-09-21	10761		2010-09-21	1989.11		2010-08-19	20115.70
2010-09-22	10739.3		2010-09-22	1982.76		2010-08-20	19870.50
2010-09-23	10662.4		2010-09-23	1982.15		2010-08-23	20010.30
2010-09-24	10860.3		2010-09-24	2023.84		2010-08-24	19694.90
2010-09-27	10812		2010-09-27	2010.99		2010-08-25	19465.40
2010-09-28	10858.1		2010-09-28	2012.43		2010-08-26	19735.50
2010-09-29	10835.3		2010-09-29	2009.08		2010-08-27	19817.50
2010-09-30	10788		2010-09-30	1998.04		2010-08-30	19699.70
2010-10-01	10829.7		2010-10-01	1996.60		2010-08-31	19734.60
2010-10-04	10751.3		2010-10-04	1975.33		2010-09-01	20370.00
2010-10-05	10944.7		2010-10-05	2024.63		2010-09-02	20412.30
2010-10-06	10967.6		2010-10-06	2006.52		2010-09-03	20639.90
2010-10-07	10948.6		2010-10-07	2011.63		2010-09-06	20660.90
2010-10-08	11006.5		2010-10-08	2027.03		2010-09-07	20395.40
2010-10-11	11010.3		2010-10-11	2026.98		2010-09-08	20580.30
2010-10-12	11020.4		2010-10-12	2041.55		2010-09-09	20858.50
2010-10-13	11096.1		2010-10-13	2057.25		2010-09-10	20833.20
2010-10-14	11094.6		2010-10-14	2054.51		2010-09-13	21001.60
2010-10-15	11062.8		2010-10-15	2097.73		2010-09-14	21003.90
2010-10-18	11143.7		2010-10-18	2104.15		2010-09-15	20872.80
2010-10-19	10978.6		2010-10-19	2069.73		2010-09-16	20684.40
2010-10-20	11108		2010-10-20	2085.75		2010-09-17	20518.00
2010-10-21	11146.6		2010-10-21	2090.10		2010-09-20	20753.50
2010-10-22	11132.6		2010-10-22	2104.21		2010-09-21	20740.70
2010-10-25	11164		2010-10-25	2113.55		2010-09-22	20365.30
2010-10-26	11169.5		2010-10-26	2119.05		2010-09-23	20262.80
2010-10-27	11126.3		2010-10-27	2125.88		2010-09-24	20607.70
2010-10-28	11114		2010-10-28	2129.73		2010-09-27	20593.90
2010-10-29	11118.5		2010-10-29	2124.45		2010-09-28	20541.60
2010-11-01	11124.6		2010-11-01	2128.42		2010-09-29	20372.40
2010-11-02	11188.7		2010-11-02	2151.72		2010-09-30	20505.20
2010-11-03	11215.1		2010-11-03	2158.36		2010-10-01	20391.30
2010-11-04	11434.8		2010-11-04	2187.80		2010-10-04	20091.00
2010-11-05	11444.1		2010-11-05	2186.71		2010-10-05	20510.00
2010-11-08	11406.8		2010-11-08	2188.94		2010-10-06	20568.30
2010-11-09	11346.8		2010-11-09	2176.88		2010-10-07	20691.90
2010-11-10	11357		2010-11-10	2187.74		2010-10-08	20750.70
2010-11-11	11283.1		2010-11-11	2173.11		2010-10-11	20837.70
2010-11-12	11192.6		2010-11-12	2137.95		2010-10-12	20750.20
2010-11-15	11202		2010-11-15	2131.48		2010-10-13	21145.30
2010-11-16	11023.5		2010-11-16	2093.63		2010-10-14	21094.90
2010-11-17	11007.9		2010-11-17	2100.00		2010-10-15	21062.20
2010-11-18	11181.2		2010-11-18	2134.77		2010-10-18	21258.60
2010-11-19	11203.5		2010-11-19	2135.27		2010-10-19	21233.50
2010-11-22	11178.6		2010-11-22	2150.86		2010-10-20	21425.80
2010-11-23	11036.4		2010-11-23	2116.61		2010-10-21	21616.40
2010-11-24	11187.3		2010-11-24	2160.52		2010-10-22	21536.20
2010-11-26	11091.9		2010-11-26	2153.91		2010-10-25	21435.00
2010-11-29	11052.5		2010-11-29	2144.56		2010-10-26	21363.50
2010-11-30	11006		2010-11-30	2117.33		2010-10-27	21250.80
2010-12-01	11255.8		2010-12-01	2162.83		2010-10-28	21509.60
2010-12-02	11362.4		2010-12-02	2185.30		2010-10-29	21450.60
2010-12-03	11382.1		2010-12-03	2191.17		2010-11-01	21184.90
2010-12-06	11362.2		2010-12-06	2189.81		2010-11-02	21397.80
2010-12-07	11359.2		2010-12-07	2189.35		2010-11-03	21180.80
2010-12-08	11372.5		2010-12-08	2200.60		2010-11-04	21439.20
2010-12-09	11370.1		2010-12-09	2201.57		2010-11-05	21194.70
2010-12-10	11410.3		2010-12-10	2215.34		2010-11-08	21229.00
2010-12-13	11428.6		2010-12-13	2207.45		2010-11-09	21578.50
2010-12-14	11476.5		2010-12-14	2212.59		2010-11-10	21058.00
2010-12-15	11457.5		2010-12-15	2202.45		2010-11-11	20856.00
2010-12-16	11499.2		2010-12-16	2218.02		2010-11-12	20829.80
2010-12-17	11491.9		2010-12-17	2218.29		2010-11-15	20993.30
2010-12-20	11478.1		2010-12-20	2223.04		2010-11-16	20563.10
2010-12-21	11533.2		2010-12-21	2234.57		2010-11-17	20639.10
2010-12-22	11559.5		2010-12-22	2235.91		2010-11-18	20880.40
2010-12-23	11573.5		2010-12-23	2230.27		2010-11-19	20773.10
2010-12-27	11555		2010-12-27	2229.86		2010-11-22	20372.20
2010-12-28	11575.5		2010-12-28	2227.42		2010-11-23	19951.00
2010-12-29	11585.4		2010-12-29	2231.64		2010-11-24	19941.20
2010-12-30	11569.7		2010-12-30	2225.72		2010-11-25	19945.90
2010-12-31	11577.5		2010-12-31	2217.86		2010-11-26	19844.30
2011-01-03	11670.8		2011-01-03	2254.23		2010-11-29	19314.40
2011-01-04	11691.2		2011-01-04	2251.46		2010-11-30	19105.70
2011-01-05	11722.9		2011-01-05	2270.40		2010-12-01	19566.10
2011-01-06	11697.3		2011-01-06	2277.51		2010-12-02	20054.10
2011-01-07	11674.8		2011-01-07	2276.70		2010-12-03	20120.80
2011-01-10	11637.5		2011-01-10	2284.38		2010-12-06	19930.30
2011-01-11	11671.9		2011-01-11	2288.73		2010-12-07	20112.40
2011-01-12	11755.4		2011-01-12	2304.88		2010-12-08	20393.90
2011-01-13	11731.9		2011-01-13	2305.53		2010-12-09	20533.60
2011-01-14	11787.4		2011-01-14	2323.43		2010-12-10	20487.30
2011-01-18	11837.9		2011-01-18	2328.79		2010-12-13	20634.60
2011-01-19	11825.3		2011-01-19	2303.32		2010-12-14	20708.60
2011-01-20	11822.8		2011-01-20	2286.08		2010-12-15	20410.30
2011-01-21	11871.8		2011-01-21	2268.32		2010-12-16	20366.60
2011-01-24	11980.5		2011-01-24	2300.39		2010-12-17	20069.20
2011-01-25	11977.2		2011-01-25	2304.03		2010-12-20	20373.70
2011-01-26	11985.4		2011-01-26	2314.19		2010-12-21	20736.60
2011-01-27	11989.8		2011-01-27	2330.07		2010-12-22	20733.40
2011-01-28	11823.7		2011-01-28	2270.51		2010-12-23	20774.20
2011-01-31	11891.9		2011-01-31	2281.91		2010-12-24	20774.20
2011-02-01	12040.2		2011-02-01	2324.95		2010-12-27	20513.50
2011-02-02	12042		2011-02-02	2321.09		2010-12-28	20448.50
2011-02-03	12062.3		2011-02-03	2323.07		2010-12-29	20471.00
2011-02-04	12092.1		2011-02-04	2338.20		2010-12-30	20173.30
2011-02-07	12161.6		2011-02-07	2349.20		2010-12-31	20173.30
2011-02-08	12233.1		2011-02-08	2363.61		2011-01-03	20436.30
2011-02-09	12239.9		2011-02-09	2360.95		2011-01-04	20547.00
2011-02-10	12229.3		2011-02-10	2364.35		2011-01-05	20551.60
2011-02-11	12273.3		2011-02-11	2379.15		2011-01-06	20637.40
2011-02-14	12268.2		2011-02-14	2385.60		2011-01-07	20542.10
2011-02-15	12226.6		2011-02-15	2381.92		2011-01-10	20058.20
2011-02-16	12288.2		2011-02-16	2397.94		2011-01-11	20339.10
2011-02-17	12318.1		2011-02-17	2397.57		2011-01-12	21116.40
2011-02-18	12391.2		2011-02-18	2392.47		2011-01-13	21308.10
2011-02-22	12212.8		2011-02-22	2322.86		2011-01-14	21460.10
2011-02-23	12105.8		2011-02-23	2300.94		2011-01-17	21344.10
2011-02-24	12068.5		2011-02-24	2313.31		2011-01-18	21590.90
2011-02-25	12130.5		2011-02-25	2346.29		2011-01-19	21712.10
2011-02-28	12226.3		2011-02-28	2350.99		2011-01-20	21792.30
2011-03-01	12058		2011-03-01	2315.26		2011-01-21	22093.80
2011-03-02	12066.8		2011-03-02	2326.77		2011-01-24	22156.80
2011-03-03	12258.2		2011-03-03	2371.76		2011-01-25	21940.10
2011-03-04	12169.9		2011-03-04	2359.96		2011-01-26	22007.00
2011-03-07	12090		2011-03-07	2328.07		2011-01-27	22311.50
2011-03-08	12214.4		2011-03-08	2337.55		2011-01-28	22025.10
2011-03-09	12213.1		2011-03-09	2322.69		2011-01-31	22050.40
2011-03-10	11984.6		2011-03-10	2284.29		2011-02-01	22525.60
2011-03-11	12044.4		2011-03-11	2299.26		2011-02-02	22653.60
2011-03-14	11993.2		2011-03-14	2290.72		2011-02-03	22443.90
2011-03-15	11855.4		2011-03-15	2259.62		2011-02-04	22618.10
2011-03-16	11613.3		2011-03-16	2202.97		2011-02-07	22793.00
2011-03-17	11774.6		2011-03-17	2225.24		2011-02-08	22734.20
2011-03-18	11858.5		2011-03-18	2221.07		2011-02-09	22683.50
2011-03-21	12036.5		2011-03-21	2262.70		2011-02-10	22596.80
2011-03-22	12018.6		2011-03-22	2257.96		2011-02-11	22695.20
2011-03-23	12086		2011-03-23	2270.50		2011-02-14	22637.30
2011-03-24	12170.6		2011-03-24	2312.09		2011-02-15	22823.80
2011-03-25	12220.6		2011-03-25	2316.36		2011-02-16	23167.60
2011-03-28	12197.9		2011-03-28	2303.10		2011-02-17	23178.40
[truncated: 226 more rows]

## Sheet: Foglio2
2005-12-31	2011-12-31
[truncated: 2,198 more rows]
