# Supplementary material for: Financial Crisis: A New Measure for Risk of Pension Fund Portfolios
Source: PLoS One. 2015 Jun 18;10(6):e0129471. doi: 10.1371/journal.pone.0129471 (PMC4473272; doi:10.1371/journal.pone.0129471)
Supplement: S2 Dataset — (ZIP) [file pone.0129471.s002.zip]

Archive with 58 entries (55 files):
- S2/
- S2/.DS_Store
- __MACOSX/
- __MACOSX/S2/
- __MACOSX/S2/._.DS_Store
- S2/H_ArcaBonds.txt
- S2/H_Athens.txt
- __MACOSX/S2/._H_Athens.txt
- S2/H_Bank_of China.txt
- __MACOSX/S2/._H_Bank_of China.txt
- S2/H_BGB.txt
- __MACOSX/S2/._H_BGB.txt
- S2/H_Bovespa.txt
- __MACOSX/S2/._H_Bovespa.txt
- S2/H_BrasilePetroleo.txt
- __MACOSX/S2/._H_BrasilePetroleo.txt
- S2/H_Cheung_Kong_Holdings.txt
- S2/H_DBR.txt
- __MACOSX/S2/._H_DBR.txt
- S2/H_DJI.txt
- __MACOSX/S2/._H_DJI.txt
- S2/H_FTSE.txt
- __MACOSX/S2/._H_FTSE.txt
- S2/H_High_risk_portfolio2.txt
- __MACOSX/S2/._H_High_risk_portfolio2.txt
- S2/H_HighRiskPortfolio1.txt
- __MACOSX/S2/._H_HighRiskPortfolio1.txt
- S2/H_HighRiskPortfolio3.txt
- __MACOSX/S2/._H_HighRiskPortfolio3.txt
- S2/H_HSI.txt
- __MACOSX/S2/._H_HSI.txt
- S2/H_Ibex.txt
- __MACOSX/S2/._H_Ibex.txt
- S2/H_IRISH.txt
- __MACOSX/S2/._H_IRISH.txt
- S2/H_ISPIM.txt
- __MACOSX/S2/._H_ISPIM.txt
- S2/H_LowRiskPortfolio1.txt
- __MACOSX/S2/._H_LowRiskPortfolio1.txt
- S2/H_LowRiskPortfolio2.txt
- __MACOSX/S2/._H_LowRiskPortfolio2.txt
- S2/H_LowRiskPortfolio3.txt
- __MACOSX/S2/._H_LowRiskPortfolio3.txt
- S2/H_LowRiskPortfolio4.txt
- __MACOSX/S2/._H_LowRiskPortfolio4.txt
- S2/H_NASDAQ.txt
- __MACOSX/S2/._H_NASDAQ.txt
- S2/H_NETHER.txt
- __MACOSX/S2/._H_NETHER.txt
- S2/H_PGB.txt
- __MACOSX/S2/._H_PGB.txt
- S2/H_RAGB.txt
- __MACOSX/S2/._H_RAGB.txt
- S2/H_Telecom.txt
- __MACOSX/S2/._H_Telecom.txt
- S2/H_TITIM.txt
- __MACOSX/S2/._H_TITIM.txt
- __MACOSX/._S2
