# Supplementary material for: Financial Crisis: A New Measure for Risk of Pension Fund Portfolios
Source: PLoS One. 2015 Jun 18;10(6):e0129471. doi: 10.1371/journal.pone.0129471 (PMC4473272; doi:10.1371/journal.pone.0129471)
Supplement: S2 Dataset — (ZIP) [file pone.0129471.s002.zip › S2/H_ArcaBonds.txt]

0.907406264887356
0.891951992659213
0.878770799301785
0.83560201875092
0.835523280022143
0.830035736163289
0.827263101240617
0.825934578241877
0.816425313681195
0.817793687519764
0.798304954790277
0.79780784587073
0.793099218236181
0.796177638929373
0.79197757112225
0.791633670629862
0.791492076675788
0.791490452133226
0.783005177059464
0.781147428368449
0.785841043646682
0.788789081093953
0.784522987417586
0.801720483701433
0.801959564536572
0.803779933218989
0.805762479228167
0.776574953488765
0.77932031441887
0.776979297924923
0.78783459414381
0.787824985568088
0.789471116707689
0.789155235982775
0.793554396446802
0.794075316365192
0.789909406565194
0.789035409884785
0.781631191041323
0.778235274850254
0.775306892915816
0.774207775317563
0.768435752833376
0.76338196810994
0.749218116832111
0.748838875098664
0.748682186853641
0.765496663406082
0.767181513359018
0.757741259211251
0.74640465937015
0.731806117143746
0.705126070971467
0.70420368932051
0.704203709209557
0.702553216075555
0.703605727417494
0.703753032084438
0.70678913338036
0.70831737248986
0.708256924280881
0.708002447588768
0.712816591267938
0.714721649265951
0.722701759950328
0.723501253849763
0.723606824200373
0.724548881742577
0.722793382082325
0.728956698907203
0.73839646236131
0.754914975870986
0.835846560731338
0.841617796983968
0.829716911997302
0.84181670419535
0.842492002065227
0.842862580761852
0.832030360851037
0.807561252849929
0.812689535262312
0.806517476580089
0.788366242482855
0.788026282846349
0.785756105017997
0.7590637042709
0.748968683228671
0.747270201512108
0.749841917142938
0.748722612181762
0.744488550101432
0.743141041896687
0.741932244013967
0.741857600061549
0.744636626335214
0.744646426838187
0.744221036669887
0.743667720113059
0.749903267146554
0.75864162722728
0.758615674330361
0.763148638272625
0.77520387106665
0.776303585613169
0.777571232468917
0.814246195984669
0.844184521681251
0.850243482514911
0.852240846332254
0.861209113179607
0.89226051621283
0.899179412640529
0.909545471643931
0.911466781320346
0.910140901646865
0.90681916730496
0.912292857147544
0.915601167948658
0.914688508166835
0.92239245068107
0.922491274632122
0.922502552341303
0.916308395923247
0.915200904284272
0.924050743779282
0.928501817384615
0.928648413535362
0.930208853085611
0.930208181532624
0.931206764635833
0.933278767999932
0.939281534867182
0.943588561742121
0.947716634492921
0.93890189375406
0.944088120709082
0.944964772961853
0.94677326910909
0.943670401037884
0.957064975515618
0.953205990245524
0.95304475807659
0.964168851109836
0.967673579125558
0.966270510848681
0.965743489801592
0.959139323052864
0.963058341547211
0.961816550095266
0.963438542766298
0.961548293979009
0.963399441315643
0.963209966104349
0.965230782992344
0.967761242652634
0.96668107085691
0.947381996938039
0.938177666841061
0.942318839631222
0.937928534135529
0.941240608727975
0.941236567964769
0.938257232343505
0.939293065748135
0.932327994197596
0.928179383292034
0.930094638049344
0.929883589176569
0.929118962442873
0.929102648196393
0.930179003467896
0.932552862021539
0.932455415257697
0.931412393196146
0.935901841021886
0.909399287956281
0.920109308014551
0.931174609714857
0.932143161859277
0.934444146918495
0.934387380734429
0.932495292249922
0.934871182432821
0.936550702744742
0.94389084765217
0.938032524600555
0.940587200020032
0.940270603946335
0.928284262181885
0.928992536404509
0.929147564513102
0.928044472630993
0.927924663414241
0.921181803968491
0.925926989238337
0.960112750454612
0.952222143542021
0.952221846190291
0.948811173188361
0.941106775046235
0.923028787089752
0.924581946495288
0.922098452675467
0.920691742585404
0.922281781753155
0.9315537049496
0.917063248996222
0.912151344614354
0.918983240747934
0.918666990787757
0.914228339083527
0.906632345523249
0.901073742632015
0.903404321128829
0.903910956745781
0.90159676408276
0.903450021285222
0.90272514566932
0.880957513037815
0.884548922869602
0.869542511602762
0.859642327401783
0.860709737603852
0.861073322133656
0.858989848411267
0.858890341041702
0.855415299300136
0.853382088848018
0.854569773178552
0.854451559899815
0.856072707564127
0.859610523969678
0.861293437879573
0.862132803238406
0.86248612428051
0.859479780374956
0.860427980676526
0.857139652785112
0.850374944801677
0.839679820450401
0.854667380501689
0.863049128947078
0.862770516738456
0.862405972286659
0.864639492434063
0.864768754127431
0.87553345181223
0.875436904159026
0.87462663496272
0.873465249376379
0.872586633837363
0.855143643959911
0.838396804692835
0.836361255749411
0.835722630435445
0.837411777611596
0.82355937663499
0.825795231110801
0.840740040109941
0.849041301401492
0.839572403909771
0.835434327249117
0.833888106339942
0.818637547939536
0.810665830677367
0.809656994315264
0.809657255463301
0.81170788404322
0.808881734327146
0.808906190694472
0.809362181744432
0.817109682293898
0.828538823668407
0.8064075519257
0.798532002798821
0.794597697705024
0.803312802692302
0.793169149834635
0.790362618777399
0.789179688127819
0.793502424084886
0.787408726329936
0.787309257064709
0.794368043695159
0.800579190185709
0.801025336554928
0.800407409123025
0.800557439084555
0.803455866993214
0.799453889086022
0.799224974490476
0.799929471960146
0.800473951329252
0.820569962267705
0.830851424385915
0.834787333675774
0.834251319978724
0.839963479892606
0.841452403696164
0.8459576609204
0.842095933592165
0.859984072452005
0.856523552341347
0.856674131160114
0.85539097588417
0.854227237811837
0.855494364791212
0.847499140054669
0.84626001660428
0.847363939154028
0.846931671337848
0.846610983509072
0.841993130443797
0.84479088972947
0.846684978895826
0.851104632764875
0.850026627756954
0.863294479886036
0.869194099914193
0.866920024923684
0.872021859550335
0.873173305471471
0.871089866642556
0.873848796196537
0.875046134271655
0.877643321576514
0.877789901405134
0.883927909722355
0.885970217742638
0.900860897221337
0.894707476721579
0.886653382357836
0.881065122177027
0.869660950067404
0.86826715180564
0.869508773317678
0.86676472045182
0.85979552862168
0.841722473204826
0.842929660041246
0.843253625781056
0.844544918008754
0.851090714902048
0.854415520245311
0.836557636517745
0.832572258165252
0.831627660029144
0.833896569689074
0.825671799896691
0.815892801032389
0.818042698154334
0.820835566762346
0.827037781762628
0.830523887262139
0.8285790243906
0.827844512641836
0.822584268082305
0.824780200385212
0.836503715568756
0.837088885114195
0.836267363045245
0.836395240654174
0.835425877199809
0.831834370296137
0.845509242500035
0.848368756470532
0.844226603170655
0.842812787252126
0.851144613345601
0.867582440797294
0.867537685250385
0.865734055269013
0.865760104651906
0.867915591310762
0.870939132588851
0.872370558865957
0.888382777894637
0.897564467629008
0.901715785259387
0.887576361297201
0.881138910071912
0.869420450597124
0.868868835456149
0.874427201075725
0.874243855377299
0.875445894934164
0.870424619791036
0.872574212968628
0.875353849699698
0.8714112861866
0.83367668333802
0.819521278368479
0.81953313475937
0.817785284542569
0.818787099357746
0.818258310576165
0.806268466149104
0.801844483827562
0.791902381741184
0.794622191586874
0.796881441215457
0.78154579625731
0.768634905480347
0.768807656741298
0.769295732743481
0.767576423562264
0.768941039814607
0.764774612297278
0.764879107725294
0.736706329578924
0.737919412280459
0.731249128278379
0.726908486328586
0.72572481428635
0.725700641541566
0.725862869273886
0.729252055510059
0.730028823291397
0.731050270930481
0.731208705620946
0.731170998850788
0.738583519302472
0.747053742451095
0.746693175464279
0.747096535203362
0.748614594901096
0.748826337683011
0.750725009518135
0.750542742471841
0.786600846343804
0.800055990125996
0.835693039900101
0.859700038842271
0.87221280271501
0.872521752263127
0.871709082983666
0.874155752102988
0.879658708208725
0.910641176610273
0.912230957569749
0.909318210908688
0.922827922680921
0.91952589438037
0.920766193807796
0.920879777740993
0.9206440884904
0.920407201308148
0.941481981980137
0.940378438950376
0.944204896038813
0.945381869788334
0.928734750758735
0.922189876716793
0.900522174605257
0.894614995100603
0.894574423730377
0.894488244060452
0.891428175511461
0.860510545012789
0.846283488234903
0.843605576121276
0.843209511742066
0.84399650978546
0.843287691423951
0.842845139855163
0.843021652611
0.846050573576623
0.846399998610514
0.847301806371306
0.850511297264968
0.845388042055386
0.848241969828799
0.850618269539595
0.861784680372388
0.858220559965921
0.85019452158365
0.850137284301007
0.851495924009744
0.877475290704866
0.901189648914909
0.906033921664721
0.901772122066612
0.902064917195191
0.900280764269667
0.895635917254265
0.884124414598076
0.885033249046967
0.884393300910817
0.884279599719863
0.884282548491971
0.891135400211147
0.889358567819646
0.889499047477789
0.880018305562384
0.889025855318612
0.905263118065419
0.905657169868339
0.882611276236919
0.86691861008221
0.867075324874865
0.869835381983793
0.873909370110638
0.874129453857186
0.87822890580096
0.881638419226038
0.892448127974718
0.892300635747275
0.892945392380359
0.891976639455918
0.892163343720708
0.894554281678921
0.895714025938998
0.89081185413966
0.902160773524888
0.901629187794437
0.901721565799122
0.899696777508767
0.933711717119744
0.979332997068958
0.979042284405735
0.974819350094587
0.965082983115466
0.916501020085362
0.91522919445128
0.914640517020847
0.914197265273801
0.908184721154232
0.908242340897818
0.908250169002472
0.902963400490284
0.898674982665538
0.89984489307684
0.905365348983124
0.905243901922097
0.90641107309634
0.89510795022673
0.872890509185672
0.871286880631449
0.873251272634384
0.872610305846195
0.864070378218449
0.864684133003722
0.881374814000842
0.875289304285812
0.864577357052237
0.849641960784555
0.84691777809525
0.84691768155222
0.844081352380628
0.84388088016406
0.845669233557994
0.847186982629744
0.846761360896443
0.844708706084303
0.844997929776583
0.850040386778478
0.866427316856874
0.867676293838095
0.855934057053364
0.856479652688112
0.84636601206351
0.823726823223986
0.824550415400314
0.827611936419861
0.830810260935478
0.838351312107686
0.842397657462204
0.841118915333263
0.842375060300225
0.844734769816751
0.84457919393942
0.844560563383822
0.844547161025986
0.842563481933288
0.810247246685874
0.798433007748367
0.795149578107155
0.792614445216596
0.796575468211711
0.796105118350716
0.793761546733927
0.807796318523023
0.806325100650981
0.803016195784812
0.805322715515401
0.807720935057776
0.808112796194601
0.808908714967786
0.809495788127563
0.809388701075578
0.809603010473448
0.80624420761599
0.804138401681423
0.804585825909196
0.833712047337719
0.851930982176762
0.858781309041426
0.865470423804554
0.865775052451803
0.865315029680673
0.896809431338529
0.897643899702607
0.903125973204935
0.918879066978593
0.902771531724301
0.875671797686979
0.849415160859791
0.846790898398413
0.844250778525926
0.844098084051323
0.841663764507414
0.844823472309071
0.848236785276711
0.847167376985525
0.846976055816176
0.846589880888591
0.843709715084147
0.841373287781126
0.84120677722869
0.841577897393267
0.841842853010436
0.842023357677423
0.841680256661003
0.841571482916466
0.846804234686222
0.863206310734657
0.895341957628937
0.900782798517913
0.909430114456955
0.909165713483773
0.908312931703068
0.88490198966366
0.863575460806491
0.858532591877963
0.854306932234838
0.85246561657243
0.850191512637578
0.853316644049548
0.850799497171117
0.836603333817736
0.837853107050366
0.837734467482492
0.837908077559789
0.837255284406127
0.838033816216398
0.836568843207155
0.837138081073521
0.837118541157358
0.836470533376128
0.833400074454835
0.835866018878293
0.83426101486346
0.842259747206526
0.850394411435817
0.852081463039514
0.857426154287323
0.864562813985064
0.861658993772284
0.86259337566727
0.877539426521406
0.865544005272328
0.861984732653658
0.861709435655189
0.86201609517166
0.856269878103219
0.856672315036471
0.845086628545408
0.844028942271861
0.824731960502001
0.783966782682058
0.769653482533715
0.766423980665897
0.768378919299523
0.76692182520984
0.766546440135009
0.766532266661107
0.766531845682313
0.764942403002648
0.765590862369598
0.76715401629252
0.768814452252806
0.768579490177888
0.768607983119939
0.764985624191388
0.763642369546791
0.760110045095298
0.763317642745513
0.759332829284144
0.763690526163452
0.793242563624234
0.804115756625706
0.800852495344558
0.790169553867021
0.790306802867371
0.7918115164978
0.791106391711351
0.790882074690018
0.792236982318925
0.792116783048951
0.791661255232028
0.792573668018204
0.794303011772176
0.781155261176387
0.784852206172681
0.788637385749379
0.789140583743555
0.77990131280722
0.781622409686537
0.782393395855555
0.780408724966742
0.787346018001071
0.801183709298524
0.811675429722395
0.810027214625272
0.803587167933556
0.801222425333627
0.801142494221941
0.803023313950492
0.80324046513919
0.803799107914864
0.804503662905696
0.802239346749051
0.80898161158898
0.808571927989917
0.79613201173263
0.802138744492676
0.814645088958795
0.813984597549762
0.815313336814655
0.813833301606
0.810893919083657
0.80878766733272
0.806671871036589
0.81075581464435
0.818011530244314
0.821905358671325
0.819930016717964
0.819330971187132
0.812618239785933
0.804096660279402
0.800066172850441
0.802183084785869
0.813097184429688
0.809994785490112
0.819875054776644
0.819400487794593
0.80241615271408
0.805277965748168
0.802399312946149
0.804487267377146
0.807376362016945
0.809327775457403
0.806775666276104
0.772323791151624
0.772323791151624
0.768477959226418
0.769054118473852
0.769610528406709
0.771362841266902
0.775651212115003
0.778514585546968
0.778578020163285
0.778451256404737
0.77970074615722
0.780110224111734
0.766073198101078
0.738706473453862
0.739243318036661
0.741278144331828
0.74206273527452
0.740906305883033
0.740639111602006
0.729311352436098
0.745677162525556
0.745502520586694
0.748074671957565
0.74653150580003
0.744386738061515
0.74517776333497
0.744194611910218
0.742343000376399
0.739145779161422
0.72289518223281
0.709734896313135
0.710713994842562
0.711853336849873
0.728417617661733
0.725469476495106
0.725254657246075
0.723955693507921
0.710481024564526
0.704355823833655
0.71370488075352
0.710159737387369
0.710238233917838
0.70170380246402
0.695340357619089
0.640615734615119
0.633249639835034
0.630505371623332
0.611978083515383
0.59921770954507
0.591580542974683
0.59389628775997
0.59083126050218
0.568434598053298
0.549002048462336
0.545513323658886
0.544389316008173
0.543945770584194
0.543098038503938
0.540815139437851
0.534019497308182
0.534273169063378
0.520187023476178
0.520116335104121
0.517979419565577
0.524550872151259
0.523352515482183
0.523849539548578
0.528070002231532
0.53243741645355
0.536266189217169
0.53583780360493
0.537118829391525
0.550892898605852
0.571491047346102
0.576967977393648
0.578814670856892
0.577648879355397
0.580682471963542
0.584300366697791
0.595610495131281
0.592650773804917
0.644602482599479
0.648219185608791
0.668419894571403
0.669526383853292
0.69581492916071
0.697268715201207
0.703500505009136
0.704094538892023
0.707035754138336
0.712335682802053
0.713213065929099
0.71311249542867
0.713640219493091
0.714217653895607
0.71424498192613
0.730987095838168
0.733841209108646
0.749873390294127
0.796249568529924
0.910731408360129
0.925942283203195
0.961103334117407
0.962676118882731
0.968228027838473
0.973869009856965
0.972523436828191
0.97729912436039
0.977470162303464
0.977444714297629
0.980957820094959
0.98651780682361
0.985005504213606
0.975444727787264
0.975136827134253
0.969348165137006
0.968587233684207
0.9668569678488
0.959513719195854
0.959073049074654
0.95994071340364
0.958599457437879
0.947918382365137
0.94917906389139
0.947072625258737
0.950382825784257
0.958837008835223
0.958618747781325
0.951269570876576
0.948373585943315
0.943311399252434
0.943814212773476
0.951146888887207
0.958724440794225
0.946865381453533
0.951277188841254
0.947779867384171
0.921914445740663
0.92141189537519
0.917906712674889
0.92194531781279
0.920487535673743
0.920632528098089
0.918601728069752
0.92254212462355
0.919951493962676
0.911455987383863
0.90054733900158
0.902321309311268
0.893169744445638
0.895562984804937
0.895668362884513
0.894642653996276
0.894818927769286
0.882885227528646
0.883210379916363
0.883500645839709
0.895876254369483
0.895950390432441
0.897879646986527
0.898718524062279
0.899233588288848
0.896797259843457
0.898328329077417
0.897074096564404
0.898051827036988
0.896433656700318
0.903295261169853
0.903814416341655
0.912604710131013
0.91256449582765
0.912778621909237
0.914076806891797
0.908414201995328
0.935265286801339
0.935246722667303
0.902734110883694
0.905056374184502
0.901096997874611
0.89911416105047
0.897800580885481
0.898887604492283
0.90493884337315
0.903790353360761
0.90289505016089
0.903415926033422
0.912612770632696
0.914252017571334
0.915517468357659
0.920209062055824
0.918786841906379
0.916348067425824
0.91438720325568
0.91998419959115
0.919252180542927
0.912992755739327
0.936731565631142
0.93135146950495
0.940882459048788
0.946319127071734
0.949555293310224
0.949461730069578
0.950911212505917
0.950884465348457
0.942318275224536
0.943067682276389
0.944099925269921
0.947686677658793
0.940085373712704
0.905246684740063
0.893946635788505
0.894168975663041
0.89329828874288
0.892059865032735
0.892183777441577
0.896751059946034
0.903221364579882
0.903606005689732
0.90447434490647
0.904280308166066
0.90257114117024
0.902323878979589
0.901585052644354
0.902177410177665
0.905177300476469
0.90312165898921
0.902357659531227
0.897344438567278
0.894453249332526
0.922927289996869
0.942860791282696
0.941750060791283
0.943956813930792
0.943362549751524
0.941552152064398
0.941237776351541
0.903943172929284
0.901762617848624
0.901916103853264
0.899183180972939
0.899686786762904
0.898614988460634
0.900058575952822
0.900517110507663
0.904242204366171
0.906332175410671
0.906528343811248
0.910084812181255
0.913740576593225
0.90011528289855
0.899935030751002
0.899287583133764
0.899539856975273
0.901792184692002
0.903124337184302
0.902738121499435
0.94497389526466
0.953753725042544
0.953438172332036
0.951800301928621
0.950748364546934
0.953454264089419
0.953825123907473
0.94933693188964
0.94954633101877
0.94954633101877
0.949545205038524
0.952724061222098
0.962204573261471
0.983965424198005
0.94723958078305
0.93393506054346
0.912908755735901
0.912782743352213
0.912281366381363
0.912000409074024
0.912215323947052
0.89317488148456
0.893007594719192
0.892128353141434
0.89135654566622
0.888391353814218
0.885480486134088
0.884158984268144
0.883941546954667
0.883580297481815
0.882222634162085
0.872528841874235
0.873296134211392
0.877304471712033
0.887541347065459
0.894366350560137
0.905266809749557
0.904783854574287
0.895653062598741
0.893011791227147
0.890824272114948
0.90919539842709
0.907659812302002
0.908399374410242
0.910986097159836
0.914832716431891
0.915318268426735
0.917761575751268
0.918117523751216
0.918308046173526
0.921077884431863
0.941035680721147
0.935858133651899
0.942860437305853
0.945865841246733
0.9450566020935
0.953355906533907
0.944983938443355
0.961330650777222
0.969574806074334
0.976706654483447
0.976846295799962
0.982040107494553
0.983076829157748
0.975798233510798
0.965286850465663
0.90931416170741
0.887993723885436
0.885796441513343
0.883378678557415
0.879465909666105
0.879246360580123
0.879937166324351
0.880136688570794
0.879444614628516
0.879674095787008
0.879673759634867
0.882282779804616
0.883052385022185
0.877451805493139
0.874106331073937
0.873101518357163
0.872444692195307
0.865252973300768
0.865384421945252
0.865815330146842
0.871791098816872
0.887549856270964
0.889718578708832
0.890274939670107
0.792307263150348
0.792610216159515
0.791459467910352
0.790717675439004
0.789934513683316
0.788454578562059
0.784381464266651
0.782463514952172
0.782499570936124
0.783309478422373
0.782690588329795
0.782949660059734
0.781009826518479
0.782894617903825
0.776573070243983
0.764843857594638
0.768260856676295
0.765312073418629
0.765220477070582
0.765446539358883
0.817146402329918
0.817089411206709
0.819024952608573
0.819295148959169
0.820671536084942
0.822328521344541
0.82885271126832
0.833122812544041
0.832656385460046
0.832532130321675
0.833857026734093
0.833875736770565
0.837451977914835
0.835437942376218
0.852405552709947
0.911869430884116
0.910874841042442
0.932536497149501
0.933772773179564
0.930196251515792
0.902336636093893
0.901756426891679
0.892061707151124
0.883160465411343
0.867367659998329
0.86006787443235
0.858521718951736
0.841699118823562
0.842547620729388
0.827366334098924
0.8097820471237
0.807374722603238
0.806747257141741
0.808387894556383
0.808314990850772
0.808846559325729
0.809750381501024
0.810374379171181
0.810121989372633
0.811053557644789
0.815663465260133
0.815317852123148
0.81870468955476
0.822944299784072
0.83088138197643
0.836374142470669
0.836972153339917
0.852521628563333
0.852264606735575
0.877454926704426
0.949671655226582
0.971090514343599
0.981579105397739
0.97979718364291
0.979401586078311
0.968556726362445
0.970851535078694
0.979663897457323
0.979680545088438
0.975434175932814
0.994208678465357
0.996893026022094
0.984858794065675
0.985211290317126
0.991188330669994
0.979799054353646
0.967910459975332
0.957433420662991
0.948375065031524
0.948722754114379
0.949250143372186
0.950411094885277
0.951276791292464
0.959475337479228
0.95753443114249
0.956583615524517
0.958729671289192
0.961611859385741
0.964354134347679
0.963885254073737
0.96419843743343
0.967051300962581
0.976143556879203
0.972572066756263
0.975781653097578
0.985180656941917
0.996249812980092
0.999865881612799
0.982331754962072
0.982906572846135
0.981670691835604
0.981664942608291
0.960484685138049
0.958827307662726
0.955831362193074
0.958800475636303
0.960116014539701
0.961092425780782
0.965239570631376
0.964879164220609
0.949007162453694
0.930059716726886
0.929191205539488
0.931418003166013
0.930826553919871
0.932403910310325
0.936145350733675
0.934547379711488
0.937978875055949
0.935982080996039
0.919632052015435
0.915448215845008
0.924945861390749
0.922233718982947
0.911362123205226
0.904504757442608
0.904204857759708
0.903424827640072
0.903424746013314
0.903571281353231
0.912363235210081
0.926258705944228
0.923778143640795
0.924630218548738
0.924160010828657
0.924150127279347
0.917791079082824
0.91127562599249
0.914232986047787
0.90508800910902
0.918534359654257
0.907371028887527
0.907893520516054
0.910950529933393
0.923558097890332
0.929331184828721
0.921602118736116
0.92263638163936
0.922652653989033
0.922315034345944
0.921358225741771
0.920106963573602
0.923194046676641
0.923939912370963
0.92335708547412
0.924521187248038
0.931422302292344
0.94342070693543
0.930250310728627
0.946131779958412
0.941794625212161
0.961406735582126
0.952336880800186
0.951706770708473
0.951930385759354
0.944957157458392
0.94265141142507
0.942562773311325
0.917512647779528
0.917872760766903
0.918781147657062
0.920873743028684
0.919645426021808
0.919454688545018
0.918347374744472
0.919491648416271
0.919567946905546
0.916342853107768
0.92689779879799
0.926268274437283
0.927133049844983
0.932353473094727
0.931539334877283
0.930800352933161
0.926172416087367
0.930205077261503
0.94175622233518
0.938220330564051
0.974683502020069
0.967136868608739
0.925949182205472
0.918016325785991
0.9192611467362
0.915004997499134
0.917531635663969
0.917148404174319
0.914621963300684
0.917413198093283
0.902310641650029
0.902639535426422
0.901559212302924
0.900326959506104
0.905241332953049
0.906018301562194
0.908047929624691
0.90368272969635
0.901522743972801
0.902797583594918
0.901575906992169
0.904344266906294
0.931151619678662
0.930110262179498
0.920639839228688
0.921601004477734
0.918354288183504
0.906575965323943
0.908521556947211
0.908765174568733
0.925756541499947
0.924134208594567
0.927707935668241
0.925930213765999
0.925983662038878
0.916344794557163
0.917341358222273
0.92359342980513
0.923586398912933
0.923845986605633
0.923841208879079
0.923058106374026
0.911975850198044
0.904936294151384
0.912242207967043
0.915110294229601
0.91781338868227
0.923757929350718
0.917467492783382
0.918625251284529
0.91810587878571
0.919143934453391
0.911986709957706
0.871901928342146
0.87191017664841
0.876787821176053
0.877097231391322
0.878625042822844
0.87834513515944
0.878041081289236
0.87630594633817
0.862985546869556
0.867321455350056
0.873199043659966
0.87305850253801
0.872938417606022
0.871468221861808
0.869287917627686
0.867717805016476
0.866428412012868
0.865149994587147
0.861017662259835
0.849661323841744
0.864019449229002
0.863236377335997
0.863234686328791
0.863234260978598
0.859067422781448
0.859965914070687
0.854526547186053
0.850348094577272
0.854587679094103
0.84825374580186
0.841633332290134
0.841488675985574
0.833479159276581
0.814704948587154
0.809560866185346
0.81158837503707
0.812196767726095
0.812910875869817
0.815060789984527
0.823648488750386
0.830997764813698
0.83148645790122
0.831506099069932
0.831511010676483
0.834393568334172
0.834720517043772
0.839176571005613
0.844316854221673
0.850300415567037
0.857822993912068
0.868619154055915
0.869037751219233
0.883556620361894
0.961924744254214
