# Supplementary material for: Financial Crisis: A New Measure for Risk of Pension Fund Portfolios
Source: PLoS One. 2015 Jun 18;10(6):e0129471. doi: 10.1371/journal.pone.0129471 (PMC4473272; doi:10.1371/journal.pone.0129471)
Supplement: S2 Dataset — (ZIP) [file pone.0129471.s002.zip › S2/H_Athens.txt]

0.541106511125548
0.541104706332959
0.537378615077718
0.540740799776711
0.540597377871496
0.535973000772095
0.52836769795719
0.529036529995676
0.52935200841784
0.547090658491375
0.547760624161761
0.547591879325989
0.542487741981883
0.5489578977652
0.556251874184356
0.556213962252565
0.55566821746099
0.56982429789993
0.547730398978543
0.548702091167954
0.545956521302414
0.545304735078635
0.536880232276692
0.544784505784818
0.544183134114276
0.547967498216562
0.478972105152944
0.479051398150305
0.47914742062144
0.479260655840499
0.479280270143723
0.477642273998735
0.478618754583481
0.478416546334933
0.478196632018928
0.477100524637403
0.478433814322338
0.477912372574173
0.485120582882464
0.484960542753043
0.48339417346301
0.480385797111695
0.481112312550549
0.479817369641631
0.479902856219922
0.475652131261235
0.545930548140034
0.545865179559999
0.544835605602741
0.543526239857888
0.534525947551187
0.536629317728906
0.518015793423594
0.518867442459366
0.5186463304821
0.520333962788239
0.521322121397505
0.522291588890213
0.521627418792533
0.52282043971296
0.529845985954189
0.531774150832693
0.540992161830532
0.544191275312032
0.540332198682265
0.550366530608393
0.542710141896419
0.541548886636244
0.54128223483116
0.542469291520799
0.543988049544004
0.54696675938727
0.579779797533373
0.579587020530952
0.571108235175583
0.571762249174614
0.560195208782122
0.551809269784882
0.472725929168915
0.47272920143914
0.47302768029146
0.475098781493624
0.475367539963174
0.475367539963174
0.477046966306671
0.478074800442699
0.481894573008115
0.482405363943817
0.482932107156964
0.482965649946353
0.486400579213098
0.48641728828193
0.487776695352908
0.487790307213997
0.48913847435324
0.479909384816048
0.4833681187313
0.483436748262377
0.592970285593904
0.592514512090094
0.590585395079352
0.590528361282256
0.584062977680944
0.581794510668011
0.581766680549466
0.579249056935085
0.578217374189826
0.577811342880453
0.57774088540118
0.576156671292111
0.576089277925624
0.576064950312447
0.573175237894121
0.573172916792125
0.57444740983925
0.61952744591206
0.611826176164895
0.633412474517298
0.63823126046468
0.637742359019996
0.640200618383385
0.640139205310746
0.655735501182204
0.654348247484159
0.648392268936106
0.643351422394708
0.646016720831611
0.629970288763434
0.627657926582619
0.628558984946875
0.611167267903162
0.609931182882678
0.615217590976702
0.615081243666018
0.622234000639114
0.622478739801576
0.631149868825691
0.626060961696789
0.625946130671602
0.623639857843206
0.616915651676973
0.611317128485923
0.584728392736274
0.587615431079374
0.590043092352085
0.595374137877379
0.595388489212143
0.605233819450452
0.607001998443697
0.606081054030826
0.622160512362995
0.620548072892761
0.593054955621999
0.592817078397365
0.590532453227116
0.591473427416783
0.589918468269613
0.590407959044892
0.584794491030597
0.586731065901892
0.591403105402132
0.595642529647547
0.614804259947884
0.593733922528526
0.593733922528526
0.585812674446265
0.585064668016795
0.579288418259794
0.56561892828001
0.562547867477947
0.562565437041378
0.563428808599626
0.579255259961639
0.578628817014731
0.580385143245938
0.580802403106763
0.581985391900389
0.584158552974293
0.589799639816914
0.587345719447333
0.586231935720514
0.586011438446573
0.594440531978858
0.614407261805082
0.612623251552515
0.623399193641228
0.621207855472302
0.629295468309468
0.66680691802687
0.689496173898493
0.689254314805313
0.633908890937527
0.635714867455439
0.638140569236549
0.6385177895211
0.637869508056478
0.638625438463372
0.623613660989409
0.620702939258954
0.624739750425269
0.626696135349027
0.627095349924227
0.598812315648517
0.596292327831235
0.597669730935009
0.598134803482665
0.600514501984299
0.598995243107252
0.599114094914887
0.595797723145846
0.589517529523517
0.614002366721127
0.614002366721127
0.60991526829772
0.605012995753706
0.600486825297205
0.599108429839657
0.608449728370245
0.60161074619484
0.596391043268664
0.595548804377327
0.595537507579652
0.621284215776322
0.62652691025371
0.626455835518714
0.624992003211221
0.625105575415832
0.623092420357449
0.622223314535435
0.627215977045929
0.630382268111061
0.630170126146912
0.609303974921711
0.612319887952635
0.615395895222463
0.615884336057377
0.617309912041604
0.614393437039956
0.625284715868805
0.629496382251096
0.631386725530907
0.626787199814894
0.623568515149732
0.60928114061386
0.606102350628259
0.607679052217541
0.607675396745677
0.613200030445104
0.614131751481513
0.609157322983413
0.602072332590839
0.602199211802889
0.61181975535214
0.612595894577725
0.613131806604458
0.61476643130829
0.60900082513132
0.607953606155009
0.599187762925442
0.600831532494196
0.597862240830329
0.600188790689652
0.588808852426256
0.598693952273587
0.60125168657667
0.599024668991786
0.594285887480582
0.584304643671658
0.580741973365098
0.574321186365247
0.581726923819617
0.57679920438844
0.581934882173949
0.577113059231312
0.57815268603366
0.564786671275995
0.564886271602357
0.56730511050787
0.569815227012325
0.56899831032101
0.569848372867926
0.565861732608874
0.570480069115772
0.570762462342733
0.563195356340708
0.56137061592079
0.56419205383147
0.569143051139502
0.543250538716347
0.54714889555704
0.547713388613439
0.539729121313072
0.538650608263442
0.526168345103971
0.526039043702036
0.534195656589857
0.529905035059206
0.529675397267318
0.531369856894331
0.531881697905813
0.526694919609159
0.525538380702641
0.515933960477785
0.5145631937724
0.518189384376416
0.519844973851334
0.519893197626425
0.515439175398896
0.533339019499922
0.534674035817696
0.531791557036346
0.533411471489308
0.53287568190855
0.542135357689632
0.53681763398864
0.537018922682534
0.543877731704554
0.542022301157373
0.520335410908817
0.515418651358966
0.520207134566659
0.52191607320404
0.520779583248917
0.522281623931966
0.521692819322022
0.510303712402358
0.507871048011192
0.505315831546208
0.502606472285845
0.494038804844274
0.490842922700312
0.49414593746536
0.495008237953913
0.49699106528067
0.499904288826001
0.499950811465943
0.492119561572528
0.492222250243371
0.502553836523646
0.50677426707067
0.506739846673845
0.508038997675015
0.513185388921258
0.511936145818502
0.512282297261087
0.522632936311234
0.525592816772869
0.535288695091563
0.535980273430586
0.545678313777908
0.556813123649276
0.559300286305684
0.558858199810311
0.56336094457423
0.563416696614492
0.562819323224112
0.582599451879684
0.585577119629694
0.584923627712153
0.584685652618388
0.583446888377174
0.582628314719
0.603357632655055
0.608047072609212
0.605128763304574
0.609901356315572
0.609052359534706
0.606900817723279
0.610029069706967
0.628980063232371
0.624782726119446
0.617824366032873
0.618987085713074
0.607057137380725
0.600425394111322
0.596704401753046
0.578981607590537
0.572721077676799
0.581221644119148
0.581345371959884
0.582904107949291
0.583411874790961
0.575636924596752
0.57570940874268
0.572472417504955
0.571269634959635
0.570007074331706
0.572196260947094
0.577156796038252
0.576999699453066
0.578886474763069
0.582827006782555
0.578977489762377
0.570103020402167
0.532595018228467
0.534426575340246
0.538825807271939
0.539731565723303
0.536297723081829
0.535591767871546
0.535582352715593
0.527131500514873
0.526853218717598
0.523561494166091
0.525860999618411
0.526410840446181
0.527318066381979
0.526788979564065
0.524753673602548
0.524114144331754
0.524306351688719
0.522584254751471
0.523836319389096
0.523113706141016
0.541309304165068
0.540924258137913
0.544711487657195
0.547242310069376
0.53899874633012
0.536243311329656
0.536132600058952
0.544449361504067
0.549669935000454
0.549295461197009
0.546783939149498
0.543285731181061
0.540000960069346
0.54074200540011
0.543204682964296
0.539548741393873
0.537210418907702
0.53934688005763
0.539356999077422
0.550585273069834
0.569337809606527
0.568463339583766
0.569657917358409
0.570729556003858
0.590838152069039
0.590922522531344
0.580422266221155
0.582237203995272
0.580045024411999
0.588470135026132
0.585923412806106
0.592514387923424
0.599964472246288
0.597085046425286
0.596584764068204
0.609486873046159
0.616360244631094
0.611510446941451
0.601467187251477
0.601337744188489
0.596153429034572
0.598302496636694
0.604274051330281
0.603736389620497
0.604847649210851
0.613810337254149
0.62689714911171
0.626984717064527
0.625629589823032
0.623382812542635
0.635348772159766
0.630203241983767
0.624733046871802
0.629190183943651
0.631179345714454
0.625657540705823
0.612148969475637
0.613038719609483
0.619598830674654
0.618580421016845
0.610810338355337
0.563297590403545
0.563266610266048
0.563204417030111
0.564058524521637
0.562547738832509
0.561969185691091
0.562162112847419
0.557043231190671
0.55789079790425
0.557295770977183
0.548117765341148
0.543316555221927
0.543104664915637
0.53871659268139
0.540183350653483
0.541750609895852
0.543125673558618
0.543875527118224
0.544205992490521
0.549745340351746
0.584518706536186
0.581560565540473
0.580959992206754
0.576745913650558
0.579275356454417
0.582665474411743
0.583266958828178
0.594284124617323
0.594284124617323
0.595186217059119
0.595456143242003
0.58097433965458
0.580362239389869
0.576956305916035
0.576819325030745
0.581590458141932
0.581503805179017
0.584228475520685
0.58409657907418
0.584613636048336
0.578656824551139
0.581542769146661
0.574375025267152
0.57854943810482
0.57714036706902
0.568072111363775
0.567979412583429
0.566218469914195
0.558091654524227
0.55861095808289
0.570631508703796
0.593484968502143
0.594673395053282
0.60874247124885
0.608465065176629
0.592966723342989
0.592275848335037
0.591166108016523
0.584146608011324
0.583694080755777
0.590302881610077
0.576928687469736
0.584055564224388
0.578166743594701
0.579304350785417
0.58639769810643
0.586518930354475
0.575354853792711
0.550408545618733
0.52987490927357
0.527075904127242
0.527442427549625
0.526078431078926
0.526042324079891
0.526002465685057
0.527376049355959
0.522821357573567
0.523019238824566
0.524851900021774
0.524454582514665
0.524814929861477
0.530755328853739
0.531241098993372
0.530211037115836
0.530159025025284
0.53178521191802
0.531237422586576
0.537950591128131
0.556967451057941
0.59045793253357
0.598758496918847
0.589206866280922
0.5911328148836
0.588956139312156
0.584673472258012
0.59368170336271
0.608297530337975
0.606627481901718
0.610260422822549
0.59470793824187
0.594755812007858
0.594568639241217
0.594411775093523
0.602640040718917
0.60294233087362
0.600209478161175
0.601715136035847
0.59974597354525
0.618064940722595
0.611246078361076
0.610395428028855
0.592787122542348
0.592550962810801
0.59442121642363
0.599970797801069
0.600369695944039
0.599457198500739
0.595273961184061
0.594220817665366
0.606411846043222
0.604724023860193
0.602318303552055
0.602724177731232
0.597570920822223
0.588962842607425
0.578153816832855
0.578026091360868
0.579465892343046
0.576847886187675
0.580920002139603
0.578853631887081
0.582143021043288
0.582595375656011
0.582301078954319
0.571210586358829
0.565101167936134
0.565649233908283
0.569582390154415
0.563766904215407
0.566333624343817
0.56752594867662
0.566976932367221
0.563218392085615
0.567219592547678
0.554736310910533
0.56328427788646
0.56320854853078
0.558907259708424
0.560934089206609
0.560639737763197
0.556310723480517
0.564021073575279
0.564125884268817
0.561536835653589
0.565600824811612
0.567549043615975
0.560119960884607
0.560238450621057
0.548335289615238
0.546853781426778
0.544052017300724
0.534928423109119
0.537270471171882
0.536908292922934
0.548432613758998
0.543888203512027
0.540579301394688
0.543913820775747
0.543913820775747
0.543379634976437
0.54748756075137
0.55233106317997
0.55283413812445
0.547987448578329
0.535994942830728
0.535601556821448
0.536320483082484
0.536049118293271
0.543876950948135
0.545463596924298
0.542900002065678
0.554910199755457
0.553865089089253
0.550564431561994
0.551315321627253
0.556882601352556
0.540915182092353
0.539178051157709
0.538594272142791
0.53341617986864
0.532300869148312
0.532247980649304
0.524876625236726
0.528241127440945
0.540567735295402
0.542183090591673
0.511879814614366
0.512070572580711
0.516111531552018
0.510312845413645
0.513524599253197
0.510755739113406
0.511499811933366
0.510748198722395
0.511516469207064
0.511517054677931
0.51988206873672
0.519509369618536
0.519947921829143
0.522903481207721
0.524105414704714
0.524185555090534
0.518119024588645
0.52017706926186
0.520849972345744
0.522135015577286
0.564952721734343
0.549627392665488
0.541611698643595
0.550326502321164
0.54275135945264
0.540985911058903
0.540977198106212
0.545794633634697
0.54352983500709
0.51691640245211
0.52076890048043
0.515356167689212
0.514592259066279
0.511436935389725
0.509933284553999
0.509764741943872
0.520525282006169
0.520383034792613
0.505005797112195
0.505074536814785
0.504234397219165
0.510581035271928
0.495630954479031
0.49556908945376
0.486504575717318
0.489179036435936
0.488742974535399
0.487402662989866
0.488569980648527
0.504988065380855
0.503000730093079
0.50748268624777
0.506059420526773
0.494460676325659
0.495438784519417
0.491625867177966
0.492217893218578
0.492197040705408
0.50451561940137
0.503914082269179
0.496252282173007
0.496524198896866
0.516921173056442
0.509681791674018
0.527087380787451
0.527253116331828
0.527710463070269
0.511486870759184
0.51137422404418
0.510919540574021
0.513275677536228
0.510869897710211
0.499139273074964
0.510124798007755
0.508910399766808
0.51372243098388
0.507144402615704
0.503166760184947
0.503553450805666
0.483685270178003
0.490655440951183
0.48385162493631
0.477847767818732
0.481896699769889
0.480669276078919
0.463579514611102
0.463709233164998
0.471769022432553
0.471729607724768
0.467917724749669
0.467932971626734
0.469903334487344
0.469069988509055
0.472471359289844
0.469488319928476
0.467994540219517
0.46692104660776
0.468804066587176
0.468604581624964
0.483288385228806
0.458770342751126
0.463756345671395
0.439638335015495
0.438808431011736
0.43700505800631
0.44170480773026
0.441646984783958
0.427726017903951
0.427731044701204
0.428590153378796
0.422888987311742
0.422881681858402
0.406060521097859
0.398074123838548
0.399514403128452
0.398290305460102
0.395882773136854
0.395825331482555
0.395689869922899
0.395461310149543
0.381367380316352
0.381385730777547
0.391472099362843
0.391826267093142
0.389875464923738
0.391594676696383
0.385109243526722
0.392385073127958
0.392008192231338
0.388426772429095
0.387581735360546
0.378308981203444
0.378729488022978
0.37479840906876
0.374418638813513
0.371322710329851
0.37398687695274
0.366716871278268
0.366042936707959
0.362239437545238
0.365899220367994
0.365743796132301
0.357662625309982
0.35433059087557
0.355755357423361
0.354415536311056
0.356383756020174
0.355759731902324
0.355321183438337
0.353579075333435
0.356112008083066
0.359564971508422
0.36487731105685
0.373131922889145
0.371972832786206
0.375320239445488
0.373644139979869
0.381926765521627
0.37704930086548
0.37708404647063
0.390077656492794
0.387917373105563
0.390523600593501
0.393882459995012
0.386594704380339
0.389784885037267
0.388928901108735
0.387368467945171
0.388284590359688
0.394356694597883
0.394134998045211
0.398238668763399
0.405106119813433
0.405276304381293
0.407758316547111
0.408382361105087
0.411344342958054
0.408858410575705
0.41858722397632
0.426407601448047
0.426682269051397
0.429372485392823
0.448671589737448
0.453305186722297
0.477643629395454
0.476672346737626
0.493163651007695
0.5028839615522
0.503341349317561
0.508929232392071
0.504133309928985
0.507419370048543
0.497623875299158
0.491190235497106
0.490051830978864
0.484161986927834
0.48465837403707
0.492015663095102
0.492048123020801
0.488094189371903
0.492145840897715
0.490605250620283
0.493883337040007
0.495906481046808
0.485136480513785
0.485260403731682
0.485511661475972
0.48802692705013
0.487592831693635
0.487982902557609
0.492817723982112
0.490240633252773
0.496642282355781
0.50328396566941
0.49495492790308
0.499837881382568
0.499807373911054
0.498350654660036
0.497962166519719
0.5087482751635
0.512218665908709
0.5198135828532
0.519188925210927
0.514593752620346
0.528730154702576
0.529027410456608
0.528810636639723
0.529126592045073
0.528696741002362
0.529960998311364
0.528621525597568
0.528903869581302
0.535903426489365
0.537846008307315
0.534267622887173
0.527029138267154
0.51170951365788
0.512532414151975
0.512725877150982
0.506559129943586
0.507916022074637
0.502162592302802
0.501701000258842
0.498682600857995
0.501143401946189
0.501538615142054
0.4967066784535
0.490298270900001
0.489295596171646
0.488125700932424
0.488051941980113
0.489435717261277
0.489445747386223
0.488523133749423
0.499408958978319
0.511086185588401
0.521514324551005
0.520681818698907
0.518678281111153
0.526111623917511
0.522482571880785
0.518740686338087
0.252708482068449
0.252880790721029
0.252816462073498
0.252828262473561
0.252960388492275
0.253154463550096
0.253219386858347
0.253204585343041
0.253225974277603
0.253299179592448
0.252889456984462
0.252850311115028
0.25284992817912
0.25285138367131
0.252895998906915
0.252948127687922
0.252993947387061
0.252975990101225
0.253011459941046
0.253160603298568
0.545189170134176
0.546474254769796
0.54534543654452
0.544582433720575
0.52407888317083
0.523560509447317
0.523588445431754
0.526506251307527
0.49304452723433
0.491284808051773
0.505880152432409
0.506485818784133
0.504836762616545
0.504836735011604
0.498939680801725
0.497140586284691
0.496646710834466
0.495421445913682
0.495910023425733
0.494709293732624
0.496111221513768
0.482869973091567
0.485071013295399
0.485200212949467
0.496575411053473
0.496923721741487
0.496879564911282
0.49549599211853
0.530800302435581
0.534956276676814
0.529582677292162
0.532059793944271
0.533422110390959
0.531798860897955
0.544833457965768
0.545779983746291
0.546479357908312
0.541440695335154
0.535338945985934
0.542400115794839
0.542833452590956
0.576704259953968
0.566634188448989
0.563069266518392
0.563106555413379
0.535133536170472
0.535210621500345
0.506733084271642
0.505162395746525
0.469621078010614
0.454474224861658
0.45422501000359
0.448197062448564
0.445219323949513
0.440883521590529
0.441459011347125
0.439587039866899
0.441328587063674
0.443375741048651
0.437376575299112
0.43559162335356
0.431273166235724
0.432172750839076
0.432625442665389
0.432627529317909
0.437999033969008
0.436879113690417
0.446271767409162
0.445348618673366
0.468317375758066
0.49020994904497
0.486795274338166
0.497630917377713
0.500227593175151
0.507798186125851
0.493520358111678
0.497018189193618
0.492744473800604
0.484027552895142
0.495426254065174
0.499678982259731
0.513323902968653
0.510501205229249
0.497453671484694
0.496002390647249
0.494431105804617
0.495025790496234
0.495349784614794
0.498686918236864
0.497970352840428
0.495862432757996
0.500537522334176
0.501330777596606
0.50448523933512
0.507555006147405
0.522906923006647
0.524119406956902
0.531730901696001
0.550776758790846
0.549634057368099
0.514013055986153
0.512378563051891
0.450605224912043
0.457556855948641
0.456367456055807
0.45133748834729
0.452400586167468
0.452371544952977
0.450466588119718
0.447187618146135
0.446889007087667
0.442754317855121
0.442402790889068
0.439593641047107
0.437780893154838
0.438439285120474
0.43130390461362
0.431177220808159
0.431343132795251
0.431781825681851
0.438114906718514
0.438779720475715
0.48919934003757
0.485312741145396
0.486634937384267
0.494904712217878
0.487681934081371
0.487657439677561
0.486174752002098
0.49257642494237
0.493392008483613
0.500453412078848
0.50096758178157
0.509224862085202
0.513033683689225
0.509388766102178
0.528196820227702
0.528700507562921
0.530479916774636
0.518271697578654
0.527090810763607
0.524428239861251
0.523802481275753
0.530365039383012
0.52773472198802
0.526632616568003
0.539927943717423
0.539526202986529
0.550244653042211
0.544884878941125
0.548478660970528
0.539430159184134
0.53837506033149
0.535796395044022
0.53427781295647
0.539821808134513
0.544586644731751
0.544486721301312
0.521566620170024
0.535076999150019
0.532242425902803
0.533953946979244
0.527465406497618
0.524985834741407
0.530130308253042
0.533829078866679
0.529229047662363
0.518802639937382
0.51038014805354
0.513700571497014
0.513849220821056
0.510705557234809
0.511585819800998
0.514124974329168
0.515741995109628
0.504413200852458
0.502063657577114
0.491441165683437
0.504316693448002
0.488637866884434
0.489033254712714
0.489479869005805
0.492782981048283
0.494594213661114
0.493543130900429
0.493565545754403
0.496070471814392
0.501472822550075
0.508521094101325
0.50707415206569
0.507078479062054
0.517787531077955
0.517927852628267
0.517996714051938
0.517209265663519
0.527469709814803
0.532791087098983
0.553762325421618
0.554864164851637
0.605388514134209
0.61179041422873
0.613059050791263
0.615954246052748
0.609043068330207
0.612543293601817
0.614466739911032
0.609711143931553
0.61536694810438
0.604999385468028
0.611458034588103
0.607238322784514
0.606591383997983
0.607172756878646
0.595616705612706
0.600593800349234
0.608479319281952
0.596345352635277
0.591093741095274
0.588950018526796
0.585279528016797
0.585255836654728
0.582197686031906
0.574679837801299
0.578184049813777
0.580882979503335
0.579722465074296
0.581896367112489
0.586352561343391
0.588153273599708
0.587584972851031
0.590566597550061
0.585366573886609
0.579408644452704
0.58874774027563
0.589456452167962
0.583875360666026
0.594867387598978
0.596539084429178
0.599246404239725
0.60591137444608
0.597669301576095
0.600243703050575
0.601381172885539
0.593294441846532
0.593240589826325
0.593887207515833
0.593925485513887
0.588987009651672
0.594620770108898
0.588763460151261
0.582332748562698
0.581746545481565
0.584730938617976
0.581310579853434
0.57760381578493
0.584965730839477
0.585370827726516
0.588236940943834
0.586754851048612
0.586686379024091
0.59373110121776
0.594907928092748
0.567145282765748
0.572959521638691
0.571518735634047
0.570223688939327
0.571262781936847
0.572386673274227
0.559349834050348
0.559332419450379
0.55794284635436
0.559273532870384
0.560265949467451
0.562680455620564
0.562297233471212
0.55973023922538
0.559512661047928
0.552140521379729
0.552588770746687
0.538848830049386
0.534627332601878
0.527355195127319
0.544865763771612
0.54463980537255
0.511185761423246
0.511982936856524
0.511600634829465
0.511122540997572
0.517837447830232
0.52011082614852
0.523527305191431
0.525786360479587
0.525588540051057
0.52530548325579
0.524830106296349
0.525383987794207
0.52319297838
0.526207498851077
0.520777201258874
0.529236891970017
0.532795540273033
0.539502668465594
0.540890184964272
0.539814451400369
0.602152199782684
0.601152543475825
0.598951042570801
0.604762056853194
0.603068124927302
0.583733163861691
0.583665112169816
0.559945521398752
0.558174557659814
0.558647907969296
0.559842733477937
0.561204346974226
0.565283856676826
0.56867787325727
0.581410379035512
0.577118597887268
0.576876101955088
0.56531844322398
0.559608842002202
0.548136795357784
0.539187980246088
0.539733174171835
0.541393808200468
0.541109920271069
0.538618421492506
0.547226260233259
0.54726628760755
0.566316020018803
0.569918847378508
0.567233688544105
0.569572281096065
0.569957970219572
0.569958671607379
0.568897698075606
0.569335854429493
0.576393112210429
0.577314409404287
0.592691306201697
0.602027542216386
0.635780111438549
0.676041849187486
0.657378044006007
0.651491016271679
0.651745976936192
0.626690695933703
0.628170769327572
0.62593959338329
0.626061337500793
0.625100866905395
0.631791365596002
0.619900677992029
0.620146721382706
0.618615294626095
0.6131755911095
0.613276706095291
0.611116117541382
0.593895763215203
0.591121159390425
0.591396491376103
0.584340056842368
0.585472231747841
0.584211430937522
0.580695691079019
0.58111027501394
0.596571788145184
0.594288835121033
0.591832378071505
0.591372947341433
0.592115735076508
0.573352167483329
0.57180553390754
0.571517417787115
0.568407371528794
0.567330516805267
0.566513457792512
0.563352376846855
0.572137632364973
0.567322964613857
0.567337201766152
0.571321844184025
0.570630196056701
0.574565184382314
0.579645815887371
0.579645815887371
0.566549767720487
0.547997263941131
0.54995315645975
0.550249440088724
0.548901595676535
0.553886278817649
0.55541083050371
0.555376600438113
0.556554586659599
0.560762525499117
0.552379927804054
0.551600194201253
0.540993784191463
0.545746806798389
0.537538955915935
0.532077851094606
0.532896211846713
0.521932209338538
0.516898316980897
0.516898316980897
0.518391874364275
0.529511332906638
0.529138056019692
0.526087093278846
0.527017184294479
0.532037390047788
0.535055779605847
0.534323289940987
0.534205226262235
0.533277893140441
0.531557797704724
0.534990603947639
0.544331093156515
0.543338911315524
0.547478646161205
0.555486938618793
0.551322964047815
0.563315907625908
0.572932938679
0.572800703668716
0.585317517147527
0.58856343853174
0.58647832126428
0.593573607148683
0.59334644838957
0.589037195180365
0.589614065738665
0.59120722291993
0.593545852946311
0.592761982282645
0.615279132050413
0.613021319526362
0.587518734598839
0.589249454519041
0.581677721716167
0.568282343348853
0.573661673636033
0.555197666277376
0.55336389775986
0.553160246687118
0.553685159549355
0.546332051584909
0.547838739231954
0.547354559762993
0.546783093058753
0.547170635972501
0.547085858952608
0.546439267976675
0.546924877814584
0.535719987810518
0.532847873233041
0.532738783748795
0.544535118957857
0.542361225078473
0.551246640424665
0.551946671083833
0.55194465562504
0.568988667336206
0.537008134848395
0.537247745060775
0.523487048419211
0.51768720779277
0.509961469201557
0.507332688818449
0.507562420291451
0.496273529365793
0.495912863331744
0.489497453587576
0.486920203001597
0.492895207087835
0.494566822610415
