# Supplementary material for: Financial Crisis: A New Measure for Risk of Pension Fund Portfolios
Source: PLoS One. 2015 Jun 18;10(6):e0129471. doi: 10.1371/journal.pone.0129471 (PMC4473272; doi:10.1371/journal.pone.0129471)
Supplement: S2 Dataset — (ZIP) [file pone.0129471.s002.zip › S2/H_Bank_of China.txt]

0.559381102475087
0.534663806110743
0.480415689080916
0.480087770031705
0.47896971208583
0.477830596095587
0.477979715177716
0.477979715177716
0.476312102403789
0.475730811133501
0.4759470594401
0.475236589684809
0.473410165362878
0.472213205623275
0.472635602430001
0.471822786595092
0.47433544802142
0.46392838028293
0.46555615753116
0.466468373794166
0.466104208119535
0.472993127851331
0.517693744848939
0.519670766624199
0.517046945968166
0.518260296683503
0.518775526266074
0.518775526266074
0.522554224744487
0.52450513518668
0.506302495102024
0.513184279317668
0.514347235829612
0.511877954525154
0.49970100807862
0.498823600969454
0.493712172516452
0.507535649886493
0.511947745094557
0.487900996561752
0.485678054916289
0.480810161345443
0.473853425272538
0.473853425272538
0.471494466906947
0.458520091601272
0.451923461474182
0.451881763642815
0.449634272584282
0.444151887414844
0.451855424462321
0.450207175593945
0.441551556070148
0.442475490829861
0.447216894889293
0.446476816357113
0.449326529467326
0.450616667953564
0.451567258386958
0.464878631146094
0.463106667322671
0.467958994771717
0.474768306058412
0.474101584158627
0.479053336472805
0.495028928845119
0.505693020027191
0.503678451260626
0.507881371584989
0.520018080875794
0.515556470773366
0.520550444062112
0.557863024679437
0.555149438015863
0.554426187423038
0.563363357595524
0.544804357101217
0.544375041981081
0.544375041981081
0.54394839352621
0.542559817878372
0.54222478595975
0.542782546665647
0.5427442550008
0.506489839067738
0.501610920246626
0.496755330795741
0.498250393463931
0.496806666700878
0.497727957521471
0.501104634994825
0.500659558524605
0.500831988243581
0.503689943798506
0.500231960652965
0.499685310145454
0.506278507360798
0.506328652991382
0.506328652991382
0.506378835257635
0.514584084330006
0.514663686427616
0.514101942883737
0.511884423453695
0.540010703276971
0.547956574910477
0.563602921588213
0.56465943569063
0.55587390815132
0.558253245342163
0.554920155749308
0.556452569728424
0.555894718218897
0.552115643689942
0.561901267746453
0.564551028104215
0.556335136967785
0.555931924328667
0.555144761302849
0.55545799931128
0.555216113731955
0.555613821276508
0.553122003408994
0.558166664002116
0.574528547647479
0.584030954244284
0.583908431053409
0.580960983352465
0.59877417190459
0.598787711809276
0.607045917062354
0.601554193139418
0.599204241705438
0.60756049885476
0.603949045708596
0.603969432750844
0.633374574110195
0.635663620205386
0.638238716254559
0.638273682362599
0.6308284083574
0.630608267740794
0.641700380333132
0.645296285885476
0.645592935723379
0.643873994619574
0.639959595609316
0.637671906541276
0.650301169139103
0.650603831289403
0.650310402230283
0.660603659153101
0.673901478091943
0.66468362111813
0.673847065819541
0.6742629178272
0.671681529553867
0.670577129145864
0.670577129145864
0.66528453312782
0.680126424591839
0.603146981484649
0.59911409685098
0.592941939941202
0.592813731591356
0.593715597884139
0.592562611724671
0.595156992702727
0.585778869035141
0.585778869035141
0.584889986615759
0.583589004211413
0.581877252543038
0.584620460608061
0.582955293433398
0.58020796336098
0.580854438963399
0.579465011807056
0.579020761544979
0.580483647603101
0.571688036786504
0.6092880318952
0.615366024455228
0.624665990657549
0.622800714738993
0.620924828520604
0.622162343129668
0.625132639867975
0.622757343253389
0.622538660983558
0.614255196243595
0.617018731256224
0.618081726143829
0.614908710881808
0.616950303472015
0.61649038801667
0.617980956167031
0.621160292553817
0.621096022798367
0.611008752674666
0.623493192269344
0.622220357697335
0.621508291584851
0.605533172700946
0.607137037087796
0.598949976832393
0.601440004621223
0.595565872093762
0.605931288731255
0.594877849622042
0.601564248422545
0.595324447111353
0.589081025048728
0.591243729797487
0.585000263729928
0.588253643431137
0.588389242230594
0.585023108841693
0.585411851793669
0.592184849772824
0.594676638699221
0.590790832998037
0.590114872337782
0.601235671093832
0.599794094349143
0.610404057090875
0.594834384192867
0.597119774120704
0.599816402550859
0.607636655656462
0.608443421771192
0.609555790845367
0.612837720270944
0.611134138412341
0.621105025551655
0.620889200192055
0.620674050858722
0.622818135789276
0.621098428191964
0.619389780648763
0.616016206550846
0.623854212324006
0.620105164237871
0.621159200790326
0.623134366669642
0.623781974857256
0.644308610958169
0.650483424836361
0.642452153071527
0.649780126781283
0.649439903346719
0.65545014019987
0.635880966091911
0.631889485247963
0.623542014379896
0.622861132919653
0.622858692674291
0.615931725462683
0.610757478474751
0.601371565153263
0.598542934216082
0.593415353978599
0.590317804066898
0.587545209427053
0.582965784495183
0.582599541553091
0.584168796135128
0.584171620924328
0.560467473208011
0.560135592260148
0.557366567596499
0.554985090147138
0.552458382450711
0.552677916211361
0.552285059658576
0.54759538758826
0.547435871822226
0.544188181855087
0.541560652748104
0.544681512460608
0.536271691091852
0.538053236859742
0.536578288918777
0.536457363362345
0.531853466550303
0.532090312986472
0.530014599927317
0.529500970177617
0.54262196841684
0.542356750099686
0.540969331666011
0.541247617266245
0.545643883869316
0.544313015248567
0.547214333541132
0.551597044188155
0.543953692193364
0.544035232960388
0.549354859136645
0.550753520818556
0.564104022822924
0.564604314956782
0.563972832167328
0.564986120989041
0.575500986778437
0.575500986778437
0.579938701294719
0.57843554799498
0.582756713548957
0.58370003108098
0.590147319332806
0.595984511778784
0.606637857276656
0.612288477834676
0.612447877316046
0.612106928034789
0.635619946463087
0.656238806489241
0.65621373618462
0.650483176416856
0.651400832113687
0.650301922654861
0.674245434295875
0.681614099493297
0.656019888304275
0.656019888304275
0.638983964930818
0.643520295946843
0.63682318886035
0.635641510286331
0.636453825979629
0.636453825979629
0.635557228016884
0.636887674310626
0.634333845728069
0.636844323271771
0.636842718287015
0.643933051698933
0.642984239596199
0.646769922563388
0.646768068062409
0.640215621071322
0.637816384141568
0.625907363767077
0.643707647607205
0.641139074520508
0.657731965009593
0.660094679100842
0.671104545527325
0.643416053016215
0.642537631711578
0.642241330239276
0.642350796484719
0.640983697022549
0.642606461486489
0.641430864500338
0.64056504118604
0.630877242185494
0.631663087428379
0.626344553850921
0.622794034283924
0.611176195721372
0.614298348569981
0.623537027661797
0.621727680513822
0.599678304807924
0.600121089201228
0.599187501110261
0.591340130934457
0.587461180464278
0.584503422861571
0.584631107743366
0.585140034571078
0.577946996222545
0.578290544981927
0.57827757979021
0.578749094154792
0.583118823551304
0.583122433715549
0.566276903633949
0.567478247491199
0.576261361400013
0.577292951644831
0.577249391855592
0.575133789951826
0.590354826310831
0.59050604640413
0.589297338856868
0.596870249051469
0.605307429828553
0.609876088910456
0.60259684293631
0.601824703307277
0.61046618606115
0.610447844638252
0.607859207249164
0.607651788628829
0.595383739587935
0.579766169700193
0.600374497152697
0.60108737369826
0.60108737369826
0.596509622611047
0.591010085645134
0.589035991002077
0.589657727844886
0.588238107078102
0.590120455775759
0.586352872337834
0.586220860386035
0.5849830522391
0.589890780363716
0.583009768747016
0.585343463702669
0.580450141927374
0.576151835187807
0.576153364258048
0.584045713299504
0.600245630727743
0.577783344076042
0.577645371438515
0.577645371438515
0.579818585529465
0.583675944668334
0.58854694481549
0.560201816700013
0.561042608376582
0.559905769445171
0.557940328188987
0.563014229542709
0.56314296941763
0.563488558553526
0.558883583618184
0.558883583618184
0.562528441607225
0.562498650513772
0.562604804055489
0.560853049155397
0.558563991151128
0.575865426911216
0.572597127387713
0.572466855282898
0.570343364222833
0.568283557295799
0.567660105257201
0.599954455025504
0.590832387091222
0.592559867528219
0.59548814310144
0.594896517951258
0.591756862472397
0.591731665379409
0.608134028553689
0.588682695444346
0.588507702736153
0.576596899117672
0.576458823735555
0.570940113288317
0.553045142050895
0.553631443585843
0.550688086529952
0.549131617980098
0.550576649137477
0.544509158213455
0.535998805507117
0.534032318599835
0.532644067669927
0.532953771696503
0.534879091138301
0.534852934731838
0.532628337255762
0.531345325590104
0.523326026717482
0.526048465408404
0.515802359731868
0.522681186285694
0.519349728392442
0.523418735185065
0.53629941009053
0.536750383851928
0.532202747047756
0.533401390724499
0.522777742132654
0.526222477990206
0.533893829492419
0.533076723964516
0.527820792260239
0.517140689196199
0.516185114641776
0.516205045532099
0.518912818778621
0.511978495713052
0.515512483311064
0.517741150922585
0.528135902903418
0.527861267385563
0.531468834060661
0.522876688069785
0.522949260118585
0.516308378643566
0.523111578341688
0.521690329868775
0.532241725700471
0.535066904147077
0.531955618372511
0.533597976656156
0.545115354546104
0.561754059826721
0.558384630519679
0.558720807217996
0.546795987643892
0.560754625880721
0.565858730249892
0.567556472862169
0.562976996915588
0.56116923896339
0.560738427235826
0.57370913764318
0.568671457743308
0.58448663875333
0.578964839251702
0.5455268584038
0.522160721955574
0.517211135255886
0.514450939714229
0.505484631293434
0.503837648911975
0.503850571143649
0.503958451766156
0.501944462563112
0.508328954053667
0.505573903032749
0.501346186807222
0.49905894108529
0.500860424741805
0.501421332194609
0.499580128452731
0.499228753532269
0.501019286374217
0.49665642685201
0.496172926855722
0.511354801065721
0.516177479401938
0.516124781518136
0.517884659559252
0.525686353023623
0.5280281395057
0.526252967697518
0.529116550587753
0.531692060989175
0.530322629705908
0.532797352036891
0.53757066936455
0.539035263410745
0.536867853650248
0.535838809129756
0.539297291596795
0.539798466826519
0.538071764516151
0.537165494979155
0.533824157956041
0.531692249407168
0.544004755482492
0.551624714529216
0.556513580645853
0.557965930216379
0.553128710246633
0.555454735549911
0.539406948940718
0.538844921952446
0.540167355743737
0.535088151108313
0.537575658472137
0.540496734327557
0.529940709854878
0.531127460835141
0.530342351762517
0.531883204822087
0.531792021133362
0.540089802518149
0.544278973934826
0.537387000934505
0.525820842721377
0.524623841399128
0.5220707058714
0.523946377514588
0.526767630698676
0.526948987364824
0.540221585023068
0.541373143100035
0.54022332211754
0.539839564539905
0.539624096383692
0.529353812950173
0.53763557240103
0.537961073107309
0.525359822625851
0.525075461603452
0.519436254559554
0.517057807111365
0.518703672363417
0.521415021976497
0.533883965733791
0.533848241529659
0.532478725001615
0.527506141295873
0.527157143237452
0.526938378847885
0.526357252012434
0.522013335588512
0.520764154047304
0.524734526517255
0.524239980471863
0.529887975306997
0.533703503941155
0.533708515442474
0.542806365959569
0.533328484459662
0.541233215664576
0.544280167778149
0.535056114496146
0.535815600696614
0.539455201779529
0.540877826968065
0.547142064779167
0.552514367295701
0.54785279247892
0.548144170426555
0.548610298310619
0.555108103943492
0.55851701080301
0.561456027395195
0.558587455681584
0.551212586452515
0.547070148808455
0.529969220505261
0.533889486653323
0.543709431876542
0.530390684214945
0.529967750632903
0.539036517736754
0.544060133841681
0.543361364071269
0.543058120166625
0.497934030298762
0.499078765267977
0.501202002154022
0.497207497651677
0.496420528743705
0.493434387597153
0.490762078911951
0.490537136597675
0.469053680990852
0.472908289024099
0.454812569739351
0.459885683843387
0.460204766750361
0.460186230123561
0.464130342779554
0.464429382637394
0.463870462755586
0.463508157634076
0.455982301724092
0.455226995541649
0.47553683960989
0.474580136925424
0.473847887333616
0.471364425923366
0.469008990847002
0.470827734538766
0.472365930536766
0.470162781971968
0.493868140301031
0.491502189183492
0.525279146807002
0.526467017553882
0.515111674894738
0.51509866981898
0.512228708748343
0.500820092710218
0.502308801573363
0.494931298077653
0.508744192957002
0.508761311137327
0.508765420190306
0.499475889104597
0.501114334739461
0.499708398360967
0.504028443949752
0.503327568385999
0.501079410701497
0.50275881342161
0.49665473927038
0.499208463867032
0.493618863236421
0.475842854449049
0.481923167852685
0.459287390348703
0.460653671554352
0.465914165637361
0.463468729890481
0.46235095836349
0.462816912326725
0.462329426743511
0.462561286328307
0.4663133732615
0.465375651664919
0.470703996362096
0.470893415589872
0.471471563549916
0.472435312256243
0.473282712571282
0.477044087487111
0.47370866937012
0.479875129777793
0.49247488017319
0.490269019462274
0.530053707366188
0.52946862421191
0.526954365728715
0.53055705787134
0.54292896893541
0.542866527804684
0.538620306339761
0.52005444805721
0.524704083561582
0.522595368744364
0.523583131040593
0.514895857111298
0.514216202000843
0.515313564796477
0.514146160403398
0.504037897647798
0.507180336124897
0.506229745876982
0.505436671361145
0.505093747557119
0.494412274442845
0.496035303025883
0.499000145983948
0.500715002959887
0.503608772069381
0.501603251330717
0.505672105213028
0.494737087113881
0.493661311360329
0.487060007682088
0.484031284177114
0.487728656690255
0.488130804896253
0.47403410411727
0.475178534783813
0.456628493965337
0.455223890433676
0.455674623323375
0.45886539513439
0.459040128799856
0.462580119623593
0.461659787473909
0.461257088788038
0.461257088788038
0.461389218910487
0.460137178694385
0.459215507823351
0.470703095134643
0.471067359118937
0.475720291152358
0.477399839332958
0.47900692102413
0.471117388480652
0.481418859115707
0.47518074729262
0.503781192095567
0.469763003827926
0.467208073063553
0.465719369748805
0.46756472095494
0.456058466310275
0.455060134225723
0.450573546663518
0.449876478413277
0.447015225160995
0.448292244694128
0.44875334202617
0.441533459364307
0.440697097062806
0.441543909384754
0.440838499574818
0.440759817981008
0.443677779707444
0.440499801536959
0.44411702968399
0.44582080699569
0.461960441355512
0.463879609323483
0.448400866224855
0.443604068567665
0.455093346305772
0.4569403965273
0.457652622511271
0.421403610640645
0.420988517507811
0.376066442370804
0.35737768930218
0.353798675647253
0.353869134794915
0.351856936531664
0.351168083456063
0.349231471573429
0.346317130612362
0.344741594628213
0.342927608067642
0.342701464445122
0.338009578593395
0.336125239927312
0.338104934827839
0.337182494700895
0.337247697764244
0.336247030222625
0.335719230942292
0.343842190029229
0.344605045900979
0.369701376709955
0.391120051769169
0.401951936325619
0.402268980053731
0.406900132169522
0.406689057990823
0.41121103293201
0.39137224346549
0.397157742390617
0.39850131019961
0.391421894743929
0.405668343868401
0.410664636444589
0.413734114075433
0.418989531949556
0.418794316191667
0.418207872073305
0.422616251404923
0.42452692410494
0.424106698325186
0.424106698325186
0.42690349445992
0.426366848428569
0.426425632848183
0.425881497503474
0.4293104267949
0.428009605791494
0.489045414804335
0.487406262654794
0.496801857375686
0.542171212836547
0.541594058042497
0.5450601386589
0.547388216365712
0.545213994509958
0.545185769577992
0.575508841630869
0.573626073997607
0.574356070275997
0.57819510527003
0.574816283295539
0.575258722553027
0.580396481458083
0.584497714951545
0.576433565844646
0.569178121007481
0.581055591273594
0.580834446074457
0.587583605482441
0.577199985828447
0.585800107992571
0.58064475298715
0.578702011515348
0.576525996301336
0.586255958723399
0.557989610138624
0.557826694895659
0.557826694895659
0.556492948853998
0.54106361086337
0.530172449349895
0.526247177021159
0.526526738692762
0.522673700947745
0.528155711368813
0.532053506663552
0.531024026819294
0.527198328077693
0.527298781320758
0.534126656080216
0.530618912875806
0.532598834533931
0.533285513550672
0.529497646039875
0.529715210009146
0.548267718205514
0.543837098183695
0.54392294899185
0.54406068085559
0.560265936031534
0.563890847133498
0.573918339574158
0.573969595214027
0.580594211507915
0.580944906549777
0.572250870701508
0.573468502251454
0.578415815137933
0.575471213747674
0.575681918517409
0.583369723163704
0.580382278555407
0.578246806004329
0.587864779655453
0.58970387029535
0.586713648828652
0.595291826088895
0.577549061404197
0.578616909704543
0.577871832264581
0.585003813749224
0.585003813749224
0.581829236098632
0.582813815904593
0.579701363917257
0.588611514622387
0.589448168940061
0.5874875755744
0.591009779400254
0.587439403121133
0.585674673542197
0.590177956569928
0.593491381083557
0.593371681627521
0.591307521790163
0.59369896042374
0.589722571925253
0.613114102947416
0.612895895593288
0.613772639979041
0.636323836989166
0.615137454631044
0.607581198151955
0.589079566000536
0.594481230812327
0.592752812310322
0.590192763246952
0.595908822701716
0.595601304946534
0.572017724432406
0.567716611302
0.562896343808856
0.559758069963113
0.559552584535065
0.555776442329367
0.519009908788791
0.520477737623961
0.520852426693383
0.514822391035196
0.505384083346229
0.500443961059612
0.503965293805749
0.506662137589631
0.501546728199562
0.499285648666039
0.499575994301233
0.500251092182855
0.497918605724215
0.497631057624069
0.505694768995933
0.505471325709058
0.503119454105664
0.503119454105664
0.503482306416237
0.500133283248592
0.523252301512644
0.522739479466155
0.522613496949783
0.529691934014751
0.542188578995719
0.513447079992476
0.510480550011492
0.510480550011492
0.519169214755617
0.522311066056147
0.521558181965281
0.50433854711314
0.506903872393774
0.507317889506133
0.499699679696872
0.501963208247261
0.503140713663536
0.501067615721317
0.495301271753652
0.498453895271078
0.500617894896744
0.495842927470046
0.488521352009918
0.48859801729851
0.47151568467993
0.466009556619105
0.455956979427695
0.452752374244061
0.449894236628363
0.444403842194618
0.443595373780602
0.450048756807565
0.448807426917513
0.448674943117459
0.451681808746164
0.451689547107741
0.453252067976784
0.454938079074932
0.457477683372515
0.458331719791516
0.458378286325071
0.461313824586344
0.464774732072582
0.463428385671678
0.478982199669919
0.508983383148816
0.536150724104526
0.547597230012828
0.56248418190581
0.600644308941056
0.613411793997629
0.606909781827824
0.608683174083955
0.605476599691571
0.601208961091981
0.597619098701244
0.59420546377292
0.591045012459041
0.591902702153074
0.592282068113251
0.592060871953625
0.591174154439204
0.59475593288856
0.595483618157135
0.595247083068751
0.557483341227547
0.536957102359136
0.536053483218315
0.538406200326237
0.514945935820699
0.514962453295401
0.51639514338768
0.507621022017752
0.500555382246762
0.492816854126609
0.493472690595318
0.489323518824373
0.490052002380194
0.486398254093933
0.486786192059218
0.47818593328487
0.448805595809704
0.447772774353234
0.447376366245961
0.445280661739082
0.450236522581491
0.453971870122235
0.453433194412465
0.452072089020252
0.459633524401482
0.456571372064326
0.445979902531292
0.450495055560083
0.453504833568787
0.458797767473436
0.458902648197298
0.462038072099777
0.460100974078077
0.460118134681369
0.454527817361973
0.460514180459129
0.497105927055528
0.496634854005007
0.499284960004141
0.502120844494239
0.492689097377573
0.49583378252793
0.492082446478582
0.494538928168519
0.496095535616436
0.500733699684136
0.523403821671384
0.523403821671384
0.524833466737349
0.521867368127462
0.521778514962524
0.521487785131301
0.525544873468794
0.533531463269905
0.552958845668423
0.552925514445236
0.55001842977024
0.559157168351681
0.559062364813192
0.563371378289543
0.601875184869255
0.595496396063979
0.5983686500046
0.598288943828958
0.594164301966033
0.583408786182975
0.569618097533994
0.533216516299048
0.528236352093748
0.527146603030365
0.519813534808559
0.464890557444253
0.454002123119675
0.451682767594278
0.450082990577157
0.450081845202689
0.450813170703877
0.449281773695861
0.449370657683767
0.446937237297391
0.446841571253605
0.444563627227507
0.445806877943884
0.445814030980792
0.443169959004678
0.441848317465309
0.445118452379077
0.450573569175904
0.452418564436416
0.453690148382362
0.456175596019822
0.500618408716999
0.522120173887073
0.51582583379576
0.517468248446191
0.517265136616982
0.514832957624051
0.518811391953199
0.514552302818249
0.518046100887399
0.493102024292965
0.496519829174698
0.498136307187817
0.496874091098985
0.503857353854601
0.510429834606269
0.510429834606269
0.516746310436836
0.516665590698043
0.516567023926902
0.517106716958813
0.518541027436099
0.519071927871501
0.531847659353644
0.534262590885293
0.534632974445603
0.525836288920133
0.525047319936146
0.527524957085001
0.53122586620554
0.584064984194007
0.593423307944736
0.588955223103564
0.594857785847288
0.593794771345065
0.597650533482399
0.597375204827402
0.599802635832904
0.597512001820092
0.59737025618101
0.59763574930562
0.597589157836704
0.601695934566823
0.604173985980637
0.606744795045098
0.604082958207972
0.647732452518979
0.64458421301159
0.659711032828517
0.657988216933198
0.657385684448455
0.607660469078713
0.613359432301466
0.613025810487809
0.613085430531324
0.605586940609086
0.605604293980843
0.604432200435774
0.604551272158436
0.607084965442237
0.607084965442237
0.607121013107054
0.607200023351616
0.606903512220928
0.606903512220928
0.609373988402572
0.610946864528295
0.613094300985744
0.595720107170615
0.594543193492755
0.593829377672745
0.626750036288
0.628920520525586
0.625745401374088
0.627372371923319
0.637917982472892
0.63838762155814
0.640319800289254
0.644962182994989
0.644973660703504
0.644445789315305
0.646589887449229
0.651580252955056
0.638558211364269
0.631062023549514
0.631480919565222
0.632716492878044
0.636182451525374
0.6692257640037
0.674977358967948
0.677266191834377
0.660524659093415
0.662415090561266
0.665530953460308
0.648801042985434
0.647060284691809
0.638518154080471
0.634031688284729
0.618070138395805
0.618019515348951
0.608658751012155
0.59675197039098
0.595584059553851
0.599747081207281
0.599544321302377
0.597020122001684
0.597014286435492
0.594903672233845
0.594911015952061
0.594918361071088
0.595180146876011
0.605622804498917
0.603311130598169
0.603381686867082
0.611179435985946
0.607455714086701
0.612766042231773
0.615689556989518
0.629362575907741
0.623334501122219
0.631433268986923
0.65184909100572
0.653899149285178
0.654285681126149
0.662739166263088
0.669514580390962
0.663772499376271
0.654046539918678
0.656500128745649
0.657120743320003
0.643772098439109
0.643772098439109
0.644088734985194
0.644260964013736
0.640584783893794
0.648498440859621
0.636671498006623
0.630264784040486
0.628285111325919
0.621418582070824
0.609609044592836
0.59107703405371
0.589582141499287
0.568918008160183
0.569102333414583
0.543387734409625
0.544475329996282
0.537317166512333
0.535748130758028
0.518017428375883
0.519989977639162
0.519989977639162
0.520709150604258
0.519626079668652
0.519524858982504
0.518803975777532
0.519343266590353
0.520563915216346
0.51982937461672
0.521239099658451
0.525156089268689
0.530809341885266
0.530576083658751
0.542730913165478
0.543089734672188
0.565740342610211
0.562931055869018
0.577415651491927
0.579434337658405
0.584344875828619
0.551548197128362
0.538677810849875
0.538677810849875
0.540539712506848
0.535942303710569
0.536508843029531
0.537311461666626
0.53638811809716
0.522639652572161
0.519143720364955
0.518221005294397
0.513965826771657
0.514622257217234
0.51367797738479
0.513572989629137
0.514928003630356
0.516201201038446
0.516438542284793
0.516791777908617
0.531209722488095
0.553998687600376
0.570500555263876
0.568371199577638
0.568142447688391
0.577225011322915
0.578058788369194
0.579979813172804
0.580852636791028
0.625160826176055
0.649763409930832
0.656284405715199
0.713365965813409
0.715268257889308
0.702861282436363
0.702861282436363
0.702861282436363
0.702874924618066
0.698218868801086
0.698218868801086
0.691137011143935
0.685763355700652
0.685763355700652
0.692495663420317
0.692472351996828
0.692437614356697
0.692437614356697
0.692437614356697
0.692391612817443
0.672867139198178
0.677178572133309
0.677178572133309
0.676042867220692
0.674925635386628
0.693479553982499
0.694934679874214
0.693479553982498
0.689346214178846
0.693444594996029
0.693444594996029
0.705805053617336
0.713099054499763
0.711209453952887
0.71707567089812
0.719136294273318
0.719136294273318
0.717058685400131
0.70935526430398
0.70935526430398
0.743883892018262
0.741041670477881
0.738312398607616
0.738425380763467
0.738560378391862
0.73871725539846
0.736118947006256
0.728869455561672
0.739119707305347
0.741928602184441
0.741928602184441
0.744882113247193
0.744882113247193
0.747994661308679
0.751254975215261
0.739279830323904
0.739325918776076
0.720536762771518
0.729696682092641
0.73743158368933
0.737496049024184
0.740192434344247
0.73259944504345
0.725902808931879
0.719910026978527
0.714383227395403
0.716266940083723
0.716513840549361
0.709383559177377
0.703022260583732
0.653855191387563
0.653855191387563
0.643367115628175
0.643367115628175
0.643367115628175
0.64549982613161
0.614534728452395
0.615009397644834
0.597497869852135
0.586764040278337
0.586761674213916
0.586761674213916
0.587926163342814
0.587878332496097
0.589024330321694
0.590189773047191
0.588936832196203
0.5888680393001
0.5888195482918
0.585153988109162
0.593768047589632
0.593768047589632
0.593033510728593
0.593033510728593
0.593033510728593
0.562698940626048
0.573732358551254
0.575461175859746
0.578192381896434
0.574572681217155
0.574817809579599
0.574817809579599
