# Supplementary material for: Financial Crisis: A New Measure for Risk of Pension Fund Portfolios
Source: PLoS One. 2015 Jun 18;10(6):e0129471. doi: 10.1371/journal.pone.0129471 (PMC4473272; doi:10.1371/journal.pone.0129471)
Supplement: S2 Dataset — (ZIP) [file pone.0129471.s002.zip › S2/H_BGB.txt]

0.826103966280486
0.826301258435475
0.821688803326317
0.820982835532874
0.81999928033612
0.819982117496543
0.82013210212766
0.820113270482149
0.819811132347332
0.820335524854969
0.819822751378567
0.820149751432775
0.820576708479569
0.835824131126025
0.823606526406315
0.823791803375437
0.82392010321674
0.837070165664796
0.833056562257616
0.832837541510424
0.825556812077377
0.818869639069394
0.828833824455637
0.813518921835263
0.814258969445754
0.81402117901969
0.816138765503619
0.809895320512971
0.812074647705741
0.807291214215392
0.806338986094854
0.796170022375302
0.792085399660636
0.790026321804167
0.797512417157669
0.795706700562316
0.796081209458408
0.797317389749837
0.806136413981982
0.802482767379258
0.807697315878405
0.789771164796487
0.789085990153349
0.798369844434486
0.79824302439331
0.792160782535414
0.791693791467764
0.7964371811257
0.791691232180298
0.79547761707825
0.796896566422119
0.806088109599952
0.810932156157314
0.800387425701399
0.803571877530693
0.805820349028577
0.805696251332517
0.806893189946182
0.807428707657599
0.810232439531312
0.809957365298422
0.833169605190693
0.836683241538432
0.834465508806735
0.834620308589311
0.846866243430597
0.843055266883984
0.841628576094195
0.847731135123697
0.841764070532725
0.840688742895751
0.842133843561847
0.835175076766034
0.828338235035191
0.828001195451087
0.813106609100258
0.808242317393885
0.793744773795504
0.789502019958834
0.787803426646109
0.777468718343864
0.781594710361272
0.778548670476929
0.780618518452933
0.781027396308919
0.780946375042494
0.778495950100225
0.775814352067518
0.776920787080159
0.771016840750388
0.768294114421466
0.767796871391251
0.769836869688718
0.772302089952958
0.77245321117193
0.779509141808477
0.778516023464038
0.787643718329502
0.787454007369408
0.789999756951756
0.798919639749336
0.798267367143577
0.80168026971804
0.796879945749864
0.79635588819832
0.796422491864773
0.802515311009522
0.807818672818258
0.805634298897737
0.819756481256403
0.825050472737258
0.825865006580145
0.814890261564942
0.83069097264626
0.822414908236331
0.822045745747692
0.825101135393088
0.824470611293129
0.82830391416467
0.814669978475694
0.819364752560799
0.819563816375003
0.81774140505497
0.824757765819902
0.822400937439325
0.822430939018794
0.822248149726912
0.82046485461334
0.819213010420752
0.816679629009337
0.818105401769954
0.818451280542247
0.831791122984101
0.826752900901819
0.818998901748947
0.820673703806961
0.825634570800293
0.826785068414583
0.833359352177365
0.841165742233071
0.838765330267319
0.835361447818802
0.833723377353574
0.833184428766621
0.835773058939749
0.829607240356139
0.819378634807803
0.819704739733514
0.823182583620166
0.825166995377827
0.825163495505593
0.821515147169491
0.819059088258841
0.82008788988427
0.836130113184743
0.836049139546947
0.830113372172104
0.826397482651528
0.825587822294782
0.830630349468091
0.831856245115136
0.832197977768427
0.828966891860683
0.829477706277862
0.829499783261687
0.822967028987071
0.824233447023841
0.825471887499045
0.825584283377909
0.814502837865989
0.811485139760176
0.814852194830407
0.816166560374065
0.820173896360648
0.819494986032692
0.818381948611666
0.816712858197537
0.818239164727455
0.818045384034422
0.816578417214999
0.817403638878881
0.813496124634918
0.820319153891997
0.820272459129145
0.818216243107338
0.829996079395865
0.836468504893956
0.835712012074
0.834535516230934
0.851071694011819
0.848512555116697
0.848532316243268
0.849718113803837
0.848933905303925
0.839065707356414
0.839515834232041
0.836804383685445
0.8367875783921
0.833149512342916
0.834510458141139
0.833261610415426
0.832575266467919
0.831495930566964
0.830680212263643
0.83118150136838
0.828653950154746
0.830102112054716
0.828458500471206
0.830424483281872
0.827244355508895
0.832462099112193
0.832461045085356
0.832895881292036
0.832312725495577
0.833838569024525
0.832261703901369
0.842121732159294
0.847613574340377
0.850785946049157
0.851524935036422
0.853282939744496
0.868696391743606
0.869675507441518
0.865413550006835
0.868467896552613
0.870881567385079
0.875076532372273
0.879551482242117
0.869386371056934
0.873552002118857
0.867812097536584
0.859743674996064
0.859661574891731
0.862152333751239
0.876633804125563
0.881613449804921
0.884387693586149
0.870308539716209
0.869891110198196
0.876750891086453
0.877263051363319
0.875190220639843
0.874684853480273
0.878908171552888
0.86312720637596
0.864317132166049
0.860618361533525
0.859706585019582
0.868532034406821
0.857163985262669
0.862623422355426
0.869747054254821
0.869841800661411
0.867653440492049
0.867273665150179
0.862870915336151
0.862845993615032
0.874766749831535
0.870031515597085
0.869429200156897
0.86512861270201
0.866648058441027
0.867204631817343
0.868718339100622
0.881637025728041
0.877539956287251
0.882379290039903
0.884620931999646
0.8821356091045
0.885669967800196
0.884170431999928
0.883174619938626
0.877620530028448
0.862887863395159
0.863027573440273
0.865844710947352
0.865828073694883
0.867639281639985
0.869253083060811
0.861780777671266
0.851030391327858
0.847080921684175
0.847260725412985
0.847179448890027
0.851080281277112
0.851712431172994
0.851557802388999
0.851555531266525
0.852932738914579
0.857977818191856
0.855620697360094
0.85443448535117
0.85632819236989
0.86892688191443
0.869412622289329
0.868106229275139
0.866104944437131
0.865653679513242
0.870290568486146
0.861221111772702
0.878796390622074
0.883018984953683
0.883215998204423
0.880417239122424
0.880865909042625
0.883152882469152
0.879386937690475
0.874546188900257
0.871551002735363
0.877159931981222
0.882266097484697
0.878194899258835
0.879230401327102
0.875993827789499
0.860747278414049
0.860255593512487
0.859272647807938
0.85697701158015
0.850615720030201
0.865841028469792
0.862866184500579
0.86404749148772
0.861516474831647
0.858793957167279
0.859006371107933
0.841307078938167
0.843426461582894
0.831352986946696
0.832087498107824
0.828014748972592
0.827115067637048
0.829964394558984
0.830280882877492
0.834383823351412
0.844339658035551
0.835540075591434
0.834568696646761
0.836755157450593
0.843181328665767
0.843301727363371
0.844836913750102
0.844727594632589
0.842754816956272
0.846593126189296
0.844867092770703
0.865041904048958
0.86464569708975
0.891301691727571
0.888858021994522
0.887875419536076
0.889932006772347
0.883260090825184
0.877867201280832
0.845670890675272
0.84185320535556
0.854205806976115
0.849465408995113
0.845087969762188
0.845362212621785
0.84470023396654
0.845272072187798
0.839072956655948
0.840048341858659
0.840357209785864
0.841822793213155
0.837966001465015
0.837506666263918
0.828625501442245
0.82994795463897
0.834104097207376
0.82258409792951
0.81995233661622
0.817778963550181
0.830074421347755
0.829864555591106
0.829845999228813
0.816682996384617
0.819562470858868
0.814144742589518
0.814582485335287
0.81183502912638
0.815529194345935
0.811405059015874
0.811464555991864
0.786794166456974
0.788620166617748
0.788891042148953
0.793189620432894
0.787079352235273
0.787316316487887
0.793972020515186
0.795193153661495
0.798659730337945
0.802458504793962
0.797490263735093
0.797595643764647
0.810817342054642
0.798055995003465
0.798339453537923
0.796680382087169
0.798443430825895
0.798477331292929
0.801644974707997
0.786315387054003
0.809097109826772
0.808871441978725
0.803395623668717
0.793419787525161
0.799541388230509
0.799476509449966
0.799244246057179
0.801837083601571
0.801817482542405
0.802231743758234
0.809266782453862
0.808497484541478
0.8092958132484
0.81227360941917
0.817169674242068
0.802318708693362
0.798179517625024
0.798427963928837
0.798660542463004
0.812561107227024
0.814383429801966
0.81425964337315
0.807975313180565
0.814424814679191
0.811726167326758
0.81038420079188
0.810662120752322
0.80863622969494
0.801324001911525
0.801300959899377
0.797492444388691
0.797964517176529
0.797832873060138
0.807692623313339
0.802360762070266
0.810259943780098
0.815783770737066
0.814207999858172
0.814005487458751
0.815841421505262
0.812836021181698
0.813100239474891
0.82718124372608
0.832228414166151
0.823086227901715
0.803005549312595
0.800916630586815
0.803253714755014
0.805036677166147
0.805066841181126
0.809178437751911
0.809395647849449
0.809444918152408
0.802362520805647
0.804704020148227
0.810854374891876
0.810765246283986
0.812326860101429
0.813592157198191
0.815806783122008
0.815040157518399
0.81477266435206
0.813305185011947
0.814570051147216
0.825301084458207
0.856795415130914
0.852165665291302
0.851862968342616
0.858475565175768
0.859231872131225
0.860682638484191
0.860699501805951
0.85974383020053
0.850894619009746
0.850575615584802
0.842380094238915
0.836672339097706
0.831182953658529
0.832323793938702
0.829134244482854
0.808442628229971
0.801837593165001
0.801813818398449
0.795034028608487
0.796001625037253
0.795569736361453
0.7987618896361
0.798718117178199
0.800806964967832
0.79899051273275
0.793666292035419
0.793645435496737
0.794205585482682
0.804484298131262
0.803880951107376
0.807388631135032
0.811029046471706
0.815607096199245
0.784254764276451
0.786404524848779
0.79662811717196
0.802981313620894
0.802180791157851
0.806101534974588
0.806352972485058
0.806610013336742
0.803747457536553
0.802871825263381
0.799092319118243
0.800605602086824
0.806615122874548
0.798858542364927
0.787662250853504
0.76950119068397
0.753210039094962
0.754359977823983
0.753643038456717
0.752025536705814
0.769633082939405
0.759799885685261
0.763551970910096
0.763545126758679
0.754065469665813
0.754633606823602
0.752887758013024
0.752778054571173
0.75450906484351
0.748420169836644
0.750236977763638
0.747949083437466
0.745867140432799
0.745871216068421
0.751191982030585
0.763204110804004
0.785148714668648
0.785358073013565
0.785123168055126
0.784590188483076
0.784698101942935
0.782912790239353
0.767002874227784
0.767031776649376
0.779470060726932
0.773714670963191
0.775575648620111
0.776211467910286
0.768735094758969
0.774691925097927
0.773921755860592
0.777528558216043
0.780288220305249
0.78600457029417
0.772054797810467
0.773534536692295
0.773532823381784
0.77371299986372
0.774954593811063
0.754874720199103
0.754938858524567
0.765048309511942
0.780881818046844
0.779269942436918
0.775647729310294
0.784041108092678
0.784828736491514
0.783062936623757
0.78665068191421
0.790426578135117
0.790761521018255
0.789700439999374
0.783010937177545
0.783068457883025
0.789447138019472
0.782369624700286
0.776601670020093
0.77068895536857
0.769369706517024
0.796377516718312
0.796210153049259
0.795205498305157
0.795202814262791
0.797082472365125
0.796347198444283
0.796006412090042
0.795832818691212
0.785740769678934
0.789530859755433
0.786399191189587
0.78577718932216
0.773104187086911
0.776101037071002
0.775127288150685
0.773768518206384
0.774521305824771
0.779281619064742
0.783967236878987
0.783440114246606
0.784626625150712
0.776712824344635
0.776761881263669
0.776203566523989
0.776004534066004
0.780544571910932
0.779184575997685
0.768715028866228
0.777088462226389
0.774943280393433
0.771375081749325
0.769314910117491
0.765279036587888
0.767411563585274
0.757621550260003
0.765149709457017
0.769799726218414
0.766410768034746
0.76431545623953
0.765629362504875
0.765403661194507
0.77216032118737
0.768246127673461
0.764230655485597
0.763501472958626
0.763733053426822
0.764857656492721
0.76512281178459
0.765926010895369
0.755879427814407
0.7606058869796
0.761079766310467
0.762131776362488
0.759275007898161
0.764671082015732
0.765255962857667
0.765443642723399
0.769212581314871
0.772453888892542
0.772082162192629
0.772992250519565
0.772577514857746
0.773867133770466
0.759721589738886
0.757179322106543
0.757211887037735
0.757185240708333
0.753833130864035
0.753340008657804
0.760129776366502
0.758438506538053
0.757358950294748
0.765878600208228
0.76979911229862
0.775640101161283
0.775075213071799
0.77477670056283
0.759813938195011
0.760284975186169
0.76065303195041
0.759059858905984
0.758681040475362
0.761909143146403
0.780794770900835
0.78545753451445
0.785394528574174
0.785010489098629
0.797723354443492
0.793769945102923
0.787145442424386
0.789685798514588
0.786541936946985
0.792550017211009
0.792563586324743
0.786908354937997
0.78695413185262
0.787307622830987
0.803373068600505
0.794734216781139
0.788144806803979
0.790383887126117
0.791196355686763
0.790578189701324
0.779179515286946
0.757180816115387
0.757075733398548
0.75747340555698
0.756752415337648
0.728806172470264
0.734258972165666
0.73386264306188
0.733237212801037
0.731297806313489
0.727575645057627
0.725453637762072
0.723565046472196
0.722912397993607
0.722093248787166
0.724687725904893
0.711942424116425
0.711716801868683
0.711656138874719
0.709202248047241
0.709171152324783
0.714718342060843
0.71478533899582
0.713788023459506
0.712211529914414
0.734516257814965
0.735272652399896
0.733268290979401
0.73057686200699
0.732883169598596
0.736344560701277
0.741696901398842
0.744449851250971
0.744194710561756
0.748731536947507
0.736758470241418
0.758438520522115
0.759106867342765
0.756518473435877
0.754231808035844
0.760503938403911
0.769649466802487
0.769043338105043
0.770044519930991
0.779802339210622
0.77814497456134
0.778877950036912
0.783793922471642
0.791980717662998
0.778965701131322
0.777634373930434
0.771335679705539
0.769901321971922
0.765686829741605
0.765398829732865
0.785100107801241
0.782743743700747
0.778873501353257
0.782907283671303
0.780108929094132
0.781947827978967
0.749393295280854
0.745811764817207
0.74524092304786
0.74500157074955
0.742052669401792
0.737483233304842
0.736690191969068
0.727607153499428
0.73311324265131
0.734344858248699
0.736629417465294
0.73736180218208
0.74120237285104
0.741444676016581
0.741621568082757
0.743645033239539
0.745812506962909
0.745715291916351
0.75432173124725
0.754143353005029
0.78833705652953
0.775753017087767
0.778053768810222
0.776018059395109
0.775786929374942
0.784030328320798
0.785282187635685
0.818195575054809
0.818838608261042
0.817755439196734
0.807886496353688
0.802153253911756
0.792272547273384
0.760810987785074
0.754700891709874
0.749709738651089
0.741383383402014
0.735248675350105
0.733594990584478
0.734437049107159
0.734361695458469
0.744659762334427
0.737136348385479
0.737837533641438
0.742239116893369
0.741869433041989
0.741412555892733
0.737394860720626
0.73695445907778
0.735329136411641
0.739813013283278
0.742256231301486
0.746538011165498
0.766572101149538
0.771320508105138
0.777878661799235
0.792656076496879
0.80820089918127
0.786540190190582
0.785239583600321
0.776863712468516
0.776948869603989
0.789751594869654
0.782414110689501
0.782053753575726
0.780467416361633
0.77455172918309
0.781486026106089
0.775615240548529
0.778317426871764
0.773178978374555
0.768287339331436
0.768653672951167
0.760909094803576
0.755498913600799
0.75662292793442
0.750561368203844
0.750562978177261
0.764979708068819
0.763645434299922
0.770735862982063
0.770703745810212
0.771688212744289
0.765892262671352
0.766199397338759
0.76629002128276
0.772644244446566
0.773453407902327
0.779974936047868
0.780785383711498
0.786735290410569
0.789981069144397
0.78395532763983
0.801587185067696
0.810822937590341
0.789347507569913
0.800967878673184
0.795473021678369
0.792331405889877
0.794397363438024
0.794784128043867
0.793344013289523
0.79328571907981
0.813455793201381
0.813445671729566
0.81284559819887
0.805327601249038
0.805367625220956
0.800308539116467
0.79994545601588
0.799631188171992
0.798172199156087
0.800716902973548
0.795979573249681
0.800610159125876
0.826557157122262
0.823485503801483
0.831666379178296
0.836112353485826
0.82853722672963
0.823018480824593
0.825221975770341
0.824494869404145
0.823132262393085
0.818937928727999
0.818359356648823
0.824251877577147
0.81358485999342
0.786557961788405
0.771682864344012
0.771366961013643
0.773769125603649
0.776901570589773
0.780447200538207
0.77869796371597
0.76976074488704
0.771141696579913
0.76894915845173
0.767508474732284
0.7664516325546
0.768663316569545
0.768706443416447
0.766179733390656
0.76440832907749
0.765896541497759
0.768069580263409
0.76944903697128
0.774842601106309
0.789482104875923
0.809648660291938
0.808683080912996
0.810116512840301
0.809443358730626
0.808096020816156
0.809250120693536
0.826372598798688
0.823101942526052
0.827923720845499
0.829149360781808
0.837088209337445
0.839467675621617
0.836563289654391
0.844880478036422
0.85396670639179
0.854685907549748
0.85506875283096
0.841447615670887
0.840998973243112
0.870276762885771
0.828422297196252
0.822622839571157
0.822139476428582
0.822807705748201
0.822981319598817
0.808118983675444
0.79559156433924
0.797241699663243
0.797457956617123
0.798306995633164
0.79381367408608
0.793428888026542
0.794923687063529
0.794430874770771
0.794218495497844
0.790642216783267
0.789870465585696
0.792870919455703
0.792263015311105
0.792385451164747
0.814299129001425
0.821043833877826
0.821781293017794
0.822270068437333
0.823131669203313
0.845385136747285
0.87379374939058
0.872764821702061
0.870617000983107
0.855907004464159
0.867467559085365
0.865437179552885
0.864653014404657
0.865620660386574
0.86464399596243
0.876427666862625
0.879221103736834
0.890916432670265
0.890638189237555
0.870238031105883
0.869589930421681
0.870788847183312
0.871047100323968
0.870669726428782
0.872074736932987
0.870719008417907
0.871559820611507
0.872772859975842
0.87236077619633
0.897356985337741
0.870329482916741
0.871851606408134
0.872521883621188
0.867791572075301
0.857083085803045
0.856276424041562
0.856037759948801
0.839915733384555
0.839044868657843
0.849722668639935
0.847639322900305
0.847586835631379
0.833955714931128
0.834164824538223
0.819933387644399
0.811573083923434
0.811506295554495
0.812041256038447
0.8113335361149
0.810570369046108
0.82504554488733
0.822916587997292
0.821029514199047
0.823859183877114
0.831127844333271
0.831177114181231
0.831368595335117
0.843032376914041
0.845823249637654
0.84715289643785
0.847166825095976
0.846341568123159
0.857438239256981
0.857447163521209
0.86076231093587
0.880670102269354
0.877242977102612
0.875624633403983
0.880330769183894
0.877700116296883
0.864193636270156
0.859930491860639
0.854844987486857
0.852350412644072
0.84864724058889
0.848460900493953
0.845562865604008
0.843345666318327
0.83320750124342
0.82836708544293
0.829300412077651
0.826776145670067
0.828687128458433
0.827897434400035
0.841562132586805
0.842359299873146
0.841475736518205
0.84158406617811
0.83956766799342
0.84228519475593
0.851777985459375
0.860212699868784
0.86728863238442
0.869791608829806
0.872156855617351
0.873188129179569
0.875554166854039
0.882746682047784
0.905896515297006
0.917922505708421
0.916508085137966
0.92936533148061
0.928419959557333
0.931235092195596
0.926949055176013
0.926998426933905
0.917247839170928
0.910704486557962
0.914285252723358
0.909322007421824
0.907514734615699
0.906659387178396
0.910060317036197
0.900903956403163
0.905610144666971
0.9046871953935
0.907756966277487
0.901071760083595
0.900723558138165
0.904844101228852
0.907114642527304
0.904859165317386
0.910493198956
0.90889106956719
0.90720554063254
0.907163256527975
0.924709465304626
0.89165104545264
0.89335783559139
0.897076524539786
0.898295014274935
0.893417477860488
0.892788018031733
0.899927963368205
0.899814636711621
0.893505050068995
0.891777862959288
0.897492826173673
0.897155579550953
0.894277716570712
0.894622569005532
0.894307531831797
0.891916307816853
0.885683418002903
0.887904809552301
0.887650380283499
0.886938797066072
0.916910442338178
0.915837016111808
0.913022194443086
0.913494289711298
0.912271481317587
0.914134401513568
0.915447257292066
0.914941992377154
0.925939881304929
0.929051775566816
0.896824184691639
0.89348610711862
0.893681740045107
0.892640980668029
0.89464453648214
0.896716208387264
0.905312224445475
0.905589930494411
0.899436965538247
0.900360513540004
0.908506875347272
0.907318906843507
0.904322594837405
0.902583418204961
0.910848026248028
0.908164871228817
0.906236641206641
0.906251248629415
0.859874283094157
0.857118853683721
0.864528419982793
0.85492418464246
0.849082713030769
0.833701193249746
0.808807719677004
0.807989606966199
0.806570184591425
0.804612105615003
0.804459554094211
0.804053855253766
0.794079749849026
0.790806443282994
0.789852889482904
0.790004935077891
0.790095512732793
0.790221706811427
0.787274441897411
0.786466312411703
0.79849533601642
0.799456617908415
0.800144234093189
0.80127174282933
0.787654333885263
0.771124255513297
0.767481396480972
0.768024459094357
0.766236093694209
0.759863246876196
0.748379764427581
0.741397048097469
0.745638539430876
0.747516548958475
0.748572122969929
0.74866078358676
0.748592729748365
0.748694418059622
0.749752571357742
0.749924180586857
0.747238757533081
0.74611801143332
0.746486625598488
0.747661412469958
0.756153948722301
0.767876001183568
0.780242318500591
0.779356016864951
0.781196209536147
0.791837998909491
0.815846321695319
0.836406534492859
0.836422466903099
0.831103571016364
0.829925187873497
0.829446237017911
0.824073052123832
0.824329864309543
0.827008515747464
0.827052154791131
0.836352567175757
0.838544803478516
0.837210095426646
0.837774713103978
0.839052879303515
0.861807814996596
0.877684584181402
0.866251820479161
0.869777158243876
0.864937455432103
0.857055068886242
0.859512338216088
0.859208327613634
0.854322608359575
0.856066275797142
0.855363610050281
0.863378778455184
0.863348784400491
0.853871119362026
0.855406607587958
0.855265743040215
0.857804269803559
0.858690384528484
0.860863613949519
0.86138564649943
0.857051800348384
0.851438627820808
0.863459415035692
0.859509976906789
0.864147072991735
0.874347115644545
0.875632697223496
0.876660684734373
0.887309714485637
0.874770869141746
0.851225000225555
0.850776702437088
0.839558511658306
0.846666886130382
0.835945435579473
0.836672800762071
0.834753962893575
0.830286478318339
0.816869859810403
0.816479711422555
0.814584896036814
0.808059915912133
0.807966333545907
0.808995565468262
0.80877711671057
0.809266796210925
0.809908681194693
0.810107003564567
0.810625561461606
0.812356458456122
0.82481212682964
0.824681646349889
0.833395932681594
0.831813382115433
0.841887946853902
0.840499316531486
0.837721193589088
0.843085488493256
0.853402490755989
0.848247317638889
0.855169737967696
0.863515087654631
0.863539109902231
0.857206518113208
0.857713254803225
0.855848976132847
0.854962449956794
0.852821814038918
0.850365542115682
0.853618664075223
0.854632558467317
0.851888665012877
0.851947721963172
0.852743168290579
0.852248390263566
0.848381500664123
0.854403215877957
0.850463803192031
0.860631813064707
0.848694469238035
0.848706342578054
0.851209831466015
0.849443498649745
0.847144421251573
0.844129780731305
0.846429173911969
0.79384765673083
0.776882045682012
0.778677119923829
0.77579604277493
0.775581599712889
0.776713763440722
0.771672256886528
0.771050019405024
0.770538676381248
0.769821437392214
0.769629537496629
0.762785464209274
0.762363242618759
0.765077665149889
0.765130529480448
0.766968044735856
0.767536651486105
0.770352249012426
0.77093948219045
0.770988874556023
0.802906143546673
0.829317500943686
0.8255309988287
0.830713079126701
0.831145109279559
0.831443969006835
0.843574249066118
0.844222468662558
0.824959846193934
0.827524316489849
0.815231037273987
0.836676531871367
0.818923155128988
0.82019665773696
0.820171180642968
0.819975327531898
0.815508751499993
0.810863432103878
0.811281443380018
0.809182926404541
0.809530313044406
0.810311261236035
0.809597138643355
0.804224877248334
0.804083750582519
0.80384282430119
0.799232987533001
0.797377891458584
0.808295648559929
0.8094973814693
0.82083843134232
0.815488440119014
0.832634026057219
0.836762437466605
0.835758326406601
0.835878725279984
0.841701512412572
0.847963810191932
0.847203504661931
0.850453082061756
0.852840389519565
0.853731498187816
0.857327751463322
0.873704622451732
0.871842650494116
0.870726363949509
0.884112073024893
0.896724182771517
0.859488242033555
0.858892809087482
0.859701890535526
0.864626630219451
0.865509094532043
0.860585845548713
0.825309118026967
0.814429138818002
0.805740812373855
0.798766089958962
0.792786820391621
0.792984687298754
0.789069357458905
0.78815126484758
0.789818222049817
0.789799068089133
0.789725947231564
0.790212079886548
0.789853545169595
0.789359551721428
0.80029079164895
0.80147062373778
0.798704687025149
0.800668934651424
0.800603585471579
0.8025563414254
0.817409901758389
0.82965903645974
0.838399172974025
0.85325455162735
0.866037838858932
0.861766429271332
0.87401606101027
0.876167996891761
0.875943590303329
0.874479839673475
0.877364870242124
0.878107314072734
0.88153240683313
0.870970345874464
0.857463449181493
0.855818027614038
0.862067221659514
0.862607708435993
0.861983752453348
0.851696554238975
0.867521620306469
0.867613802525113
0.874238002300577
0.875017965851625
0.879809604314505
0.885252893192998
0.885209772914495
0.886509286177566
0.881526759858677
0.883228799313666
0.883116167488175
0.883058769570071
0.882368586631037
0.895634450709857
0.922502708407341
0.923783922295986
0.918528057095739
0.918955409093245
0.913846056547945
0.937323606377044
0.937785672548819
0.928767459458057
0.918301827932466
0.918119746542516
0.918588803435425
0.909213171163235
0.908179664706405
0.907817023569717
0.915382984514215
0.915041756943123
0.914719247149773
0.910192831680484
0.911146398186174
0.909158632751382
0.919074236060216
0.92083807935721
0.924691346874741
0.92564528755188
0.930189301464029
0.927313238955499
0.927640371267171
0.935942552548602
0.947569162816419
0.944041157925483
0.943980256661213
0.950475121268701
0.864514184541607
0.864187940316888
0.863773201807718
0.862561508499926
0.857675164767118
0.853300304232524
0.852756075690365
0.848814117648151
0.837791319804681
0.836505828158889
0.832664961336978
0.832071131208672
0.830744999166821
0.829197177638445
0.828315658399549
0.826958070846239
0.819540401114602
0.818789643511827
0.817058093405369
0.818060586826232
0.810205381551336
0.810429909757509
0.801214798198673
0.801211795540814
0.79847820498973
0.800382275522097
0.799606558385026
0.788894546399936
0.794281771446949
0.793818841645515
0.793658457256934
0.793944737792843
0.794422302858458
0.796174894708301
0.796128177140976
0.795870118507508
0.798140227298736
0.79353783620346
0.794519180996426
0.794776603022965
0.805772236327523
0.803899645575243
0.801480028358396
0.797815577287914
0.801989505524483
0.792106292846625
0.793050963931633
0.805618653076349
0.788672941958518
0.759506452874074
0.759688088171541
0.759702229559794
0.760257947170041
0.75684369684056
0.756873010941169
0.757586046230355
0.75722454222137
0.759664213239196
0.756631696648626
0.75614837560597
0.76416891258287
0.749522531758028
0.749177255232006
0.748322275085441
0.748154564382352
0.752846572041116
0.750773879296456
0.750964995008002
0.758769653448486
0.786512705975137
0.786055054434097
0.783244928665782
0.780666986891177
0.785169379925039
0.785567593380191
0.785558422973975
0.777045906261719
0.775137801009841
0.77653218470584
0.772870539409732
0.766355800960551
0.781956193198587
0.791249892005341
0.793505085965283
0.793336044728072
0.793837022840456
0.795983454140351
0.777836910187839
0.773253502681217
0.774815352262618
0.768776678728146
0.739270308495037
0.74025118887259
0.740038127097501
0.738344912039043
0.737437979074453
0.734227621469288
0.693010898043737
0.680023229389702
0.680226592659536
0.659918564071999
0.642799059971116
0.638234110297277
0.638094674110432
0.637737332436522
0.63378556253889
0.633922855588408
0.635426591879066
0.634122125646474
0.632719463317162
0.633755030154535
0.639026965482921
0.639118718871864
0.636152768530635
0.634991380630089
0.634960234475263
0.636455870913965
0.651651455357525
0.6592961988023
0.658360890920659
0.679876015200059
0.714067699761422
0.728464278499635
0.728992054007249
0.730775426373854
