# Supplementary material for: Financial Crisis: A New Measure for Risk of Pension Fund Portfolios
Source: PLoS One. 2015 Jun 18;10(6):e0129471. doi: 10.1371/journal.pone.0129471 (PMC4473272; doi:10.1371/journal.pone.0129471)
Supplement: S2 Dataset — (ZIP) [file pone.0129471.s002.zip › S2/H_Bovespa.txt]

0.591226481479441
0.590858649557107
0.582572594851096
0.580470450046876
0.578282541306959
0.572178236721184
0.572015458122403
0.573704910205617
0.570112347851565
0.580993928497429
0.583357815857544
0.583303187573686
0.572362838938751
0.575191528710648
0.575290458840763
0.578527182610422
0.574509921846458
0.580949330477036
0.574422927459639
0.575958097430357
0.579460534826044
0.578733149803416
0.582894986181507
0.597465512997468
0.594601309871133
0.594847764070831
0.595491859733634
0.573398444148155
0.573956598771816
0.573056170410442
0.562511000289496
0.556601520439676
0.561685365076353
0.561995267807838
0.556981620236367
0.552586814306244
0.556848281232006
0.554802247823508
0.562287874487606
0.561032446616776
0.545616413535828
0.542380232776465
0.538943086290915
0.538578785001978
0.541283407721955
0.537010031047887
0.533789911117183
0.54557529521075
0.546370620056806
0.547400197024252
0.555378600752092
0.561418829962799
0.539331687074399
0.538904855844847
0.541231519936186
0.54513953380205
0.543696280885278
0.545557678710211
0.54387615275242
0.544872573906662
0.561038300994299
0.55356625994902
0.55682791174977
0.557303462048988
0.548417264112982
0.549701528228506
0.546076311186465
0.538717037879475
0.536591891485365
0.535915214013726
0.530387896158952
0.529961461818286
0.549398551344099
0.549910632788649
0.545132906952711
0.545166359547414
0.545592430744571
0.534195361651089
0.534101955042244
0.533858504425735
0.53010787388052
0.538769533159625
0.530009879783383
0.529835532831504
0.518228905987572
0.485928705208758
0.489078339307545
0.478576903439959
0.478112620677138
0.476832183354565
0.479569541971781
0.479763032427608
0.480501057522823
0.47931194985763
0.481298325523863
0.481204663052355
0.481847225121792
0.485449905473206
0.486207929331941
0.4862858275273
0.487764145550476
0.487741408174292
0.49254084253221
0.491501458675998
0.5029743433917
0.551159154100936
0.549921740946624
0.599758034197594
0.610432066026636
0.61741367274539
0.616401320309149
0.610087197062312
0.611342381209056
0.619908040130593
0.61449613527605
0.614867019584742
0.614645262481937
0.625092255038462
0.624673194224775
0.624663517101191
0.628238556259012
0.628327608821429
0.632718114054774
0.638557869558426
0.64108681870458
0.655352693992126
0.65421943291282
0.653536963565557
0.655827033701406
0.664791179741455
0.648364190832095
0.659805832439429
0.652155121959031
0.637557102192924
0.645441378031707
0.644718119704459
0.644680008898566
0.639768143904704
0.640281593952049
0.631915823017687
0.631470395751381
0.631304099790184
0.634124874289688
0.631415520718403
0.625936557170597
0.62833086031751
0.628461143485903
0.6295981479082
0.620837511042081
0.620552732225921
0.632792883320694
0.624805275071793
0.629533067663991
0.637762600644269
0.630599129975183
0.628129910615351
0.626874298371411
0.628283038254241
0.622909346857885
0.63055143337364
0.631040434507277
0.631496617947041
0.627391081522314
0.62885229872881
0.622893450326279
0.623017909944009
0.627203552370384
0.626409437283804
0.624564190317935
0.623053758973525
0.622044645935188
0.629686732631945
0.625778310334381
0.629506302187234
0.639066917752511
0.639296368470163
0.638322510119741
0.638598621642475
0.644983562533093
0.642341454632503
0.641938547463958
0.6413470175878
0.648411867972115
0.646393382276422
0.663509010944444
0.660227098410674
0.660193385305868
0.651114572738294
0.668782225186729
0.669555230447123
0.666674505083512
0.650094614379357
0.650573229064469
0.650737905900513
0.652520688139366
0.656961442993596
0.6527766784309
0.645391503170022
0.634696156492593
0.635443312517656
0.635852022727091
0.636385576309214
0.634974132467994
0.635863387773707
0.631184693039377
0.633506081480133
0.633768806096853
0.63001623338926
0.62986141926686
0.626807952447262
0.619835448704376
0.629145350110327
0.615869229031621
0.61483020790918
0.614776501997174
0.602454472692488
0.606124559168048
0.604859878921249
0.603340012536969
0.604417801441516
0.59580703188752
0.593978131476567
0.592845504252264
0.595796252999042
0.598345706884894
0.598208336755645
0.597224283410027
0.601191021111614
0.601003320373462
0.603768803775865
0.611325919684462
0.608057406786892
0.615153621893762
0.61571964232025
0.615747299305421
0.629315995555789
0.627669847983615
0.633583123920391
0.646259380798396
0.642764486427344
0.661046696701374
0.664591534586274
0.6609272185668
0.66029357251744
0.65618355497362
0.658060714879354
0.660615556298541
0.667992117927446
0.658467878669486
0.654081290165352
0.649981728573173
0.654294122563184
0.660542339601319
0.659868813616015
0.653574737531038
0.653990469000606
0.655569699247974
0.648011983530597
0.648714310387534
0.652258234055927
0.651722180496351
0.652602057695282
0.63644407630973
0.636564528175134
0.639485177883193
0.629847010249794
0.629363536935922
0.612605142456784
0.603055227869906
0.598484244582399
0.600537685122725
0.597110680042069
0.599356932998521
0.594208997430789
0.596811405450834
0.594988092997636
0.594601180797347
0.600488110331646
0.596841067448334
0.597024128797859
0.596681949168686
0.592345817005976
0.603760471999585
0.603962940436538
0.60099452898402
0.606580581973894
0.606633873771953
0.622070153100643
0.632310374077095
0.644371261176531
0.644357186003387
0.649308602576637
0.649129930347139
0.63302597470749
0.632966773462446
0.637722517317433
0.639158369040885
0.63533257864936
0.642227113329414
0.6420984091032
0.637090503659204
0.642742884612911
0.63938500692018
0.633550333791838
0.639017281558203
0.635139615664631
0.635282406234808
0.635491791914779
0.64457866262359
0.641330597741207
0.638536972295819
0.641162315423621
0.640394168065162
0.67153301412689
0.657208594307758
0.653906188494082
0.651934996456162
0.65505940335242
0.65388168158431
0.640110273885747
0.646226599382037
0.649135761861384
0.652878249075057
0.660720930430703
0.660922007071987
0.667854174033883
0.6674435151366
0.630754582796147
0.625884451241854
0.616202907690305
0.601022613951162
0.597538729436534
0.598573692355118
0.596297332039952
0.599511207592239
0.600853505974842
0.59910542606182
0.599883782874261
0.596806950896292
0.602904271381273
0.602619899926818
0.602697718938736
0.593595531180187
0.591876025145592
0.591673144579349
0.591336586165524
0.591552937296847
0.609450415205075
0.612677001742361
0.617984834218768
0.638342579796618
0.646533678740582
0.647613457962922
0.654181406815682
0.659379409081043
0.656116005353277
0.644721807819632
0.644746003109206
0.638462400776084
0.631731092865107
0.621841858373516
0.622050924938076
0.636903071787644
0.635387133453401
0.633453041113818
0.634206842119291
0.634032061452406
0.622388775269831
0.613438343191736
0.616945382857028
0.61859432250708
0.618054670064989
0.610601333378194
0.584808190601433
0.583403400638694
0.581517581897909
0.581878260088941
0.581407572896244
0.587060524158081
0.590617679532286
0.597090103905087
0.596874951763617
0.596624769490575
0.595208908122476
0.596522690570138
0.59497536661137
0.583542997999607
0.589525624808021
0.594495704267885
0.594910258352774
0.587341911009952
0.587771621304435
0.587335200110676
0.605418602742846
0.600436352495081
0.604517195370749
0.591870169926124
0.587190928303369
0.584572353179244
0.584637555780248
0.566499255431846
0.558644947792137
0.554751235494079
0.545751106627633
0.545042300845333
0.541455746293736
0.547058869361731
0.545936338377842
0.544675367790699
0.531236494844512
0.533954046563586
0.529630897464362
0.532061335042785
0.52606024888508
0.528072872427499
0.52778678698962
0.532275151827521
0.534537518694959
0.526277032878246
0.525898561487116
0.535341558716076
0.540929252986982
0.544313468735446
0.555215166075704
0.555807736989305
0.558233087110666
0.558150155043023
0.559797458452179
0.562765836138892
0.584358702113994
0.585171922551386
0.591530554275404
0.591196105900402
0.617277497366933
0.618178415898909
0.616179984031726
0.626395489661154
0.626541543899316
0.662373524245462
0.666318465590875
0.663899793426708
0.661452145196333
0.660166234531926
0.660194840577191
0.653582912680899
0.666253390466851
0.66866447448716
0.659812298711983
0.659068643676266
0.662524549822868
0.663843013818926
0.67311153376398
0.662160644937837
0.661726796528042
0.650905987402765
0.656020574953303
0.657500205924338
0.654294359116978
0.665013523325642
0.663876842092242
0.665111315080368
0.66647269492459
0.654352892950012
0.65304569608185
0.660077797861921
0.656760156040176
0.637646746581646
0.644418388358146
0.645279747726611
0.647113481973237
0.636585695294243
0.636841421109751
0.62392491804329
0.623241512998413
0.619920202408571
0.573233978305161
0.573284717255188
0.573118615127499
0.570333861057324
0.570683037483221
0.570149395015641
0.569793303624611
0.571874640621967
0.572409274147361
0.572579355752664
0.562502904314615
0.560658874556208
0.56002126221562
0.559576720213029
0.558128727443626
0.560499030833367
0.560582964576629
0.567852457188328
0.568288914783952
0.57294611877956
0.619101617308987
0.617775375437482
0.619750593782654
0.616214658004537
0.616433088064711
0.617655618415607
0.618067409389426
0.620622707719387
0.620622707719387
0.620454317917321
0.630422513997461
0.646921585962732
0.648479508893512
0.630096635794388
0.631462719305477
0.633836841681125
0.634467354734167
0.633236759651057
0.629730484118327
0.629393989888697
0.625676225119686
0.621759663273254
0.618840519358566
0.631876978436274
0.631842604530979
0.617421285717009
0.618339764688894
0.615994224725324
0.603334924086244
0.601732498732838
0.612220282862747
0.615327152650922
0.615775966462837
0.631281449182221
0.628741095705554
0.624499876285216
0.613593046602886
0.610487051585841
0.592841985300071
0.593105454470106
0.595669856851174
0.58565455157966
0.587057588741231
0.583985503758354
0.577504761173828
0.58031261984088
0.580317767743207
0.564628931432968
0.535967442456414
0.519011449978651
0.513680732197109
0.513999050246966
0.512375510539551
0.511845914777847
0.512852270574864
0.508668525054626
0.509500389825564
0.510223591671316
0.515390872874512
0.511979985803971
0.511518980472912
0.515869138323829
0.515904540295095
0.515165486107709
0.517712096272785
0.519598972120728
0.517155308509922
0.524351116368836
0.549860156679398
0.57959481117293
0.59559411743061
0.590773084447751
0.59545795130813
0.596292668363139
0.591235871560327
0.60744953019156
0.613123928500494
0.613063284533532
0.61433150292657
0.619735276620631
0.620735129885242
0.618648971001141
0.619076621455147
0.624947355570102
0.624928152403038
0.613158964323422
0.623630976439704
0.619381984808578
0.627427653693042
0.626219897159953
0.621907334850909
0.61623962241239
0.616960598089197
0.618469368602003
0.625257466855816
0.626736199917528
0.627148836180604
0.621486738656005
0.617672007415093
0.626960441840285
0.625501152064028
0.609763479438044
0.608699313821938
0.609923415100804
0.604794174586039
0.606672600592295
0.604858950488296
0.609057351281945
0.606840883505609
0.607353405452153
0.610853359111923
0.609755476203683
0.609074663491877
0.60465243965918
0.60131447216817
0.60209772343905
0.602048976774329
0.607332547931503
0.59974681932525
0.600683735318837
0.602639261788918
0.607726815281917
0.608768298945356
0.606871856483472
0.569195590298163
0.573698323306967
0.574837907060946
0.57640278645394
0.578335848256328
0.578427580409762
0.570460133889976
0.577119436054435
0.577498255646409
0.578837194025782
0.581774112782741
0.579095251721523
0.576688422024207
0.576906675862078
0.5650663754198
0.565079545142286
0.56457958827513
0.553265198938722
0.55244756853178
0.553926661533468
0.585765291590251
0.582110074151546
0.569611898725863
0.569518800432316
0.569518800432316
0.569646078763201
0.576324273193052
0.576457522488187
0.576424359139552
0.56817638707365
0.552628452830211
0.553583482618954
0.54922722144811
0.549141432458209
0.557346615857173
0.557429926610235
0.553439951266712
0.5700990651033
0.57000910495474
0.563252021850492
0.563325099384869
0.566557658520929
0.548661253835248
0.547937164114389
0.545533904803965
0.535781173365974
0.535062166496018
0.534746517009855
0.529268328373398
0.528324872229909
0.536609240636998
0.537058592626629
0.512257602549545
0.512309623140313
0.515767439886026
0.510275932366675
0.512622018429676
0.510275109194763
0.508287105612868
0.508947552456056
0.508383496885077
0.508412153185173
0.517433126071495
0.517758516720756
0.517584708171951
0.525030494062168
0.525080415097798
0.524860875022808
0.523309724516994
0.528686040057549
0.530237859208539
0.530252585568851
0.569275013907479
0.549412101582024
0.543162112089973
0.551791076469813
0.542656998457727
0.544177507097977
0.545031081377404
0.548425507266083
0.54428901450282
0.518604138255338
0.524048158218909
0.52383219150092
0.523975751475119
0.520362479933364
0.520679458392656
0.521258526379541
0.527179200244736
0.527667329310776
0.508889623875546
0.508485012531668
0.509453694604831
0.515068794474788
0.503517263291932
0.503536719756548
0.494605705096934
0.495816013905457
0.497469717828783
0.497003657125766
0.499562286276213
0.518092161946205
0.514419940810705
0.514774530153279
0.516222911851803
0.50545455096896
0.505966050140398
0.501737969362162
0.501775287059626
0.501381089923837
0.515423399898519
0.514544639200872
0.505921816284811
0.506803546833488
0.522684759590716
0.517873988373248
0.53608867884639
0.535477500560525
0.533700118293578
0.523569779222203
0.52339997433888
0.522725659062478
0.527242373401285
0.525154033148702
0.517640606531055
0.522381718867524
0.52130746902961
0.526904300024911
0.520931564367728
0.511206612488409
0.513877762162139
0.499319129843922
0.506856593065141
0.505668536104898
0.499480912585913
0.501498872559225
0.497989162678209
0.478252245198231
0.479046231405345
0.484098650913413
0.484083263348807
0.484011859275166
0.484166708979738
0.481558873429839
0.479946847894544
0.486035578245547
0.486304283343276
0.486395565518695
0.482786295613905
0.486317294649835
0.484428869193549
0.496285667373545
0.493378810900596
0.496765841472885
0.476060435381236
0.477191944460061
0.480672059992451
0.501243833361584
0.5009625047336
0.489230144111334
0.48887953560651
0.489154825115342
0.480525634969357
0.482943064297267
0.461379913144941
0.450058137963536
0.450316046682453
0.449316695350507
0.448526114166556
0.450271487130346
0.451365822678458
0.446714783602908
0.434591740954547
0.434393663873378
0.447822436598433
0.447752028760877
0.444451775381616
0.436234041763373
0.431376867679279
0.43517567568002
0.435339175193701
0.426009488179459
0.426580312193126
0.404110169749843
0.408637157995995
0.407746776091554
0.406049992585445
0.393245198005576
0.395445277929638
0.388782050951783
0.388812547352533
0.390819340887661
0.383025477525798
0.382889308100442
0.36776074536071
0.36663167722806
0.366541815691008
0.368322547504323
0.368570356145955
0.366812342476054
0.365913081993704
0.365480866057
0.366757266029857
0.374685723553965
0.370672126902831
0.374335797179019
0.374173292269463
0.384007851261273
0.38274833640518
0.388007299019287
0.380316671366081
0.37797786871848
0.386735443605958
0.386778853756865
0.399905680737179
0.401272371523486
0.401924377927559
0.403063163420221
0.403250118611449
0.406423150969859
0.407950360614074
0.413624974380707
0.413289995237676
0.421067751534639
0.438139136001673
0.43866300529372
0.441338903914396
0.440453081401798
0.443621697252837
0.444102518094293
0.465538015637862
0.474346771373857
0.489036702512271
0.49007730210375
0.522119585551741
0.52352368321166
0.530508454483936
0.535293838545551
0.555530887487136
0.549589804783143
0.550075503941325
0.568242779659571
0.567057771957897
0.566463385244103
0.552441201177284
0.543740168209163
0.545357974390929
0.539348718638726
0.535796435398458
0.540895933046654
0.540765112918124
0.531847821566892
0.540281676249189
0.537517281519706
0.538575186618787
0.540912401698057
0.533146357771944
0.530887975535868
0.530829122037252
0.539393141424426
0.539883903166503
0.539355307295467
0.542545768023351
0.544227415159632
0.557264894142914
0.570118749829262
0.559161400725156
0.55620745571894
0.55376037940678
0.552865563834741
0.552680920858231
0.555909671154031
0.548891739745572
0.551956913087086
0.553767753883294
0.54457097914532
0.554390093236415
0.553196370094247
0.550387765078747
0.551311188501944
0.551310815770282
0.552173354894619
0.549951661670398
0.54569679729456
0.545398409017907
0.541463457510904
0.537792583388062
0.54682779513073
0.546165219372933
0.546393331274154
0.545544830553608
0.550691439073597
0.548363713291021
0.548101556169975
0.548041802145459
0.556226302879594
0.556861045447924
0.558181705309524
0.561606228353715
0.560599521130251
0.556973933874915
0.552908504486318
0.554720791921378
0.560256338709165
0.559445209285738
0.564618421333366
0.582576486092609
0.584032718646989
0.597155422378192
0.596307595107553
0.589467860414542
0.596189849015181
0.554138695365317
0.546493383234723
0.54600334226052
0.546480634259106
0.54615813414574
0.548438970931713
0.547882672296508
0.548732882047089
0.551623822657401
0.55587095192165
0.550059806785084
0.549504371865842
0.55025500503087
0.547994810546387
0.549027868881633
0.549130927790533
0.548806789608241
0.550001090910748
0.554904244568549
0.553135817870847
0.612527114875812
0.611637490418003
0.611235639482858
0.612826315046015
0.610765724939581
0.611827553472778
0.600300666240043
0.596273500084695
0.596941038352782
0.597582473705284
0.564498171231683
0.553492574866305
0.54337478443773
0.545288545821709
0.545268139096097
0.547881570382117
0.534581871955036
0.527367090018423
0.52520040763898
0.521626835656222
0.520658711785049
0.525419082782171
0.524186636589488
0.517451121006736
0.518183246799368
0.51809187478842
0.521707340569579
0.522786738633245
0.521672079183926
0.521719063075365
0.537967292461204
0.544476763712667
0.555303475770493
0.554667439494909
0.553017607342265
0.55141694549314
0.564598661961517
0.56793860746856
0.572234191739914
0.582552148603487
0.567619496639843
0.569915594168293
0.573373632610867
0.578326941598997
0.575621542012477
0.573589767071632
0.570140115752978
0.56555033770482
0.567677303639851
0.533321043190857
0.528555509128795
0.517321815718497
0.492498768763367
0.492552058793454
0.489284390183873
0.488425209408999
0.484198181514613
0.486900091316337
0.484373690173732
0.48367254432114
0.488329310556812
0.486447121155413
0.486369768400746
0.485555370817877
0.486271311032548
0.485762210790242
0.486786406378403
0.488365190613743
0.488352248681993
0.503730427195983
0.508017054376047
0.519519107414536
0.560517485185462
0.555608741983803
0.566538450928543
0.570019332833657
0.584680645144237
0.559063443645947
0.566314296589819
0.557817597836848
0.55872150497095
0.561682678800825
0.561808224861434
0.573690631567563
0.571219084266108
0.5681773328968
0.567911521395939
0.567785132651819
0.565403304371925
0.565580842743495
0.55295020324701
0.552547333078872
0.542560936372529
0.546985817007754
0.546972371651597
0.54029495206729
0.544350551930001
0.549786010520091
0.550239530927193
0.559881663477452
0.552001346780968
0.548891907394341
0.531396842232759
0.530338809227436
0.531695363985128
0.533798194746639
0.529332908187297
0.527190080762871
0.528568718848196
0.526095642487901
0.535549499620899
0.534993604052056
0.542549892682361
0.534632463381223
0.534473623521108
0.541512273096147
0.536485702872642
0.548035296173851
0.534819846775703
0.534810563905306
0.536106845299989
0.536984583590747
0.555535247782436
0.557128584175
0.555565620690698
0.558004411679309
0.562656518091587
0.5660190081874
0.554413475149001
0.55846958929603
0.549934554500019
0.550736081284088
0.542944784022046
0.551253714891518
0.546490488051394
0.544485449754084
0.550101457442384
0.547848772088474
0.561172248074767
0.560710210918602
0.56633829247237
0.550595284010517
0.550910777712514
0.550715524299448
0.54850097583806
0.54880792893456
0.545173486163573
0.534120057273446
0.542565199443874
0.5427264124887
0.550072731341777
0.549759491498875
0.559928283512303
0.548915520381727
0.554022566779852
0.551581512696858
0.544152596804222
0.546533685825922
0.544231125271151
0.544567363544893
0.532899908451323
0.547181782839666
0.545824095767644
0.54478641861158
0.541744856068663
0.532722476674027
0.530347118061545
0.540896768424126
0.538906393742617
0.529866709559715
0.526410208365658
0.525541044156997
0.525479161563085
0.524890616922798
0.52442724107776
0.527592880543788
0.532991222623316
0.525801971861632
0.52690339107613
0.516857978415153
0.526631945839618
0.517052561617767
0.517496715767725
0.51741422217151
0.521265579233525
0.528801532289572
0.535502594092154
0.535444467030169
0.537333169944593
0.542897060041336
0.548976300523453
0.549765142572812
0.54998536600018
0.562314219046518
0.562965395131425
0.562976355701623
0.563180232253814
0.571476437748716
0.575994686894693
0.602757611369326
0.602414767189258
0.649451380123284
0.653451194265266
0.657671308161857
0.65587666126373
0.650111448105891
0.651104201080184
0.651424974556475
0.64208705118278
0.655300424838173
0.636564876141182
0.627977750278829
0.625694437518178
0.627392916426364
0.627964175037088
0.614921369697551
0.615796710285181
0.624581930905949
0.611866108561586
0.611244134676218
0.606027492450542
0.604893299134165
0.60316314925865
0.594721313659324
0.585584882503748
0.586815105457347
0.58656148520125
0.586059762691966
0.588680858409714
0.591969768491543
0.591073729970178
0.597998857340653
0.598266644911391
0.595312029468267
0.587051044027604
0.587810961063303
0.58785231074992
0.587355645342394
0.595271701230391
0.591407996094415
0.593992122117006
0.595205278215725
0.59646175376723
0.606070883047993
0.61818415255345
0.615657917315327
0.616019810001619
0.616525441666723
0.613890157057695
0.613972484255468
0.630743911026799
0.630359637976021
0.619254717484175
0.620000549066994
0.631318752387746
0.645487035400326
0.643606864769059
0.644395198586097
0.646751275693243
0.656720997479004
0.660587652114673
0.649808343691348
0.65027008842267
0.646528854846327
0.637690605578588
0.633747944468005
0.630691755631307
0.631324913585664
0.637212862535974
0.636499491997269
0.612041327320646
0.607169724745932
0.604952633632549
0.604617176836858
0.606348296055606
0.603322945121933
0.581545713318174
0.581756675261816
0.578060637804439
0.572974582680729
0.571101233056127
0.546505329762906
0.539149264375555
0.533928590078548
0.536441720510368
0.536148400754024
0.505362796986093
0.505302940695729
0.50485688140402
0.50464057461788
0.508938927012445
0.510140216446722
0.513192965527475
0.514147299149128
0.51414275980304
0.51323054151052
0.515610044027045
0.515262695666474
0.515549182873707
0.517436198901671
0.516644819412843
0.53332229712866
0.539871640615869
0.546370765598117
0.546946996297067
0.548068597269017
0.624084867026475
0.614305745391801
0.615655622138236
0.617317210101568
0.614510309554697
0.609369517998559
0.609167623139471
0.59827110728731
0.597533973269082
0.604017543362274
0.623656258927901
0.625052161810593
0.627804210357972
0.627307191320395
0.634956464006166
0.622800795497077
0.618519367961023
0.582767469014771
0.58149388866868
0.577466158411409
0.573089728227296
0.57855092411813
0.57914898558701
0.579127464007862
0.574451763693263
0.57700267998293
0.577129012756774
0.58505006575146
0.585552310894438
0.585598704630272
0.586366790399374
0.586590533524919
0.588099734043313
0.587121200191622
0.587522083884215
0.593756069604789
0.596429116738517
0.64393111724024
0.64696910169248
0.668347478762383
0.686181281783641
0.635580241791795
0.628397757695724
0.628415356213153
0.62650278289084
0.627213649455373
0.615139829923834
0.613692033612662
0.613516943009687
0.611887064876616
0.60774550937847
0.607840959836051
0.60790751473875
0.610516411916441
0.611475915672356
0.605716262541426
0.606811680156797
0.606744541561989
0.603506284983093
0.602475611501999
0.6050481162962
0.62054315726325
0.622094510134649
0.622118684087005
0.628768175436558
0.626328092251471
0.63629732670789
0.635970660643901
0.636320966898477
0.63871397883003
0.64352559561261
0.635020334281217
0.633593704480651
0.632674377787859
0.631655675217918
0.639087474062823
0.635903385468044
0.629648552082593
0.635109947562462
0.634167715544282
0.633525492325356
0.642677649302116
0.649220238943832
0.647652855611592
0.615335655837225
0.610233526904043
0.606499272630036
0.608004377700851
0.605522604445503
0.604123673911989
0.593172690926475
0.597154913824656
0.598191695145248
0.596679665146484
0.589978167128198
0.586375422663109
0.586726698583242
0.590100798935463
0.587941078118576
0.587085206568865
0.585909968263572
0.580503785913136
0.58024277422778
0.580826025897588
0.597856746651572
0.602339919923102
0.606446267687621
0.588242198155734
0.590151200914953
0.59133865703674
0.602949939672074
0.600582227049622
0.600166869408915
0.601158101019815
0.587998525602086
0.589835072094329
0.589187775328227
0.589190713157429
0.591202469245711
0.591561959614702
0.586261256881474
0.592891405074444
0.590906395095279
0.590774773640069
0.59522199451556
0.596594419725956
0.598206319566072
0.616677684089436
0.616296555724004
0.612435596696144
0.611478641798998
0.613171782375464
0.609247415719073
0.609244063165742
0.640895247667254
0.641438858543003
0.631068072417226
0.628137764146427
0.609707680225251
0.57238981412486
0.577483339120092
0.576275941621349
0.578142380088413
0.569511341591388
0.569589530385689
0.567931809144329
0.568127612001869
0.567730645967613
0.567743305671417
0.560492536698186
0.560991722120907
0.557241791114367
0.559108890851963
0.538138591273564
0.536676656494147
0.537553344037502
0.541043597614134
0.540950717890971
0.546822435391667
0.562191888755512
0.562134062218991
0.561814168556633
0.541996311579805
0.547727172945401
0.548441935491642
0.545247437970372
0.528570376007568
0.528833819195122
0.528787238412401
0.524535793717569
0.52436098833828
0.519886520929969
0.519814960573093
0.527328440629798
0.528567492707393
