# Supplementary material for: Financial Crisis: A New Measure for Risk of Pension Fund Portfolios
Source: PLoS One. 2015 Jun 18;10(6):e0129471. doi: 10.1371/journal.pone.0129471 (PMC4473272; doi:10.1371/journal.pone.0129471)
Supplement: S2 Dataset — (ZIP) [file pone.0129471.s002.zip › S2/H_BrasilePetroleo.txt]

0.626484625319949
0.614422723655326
0.608322334782216
0.588586925459568
0.588176663959646
0.587879282256287
0.587633884640311
0.587707020780702
0.585234027480059
0.588860849524796
0.567473558912092
0.564278887442557
0.563141450739903
0.556307139725953
0.543361929461304
0.546721383841352
0.546034764181976
0.547305168478228
0.545822635966784
0.544292878341513
0.542630928667843
0.549044324864269
0.548180191251688
0.557420624313818
0.515231995063877
0.515274388916449
0.516425569708786
0.503748641570868
0.501692536846513
0.501010640552042
0.497663579815772
0.486941881291998
0.487292276545531
0.489734194647562
0.493884811175302
0.490263245667803
0.490513293201652
0.489547590054079
0.481908805137777
0.48261988466132
0.483225644262649
0.48362804078549
0.484825961524339
0.484976291768975
0.488792304984574
0.486388260022566
0.486278564755738
0.495578082494701
0.49553384836081
0.49587793660666
0.505134973986887
0.511545755483729
0.506223072733768
0.505260291767343
0.507048696234746
0.510509135589362
0.508477169153192
0.509378533104069
0.521032326331424
0.523588477477433
0.510720086301763
0.510924976451755
0.499282246313933
0.475215806537814
0.491590648872667
0.489715589377087
0.483102776401379
0.48267028789734
0.477189521599816
0.469215755539228
0.427993855584818
0.430576079271782
0.432277841691385
0.431887970934975
0.430109973037112
0.429743938657458
0.430002342129568
0.4280974975365
0.428572026623751
0.427821194197079
0.431486150300598
0.431062066335316
0.435147421256588
0.446880589315614
0.446903230791115
0.440721240721068
0.443134477777313
0.443156089042387
0.444380258508465
0.447420512157987
0.50992404552237
0.510418169186926
0.509353056495359
0.511538104503703
0.512761583736833
0.514702563202395
0.498004177182831
0.500727578885547
0.500701700548181
0.502076767901755
0.501976965090348
0.502699023504058
0.502873560656365
0.502130806461592
0.502129726952945
0.520599486139725
0.523399876000628
0.524697094068506
0.533468235257034
0.541164020064122
0.544117621585797
0.539566127883761
0.540265063299309
0.540296810539912
0.541475345146588
0.542878000378361
0.582484924860944
0.583709718353723
0.583677800751541
0.56639979897986
0.561685146377011
0.547381172809523
0.539771612144344
0.540776882072833
0.539617855979921
0.545934710008863
0.546348313462893
0.546280176021084
0.540868319782688
0.539039741209706
0.538525104196167
0.527638282655091
0.527832110455548
0.52634194002051
0.511545812683435
0.509451291739914
0.508089357500773
0.511246049967492
0.511083247431194
0.519475694632643
0.520897484086756
0.528232930442661
0.534475814277429
0.535847851101461
0.535678654559598
0.532620796290481
0.533149990890568
0.528686799445725
0.534209577279008
0.535844336805305
0.534520965425449
0.551585972096908
0.552128680295391
0.551064839181535
0.589626896403292
0.59684193379879
0.591702172021083
0.59177677553966
0.586523118319165
0.586266308960927
0.589476539717145
0.586994243645241
0.57587576895642
0.578171829302062
0.568487744804336
0.571424718464913
0.560729145457461
0.564616499986347
0.565821216573481
0.559946521884269
0.560346084101943
0.557990912342193
0.551080126846465
0.554530242670768
0.550457820073696
0.550286026782519
0.553785489199204
0.551833091306075
0.55109656558803
0.55081374301833
0.55081374301833
0.551398037605314
0.556847406358765
0.557344072781302
0.565392961614159
0.563921121664297
0.574680712371793
0.576174814933418
0.552584777831524
0.535180452649725
0.532377439725362
0.534213508443425
0.539074986911084
0.526996671658005
0.530882943328559
0.531045366446699
0.532483624183716
0.533632762969409
0.536897463388298
0.537129689161133
0.536186911892035
0.537073892810014
0.538488495522433
0.531201945723127
0.526598253141652
0.521707913156726
0.517253157805672
0.518320454705364
0.530944084880528
0.552452451903239
0.557925171750175
0.544942344161603
0.544463041539677
0.559391794356907
0.5591135277597
0.558476123229982
0.558505621577649
0.558970317658055
0.53998836527276
0.540116937342202
0.539507634509236
0.54256113900867
0.538741750386016
0.546118060073135
0.55337693414219
0.564166333088962
0.564641826080051
0.543823829573249
0.544460801217582
0.545272477973171
0.545597151333124
0.558676506200079
0.536455768400646
0.536270734401612
0.530816289819505
0.53015723556807
0.530498294250827
0.528450411806371
0.541667209484492
0.541533893806772
0.542730167152341
0.542667146590576
0.545705436917178
0.546306122062583
0.539542748728837
0.539943019288633
0.546074175417165
0.567076635364191
0.568064167494896
0.555889857842001
0.55538310262684
0.555462454615195
0.587164149638388
0.589232419826489
0.602805211402523
0.594230110234341
0.591308558980248
0.595635743367607
0.586990880831005
0.586950731627061
0.586576151633658
0.586730135155082
0.567192080312757
0.567056353185715
0.573621006473134
0.573509779996529
0.572962032845432
0.573660463870165
0.573733398667891
0.582928411725318
0.583005101534202
0.572818456663533
0.568953134321923
0.567511788379152
0.56685590097749
0.574586956953804
0.575035116406805
0.569829401942288
0.57931569888721
0.57713502123676
0.577535775400432
0.57508246924434
0.600438460548376
0.599230952805017
0.589651748054365
0.583132315182077
0.583963967039173
0.578147296337814
0.573874358248454
0.575445928136392
0.573873247320975
0.584212060743905
0.589392729871928
0.589505688628111
0.590407703121478
0.590000942137742
0.580836145716367
0.577426571526466
0.578497759117765
0.578280630105566
0.574872798509029
0.577309812931198
0.562898520881746
0.562871744100631
0.570984788802554
0.576475956172876
0.576341884726345
0.581746330751533
0.582789828039798
0.586749258213827
0.588262902687379
0.587451689106816
0.589053352333288
0.589258226346558
0.581947361724101
0.581448663676683
0.588432103866066
0.600669023120622
0.596032831371674
0.599601630411489
0.601130765750551
0.596336697895101
0.61106880082741
0.589179383903794
0.590790790241059
0.578793002659753
0.568654551065887
0.567510608534597
0.570835549524975
0.5716576661328
0.572450486370154
0.569234417595947
0.564975915860785
0.551954962293105
0.556465008742898
0.54375459334967
0.545132179568111
0.544544660672412
0.539661965550109
0.53953640349613
0.541293257787255
0.54180224380058
0.544569341782337
0.550322101610449
0.551139520472282
0.55497931041573
0.559212378456805
0.560192660021129
0.558299803687085
0.54421830122836
0.5420643765648
0.543318201661134
0.546473995431809
0.542393032006206
0.538506147957182
0.548881847977805
0.543151745552485
0.543491920091422
0.542489367549189
0.541959778612997
0.541918241882745
0.53915774478562
0.539850062972749
0.538760867742303
0.538942531122912
0.542049114757233
0.540657723398295
0.540311228805366
0.530988837881603
0.54315472874221
0.54545178016088
0.545355451030117
0.545419152990999
0.562412410532291
0.567305184397568
0.569376332405053
0.559896610370677
0.551017837361707
0.557867526117809
0.546825465899162
0.543629403460927
0.548010142125121
0.547966521389631
0.554436151075012
0.540551071100213
0.540335459243231
0.543911615056584
0.532573599844492
0.543635623429853
0.519053503414607
0.503469433430693
0.502839132716497
0.502608854027619
0.501844373403353
0.501480234313642
0.501509560417068
0.509099423428419
0.50889746987189
0.503521860147282
0.509588897929502
0.511170352665535
0.504968435622227
0.504975111987127
0.50517503432623
0.511893780938028
0.505263316869035
0.503886633370954
0.511079591505627
0.507571784365223
0.486295271819072
0.494162535135945
0.494988224465825
0.488188648708417
0.471329186766851
0.471582971940642
0.470094166491817
0.456310103004771
0.458510706481951
0.451815577231697
0.44977412781904
0.449926414064656
0.448849201782511
0.448494063074931
0.448325404260567
0.447237915770284
0.449416341390334
0.449266554665868
0.448955166152068
0.449262283569379
0.466606568599146
0.465768994211966
0.463095984075102
0.46507786005021
0.479280856409448
0.479568650793267
0.480722079135973
0.500535353457794
0.498803476967955
0.520490287834353
0.515402056809198
0.515416189808778
0.52567546009529
0.524533977325251
0.522505477695007
0.525761938299379
0.519599518496212
0.521625842024759
0.522822671091103
0.526277149524402
0.535398351137932
0.544899890963711
0.548107498289238
0.55797065325432
0.563936498243605
0.560614054870539
0.559435180514892
0.561478406485347
0.557943538276223
0.549075951260471
0.562092124510681
0.552720237900111
0.553316765519562
0.553417873461094
0.554918644072121
0.551069143653073
0.562489591357823
0.56372720801494
0.560358566410583
0.56051009212808
0.555461739818973
0.556032274077318
0.557422300798577
0.534731349950539
0.523049736914729
0.515316039055975
0.510076039929735
0.508023167793873
0.511659584246998
0.516777115205886
0.513680449677883
0.51855235190586
0.509009728360535
0.508899123885652
0.50593723015357
0.508564827006002
0.509095690080433
0.502748081559416
0.504161833395653
0.500770905968099
0.500291553523065
0.499798375290278
0.501849557371421
0.500381050402264
0.508453882771992
0.516752887422745
0.523056983496247
0.525713719823983
0.515662844317904
0.515645076138709
0.521916604658633
0.522206207529085
0.533734907970097
0.536553965701749
0.543403010350524
0.544251726058188
0.528600578773365
0.533689878178772
0.532693437873663
0.53690683943522
0.536778940431376
0.533788165343705
0.529671913437369
0.547403698724511
0.526227372018905
0.518559918728949
0.497994864473015
0.494395933426605
0.501642895185624
0.49788927735198
0.497837731932297
0.477991513931388
0.478080389333404
0.477341660840979
0.464014976724297
0.462450383996847
0.468010850444896
0.468734138785909
0.464917171058005
0.464878309811965
0.466240726956506
0.467649156819338
0.466310426855363
0.46768365945218
0.475267317089602
0.479428440439706
0.494634403851278
0.49813453314555
0.498162833744536
0.501291138444772
0.497946440250029
0.522030774104405
0.520550237078672
0.521680549571311
0.554928552048002
0.561223058385395
0.554647938618291
0.553538943748611
0.569397770119365
0.568325730594239
0.567521779219577
0.566266967556674
0.579922859245736
0.574501440551345
0.577773568178057
0.564245050194558
0.565705601610251
0.556629862124051
0.556813030568097
0.555051847683822
0.562796203328234
0.553435857410681
0.555660592081278
0.551362737574259
0.553739893287186
0.553680960103068
0.560539893577084
0.56267838679614
0.563800099311979
0.566872875204356
0.564925528397667
0.563442970463303
0.563833176267415
0.570346563212241
0.57034405901748
0.584506713085155
0.575148158805832
0.578366321620939
0.578127863806921
0.581312415371523
0.58043149969284
0.606218961983971
0.589107021249533
0.59709164613466
0.584854987416271
0.58225739922105
0.578006142168851
0.568776227606136
0.568752451536721
0.568759584654473
0.569747923651924
0.571581682166995
0.573223830366802
0.559174376193959
0.554326197452904
0.554308863871655
0.560634061924812
0.565282125557098
0.565014927720307
0.564410191525918
0.56454992624619
0.555988627363256
0.562515873196914
0.56186676003409
0.570463970773287
0.568149236474067
0.572060848686156
0.57512579732402
0.574934461597707
0.560253333828716
0.563074281765493
0.556601464450632
0.556287495561788
0.566564406325116
0.570812088996016
0.571553538690082
0.572984585767612
0.570018261074928
0.570097824379768
0.569761986882067
0.569975652247889
0.56733371012102
0.571425071132082
0.563684982823068
0.56380417064806
0.564742915388925
0.564300452725944
0.571574661003077
0.571669346225842
0.588005662115444
0.585743463048006
0.58998226984604
0.590460583559682
0.594264003551057
0.594493026738573
0.5904187641959
0.588239074054053
0.567917045244082
0.561617435354855
0.562598920885573
0.534927491079899
0.524966021853071
0.524821678508704
0.529384339006062
0.529310828170514
0.526896723003786
0.5236570466614
0.524500674987515
0.523149198220091
0.517847758379135
0.518415412773541
0.520866849767591
0.51188987234507
0.511777425305636
0.512153563999104
0.509305854028286
0.507856507707795
0.518143224085902
0.520690108123099
0.516879323369028
0.532559424079777
0.539718231697484
0.538715498230688
0.538106622201167
0.537990126875974
0.534658441600942
0.535373000455201
0.535252197169143
0.536750322905187
0.539652596015851
0.538426995467349
0.531099922846122
0.539434161967019
0.539992827817962
0.53209015768021
0.523753943871702
0.525808732986427
0.525810310753297
0.526172051552822
0.530917139791177
0.535350767801627
0.528095761549887
0.529117647738487
0.529939248633967
0.526213651440757
0.532061986797173
0.534606876702857
0.534726549373737
0.522476576223025
0.513387366251917
0.514302833026137
0.519716493888912
0.522574050525075
0.510749923356433
0.516623189379529
0.521404715538601
0.517703550701065
0.513812212284331
0.513701999028628
0.513919610355743
0.514201795311954
0.525379281591544
0.52371558865273
0.518540317045561
0.522013780609671
0.523422067985673
0.522167595966136
0.522128509172322
0.533631537725594
0.55076946742035
0.525775763140797
0.526108843849753
0.525948233436393
0.538371952742612
0.538420721663768
0.546001923500633
0.552648285193682
0.559496615263587
0.559076096870408
0.556272681779035
0.556300161837119
0.551114549870148
0.552809520990788
0.558440984850802
0.557607683881341
0.530829555662162
0.52951754019821
0.529555827483221
0.529790153913149
0.529478163259586
0.556621522766921
0.556595893916117
0.549274414740821
0.549581158421288
0.549058826753082
0.551755105833012
0.542816296322725
0.536285756690765
0.536891108763708
0.534934412132413
0.534277424674037
0.540652485279324
0.541126306520963
0.540313766106692
0.533398168717266
0.561184296463479
0.537502052020845
0.533001525317346
0.530567524859406
0.510169657817195
0.509062236554207
0.508401693209466
0.511736101733858
0.513272946133314
0.508057676206133
0.508089793338022
0.508917905324164
0.51212643736012
0.511872455675462
0.508848227534114
0.507775256086762
0.509800993816406
0.509923298231817
0.511696243060698
0.516359531620741
0.516391369042677
0.536526236125344
0.541203417363164
0.541535871555286
0.572956893770917
0.573483799259005
0.575400352880167
0.576411856987485
0.576615693623084
0.575921141745171
0.564393192659517
0.574552903651539
0.57747537046722
0.577409067202232
0.580583694680772
0.585042290238116
0.579534595301818
0.57618474936422
0.571360386403887
0.567259377854227
0.567080733245658
0.546075653007793
0.544075282018169
0.547403291210393
0.534123987282008
0.533941549442721
0.532032845759305
0.529492923632403
0.502079810272347
0.499438860521854
0.502086499948406
0.480582963473783
0.480542299824728
0.471881395187653
0.471938901492927
0.469969639252048
0.46973443682303
0.447734409474164
0.448619574397855
0.446001818269854
0.425712711026948
0.42350535807492
0.41917990485319
0.419116649604881
0.422040769106477
0.416227461320949
0.412321180265987
0.405781872514037
0.410930890074533
0.408903192583637
0.405577671177899
0.412070257034588
0.409459283538209
0.412973061386382
0.409076316524246
0.409794745976917
0.410330624498555
0.422498253255747
0.422449510884413
0.41916110864444
0.436800990438333
0.44346843266775
0.450235153800842
0.447249620635656
0.447020274960998
0.440524506070441
0.4470399760648
0.460348647617793
0.460550995915014
0.465047856350654
0.474126848058878
0.471926940675546
0.47729339801388
0.47742066159924
0.484860364201313
0.482741546890814
0.48093893925246
0.480343779295057
0.478677879315701
0.493286174329163
0.49438159353826
0.494161623884466
0.494099505753725
0.499352601715829
0.499889313193175
0.547067624476373
0.545372386423819
0.545879729130612
0.549159634935373
0.562501500150522
0.563065462440683
0.571799642739987
0.572930496131701
0.572548726650927
0.601877428190016
0.598761482839607
0.609362444821445
0.614528669948045
0.612611483729536
0.613393831010441
0.614253711140408
0.61568131819103
0.614400650941991
0.616051994638079
0.615997897814555
0.594272383302797
0.597749445022608
0.576411454554456
0.572698478675995
0.574984865819695
0.568060938898805
0.536647249464393
0.538768751415176
0.524769677205879
0.524389057680028
0.525477451424017
0.524954043908115
0.516554026951365
0.518005968322572
0.51706377467354
0.517116784050817
0.511398508473504
0.506713553469971
0.496872256524826
0.496799369385021
0.500310324664778
0.496395051478363
0.498241348592221
0.49910782549268
0.49640761331557
0.498419983410111
0.514630185046669
0.514342192313089
0.525531953368471
0.525944223823296
0.525258767868644
0.525162174921598
0.533527766666066
0.533267950024794
0.530202011466619
0.530004441297725
0.53756191198099
0.543403728598216
0.565714099331655
0.565570110647332
0.564025834571772
0.575111233450048
0.581122647619718
0.583252540217275
0.59365960648203
0.594154686084218
0.590644734835638
0.592285698293912
0.585680549772295
0.584927358956039
0.597508059455208
0.598884199977508
0.602015178687986
0.604537849895793
0.618504546367639
0.614023248032681
0.614114234386531
0.618442403912296
0.614841875156971
0.614806956898986
0.614225408748164
0.614229579208446
0.613327080080497
0.60832846509999
0.611267871383245
0.612436779256801
0.617568105832248
0.617892728825983
0.630840996394979
0.626312349974403
0.605241407217633
0.605268973116407
0.605411708072274
0.611360195485417
0.604595636908915
0.603674294480089
0.597602264108692
0.596188864122508
0.592708925959556
0.589567156176461
0.598173005012436
0.593623801561171
0.592022196309033
0.589144513634486
0.58897114334584
0.586507921141841
0.571851938384201
0.569578045186884
0.570331050734957
0.572924972616762
0.585805786197162
0.581474534908248
0.579342369442941
0.576297294716233
0.580745401562889
0.58372012603848
0.565991609695628
0.565095202203517
0.566530864299501
0.569210915644446
0.564727175914663
0.565352111485969
0.573163947258372
0.57880463703482
0.57320108478479
0.570533307201132
0.574664749605136
0.574142994793383
0.574142620039244
0.573578836713541
0.573558836305085
0.57500681237823
0.57331867241406
0.575190625788562
0.575181350063758
0.568132146073031
0.586717374127149
0.590584247243765
0.588448103710869
0.586250100814637
0.590029791067088
0.593344352299731
0.592444104546971
0.583139127252925
0.587158882243863
0.587986307242897
0.58543619212817
0.588098215220521
0.583139012565359
0.579277592182811
0.573143684871908
0.518836541748056
0.511860827641608
0.511437332164805
0.490986522285615
0.492877317534233
0.494086075304805
0.490859166652381
0.48496210247153
0.485434010492034
0.484160741354601
0.48229071844824
0.481723691770313
0.483548588792521
0.484128659626285
0.485174734847913
0.487561339928089
0.487632345677337
0.488834048651281
0.489899272883321
0.491638429563574
0.524244080187176
0.53470558741303
0.535888362502641
0.582837582967482
0.583331395286265
0.582076509083953
0.595092267146235
0.640131588311436
0.619401357349266
0.63109743213132
0.641597334317718
0.647500617775519
0.648879469001028
0.648202564800049
0.64871398714912
0.656485777793967
0.639144689470003
0.632638776270801
0.633559905307614
0.625420844910839
0.625787186860888
0.616639357026017
0.614672254175285
0.614266122381436
0.606367389766924
0.608222841377114
0.590476340557816
0.591412788850378
0.596079035290031
0.597155122657386
0.598340769044092
0.597592899081926
0.597930124674205
0.59784677868113
0.593186826152168
0.589774170720255
0.598297985185398
0.599065475449525
0.597997638880641
0.60322641752332
0.599864017068993
0.606460064699307
0.607801938347106
0.607963421287086
0.618644928564176
0.617173093025559
0.645354014766796
0.635889530021293
0.643952428787149
0.6438091495675
0.643840099150504
0.646241461505468
0.636550570067194
0.637210627105426
0.645990432284318
0.653699534588604
0.653516113698638
0.656956110004871
0.659470305177432
0.656539815311371
0.665441865196644
0.666420820146965
0.667296953085895
0.66751474344305
0.667310539405462
0.670501510303944
0.659680743819546
0.676488924997139
0.687408074526712
0.687226435705801
0.698081397424218
0.689847620852515
0.709032102472796
0.705113971778188
0.705424046030056
0.707389040312398
0.706808799437578
0.704475245496714
0.701327003397863
0.700392803542287
0.700454620890344
0.696397582234188
0.695917631089331
0.696112617226746
0.680745080621947
0.678482668948727
0.693180474201007
0.693355243421131
0.695393515324987
0.697431838513399
0.689509931271955
0.681977706975019
0.684659881509196
0.687624126659716
0.631878838950525
0.598325983733158
0.598540041403871
0.600438779309036
0.59937405184118
0.58750698136274
0.582998610910133
0.581391015659071
0.581500871379125
0.578705834813018
0.580500065446429
0.580991861004654
0.580245479074482
0.57695172866985
0.575177332549829
0.571721971964298
0.568592973243874
0.571469989849859
0.570589918117113
0.570211814200494
0.585617389606023
0.611828602395624
0.611543254794311
0.611135780252492
0.613157115471977
0.625067885301087
0.629304000856118
0.634137891409821
0.628443517940113
0.63269737993229
0.633224554687196
0.631893498216067
0.631021909383801
0.637816460114133
0.642193858280133
0.648173862332231
0.659794559811543
0.658381544671462
0.660027834833217
0.658805454637538
0.664418903773907
0.665405543197762
0.66564019897553
0.665584722732424
0.665633564498604
0.677726083422044
0.681195603031694
0.679421661774335
0.689771515920783
0.692859850479074
0.70012697291407
0.699397531793624
0.703660413057148
0.703897885885234
0.693950342824835
0.702236579844555
0.696822493718511
0.698991446313239
0.700436531535055
0.705463826909723
0.707354594149838
0.70889717429692
0.705190987267683
0.70677374078211
0.705657620435877
0.710999565762035
0.719893913744554
0.721713150795498
0.709676522705923
0.698630063487462
0.696620421842765
0.698928589609262
0.701368248535247
0.681012793105615
0.687964521777218
0.685714397183767
0.696343839342644
0.692557334985789
0.693756827219452
0.683154785299834
0.672901735571945
0.672397672323552
0.669593863787809
0.668174137635908
0.667273040743578
0.657929566947462
0.656261327331585
0.652816554307392
0.658672656293499
0.657868642894414
0.654518045939439
0.654579150649282
0.650047455317064
0.658842586298518
0.660182051166947
0.661725702242428
0.661812540804685
0.660224341650955
0.658894820729085
0.665389638923847
0.673658291209022
0.663955702073114
0.664791843866986
0.653755668478858
0.651794389410679
0.659831258857052
0.64920208366915
0.651435741328154
0.65189836155185
0.655843526609002
0.649421282520039
0.645538935961823
0.635882948374515
0.632738800208892
0.632504792348841
0.631612073761811
0.625366949365313
0.622016089605152
0.617103883593846
0.616064431092742
0.616683168201976
0.599213121257493
0.59699582605011
0.5722225924642
0.572914325370451
0.573125049716835
0.574884234222742
0.573655374846469
0.572824412105627
0.573649052746127
0.577132321077362
0.578092413399042
0.581726442359663
0.583403369427348
0.578722294494272
0.578940197233962
0.58159426193251
0.584307758239226
0.586518051329823
0.587038264898927
0.586564281807535
0.602846862434305
0.605575759112097
0.663413038951877
0.664643267844903
0.66516012095853
0.673316576036761
0.66919847365462
0.667723813090399
0.667716690938444
0.66795204918279
0.661598798639229
0.668251143491352
0.670532910013796
0.688927453521487
0.680131007956141
0.672351316648461
0.659077249500924
0.661947270930241
0.6587534687327
0.658872779172584
0.658186215036137
0.659707895600845
0.648177679468894
0.648257102510233
0.648429885205287
0.648196288591026
0.656371993536977
0.660531540205748
0.660537954947659
0.658117617300579
0.666461578104393
0.663280509698301
0.662602961209336
0.663944922997649
0.663428383505203
0.671879060828872
0.679062334740079
0.679609124517486
0.682304809439341
0.682785886511667
0.683990653241363
0.684788333707549
0.705666590252585
0.700893060802214
0.698756255138459
0.698668718332764
0.686389318127483
0.656892699603066
0.653471270454224
0.655265966760889
0.655663787221362
0.658220628534009
0.657006725277263
0.652146721560985
0.658263950566013
0.658208283766971
0.660881507590487
0.659947603446411
0.662308721510583
0.657480912118629
0.660170928603094
0.658801466286879
0.659558070970371
0.658921059043787
0.655803004940539
0.655357712352451
0.661349322767499
0.692711748412235
0.698802157682477
0.696141935306329
0.694821106274498
0.695249186343119
0.700819240258797
0.709868639243398
0.700691396232631
0.700437842196458
0.702060265707199
0.700634619216662
0.699118898561544
0.710136232377906
0.687855907460126
0.687193650856458
0.687759484435249
0.692510383806658
0.695768365641236
0.671225588032607
0.666051748395064
0.664282246010497
0.663711117453478
0.664215074879936
0.66425127305057
0.660707755410361
0.661012627683044
0.661603536907264
0.666103926519732
0.663759771436404
0.663775365427618
0.665984158620115
0.665128061444335
0.661245175054298
0.673536850317243
0.677096092267639
0.677076381495236
0.677228627901179
0.67839130880613
0.700561563548343
0.704019337491525
0.707437181711795
0.704284003204103
0.692556224701187
0.680157712843397
0.684307659212979
0.68387261672224
0.677642435581036
0.657471663844173
0.659798673959586
0.665257966698595
0.664551665566188
0.666353571287113
0.668538422330105
0.672112708359703
0.65984521904337
0.659860556089565
0.654170994361693
0.655354700449895
0.651910300187718
0.655289779332942
0.650466421047863
0.649306110014428
0.648422864883186
0.656727817317242
0.65420181364288
0.653580693392196
0.654893307469627
0.6752895524601
0.662524791036424
0.662156591288894
0.652267333533568
0.651293419161119
0.650994506186838
0.636470190693822
0.644925627884687
0.638180264836036
0.611480552906833
0.611647741515586
0.603195505831963
0.602123305956825
0.602477281804496
0.603517676186641
0.607537417680151
0.607134476729025
0.599551205067702
0.599970282590658
0.601309886975577
0.583615732205297
0.581664468254877
0.580113550271992
0.583364211152014
0.583386401218228
0.584103709194747
0.590518522025984
0.590543810141912
0.59383246031417
0.616601242454195
0.616613012089033
0.63191497858134
0.634244385275195
0.637638078681427
0.638484837809846
0.638810998659344
0.639454040234973
0.656612818713433
0.656612888683225
0.656614688010211
0.731118254725373
0.815547448754537
0.907449694346372
