# Supplementary material for: Financial Crisis: A New Measure for Risk of Pension Fund Portfolios
Source: PLoS One. 2015 Jun 18;10(6):e0129471. doi: 10.1371/journal.pone.0129471 (PMC4473272; doi:10.1371/journal.pone.0129471)
Supplement: S2 Dataset — (ZIP) [file pone.0129471.s002.zip › S2/H_Cheung_Kong_Holdings.txt]

0.625000543454316
0.62468308486463
0.577038355837654
0.575748990877619
0.575669753610709
0.567991370965478
0.570885751053081
0.57121599847857
0.572521112085218
0.572079492818462
0.561554380725862
0.564067112714567
0.563878276270708
0.548302660660545
0.55005316103118
0.546154031760038
0.549252906686514
0.52123244189413
0.520121389914981
0.519622232981103
0.519713361286977
0.516427013289297
0.523963181096526
0.522025189017385
0.510960055311273
0.513843591589955
0.508045610774198
0.50025492937837
0.501301103785251
0.501466754015239
0.495300180804202
0.496723052237653
0.495046413218486
0.500697400651326
0.48319493124662
0.48424075824445
0.482439685470359
0.493762031810403
0.493897078307298
0.492802241382845
0.492352733271782
0.489689577332044
0.471776539235283
0.472987746767599
0.477881265901439
0.46682818129746
0.469285049384282
0.47418668481952
0.473009539379109
0.470015038015168
0.474887801915049
0.474316236581136
0.468688405544572
0.468140872578851
0.481800815889793
0.473747561552918
0.472767102719193
0.473723966040956
0.471705473251208
0.472810215931168
0.470764607805864
0.47385198649541
0.49755477101732
0.496404767791972
0.497850900316715
0.513201297766717
0.508530206796786
0.508361425937533
0.50587484793189
0.509981431904505
0.51336043591314
0.512581785314439
0.525780065127654
0.528680148110452
0.527971278121735
0.546494172713391
0.549535882095678
0.554233390136015
0.563522656612363
0.562823025353527
0.568874845525462
0.570588775732641
0.567766304388128
0.559473263924532
0.537368341642891
0.538581302801642
0.517330832257446
0.517520809531596
0.522114891083649
0.523321502744003
0.520281954595415
0.522283663117578
0.522217041764052
0.522028263236093
0.522179503217009
0.523781741241009
0.525971426548448
0.526069331554177
0.526703904950481
0.527116564160144
0.528931318708908
0.52945792927623
0.530558583422758
0.537382888690666
0.552043042004959
0.551591748374383
0.613091587046492
0.613032749738679
0.617691885063376
0.61647245560327
0.620287275976106
0.620307557343549
0.590995088286692
0.591414721805444
0.59153618079187
0.591206784522111
0.589006129279444
0.590373279790267
0.591318820267436
0.591318820267436
0.568859987633316
0.568749519778726
0.569316574760932
0.569951909464297
0.580338276527438
0.587195440313416
0.585210402809107
0.584236600421922
0.585297982085114
0.585796304784633
0.592477707735809
0.58376200578173
0.608607893439215
0.60851924875825
0.596506725513148
0.595674537600837
0.594136070324892
0.594074089430852
0.594338407102676
0.59398172473395
0.614424928783581
0.614697503945202
0.596253051167134
0.595409840103876
0.594162979550884
0.587459954056041
0.581186454408596
0.579820294109331
0.580006921527352
0.580301821153737
0.577787923052357
0.583966711773571
0.586839037801577
0.585111448874512
0.594537952215833
0.595947388086832
0.599585727742632
0.599505635241728
0.596512966938672
0.596561873874004
0.608042634743183
0.605091532345466
0.627177492721377
0.620499811150932
0.619182742625112
0.630862005146681
0.649139297662214
0.655292842176544
0.653444986552438
0.649598849148786
0.652261230294863
0.637568563329492
0.632010397527711
0.636085506964551
0.620889871043599
0.620814975989597
0.625430173397361
0.589515567642738
0.59209343316508
0.592192689679864
0.587272524767841
0.58954565742068
0.583354821135854
0.588202855172164
0.582473077143939
0.582126627321528
0.574276153680924
0.57391258778961
0.55996869747555
0.560701526236111
0.559908033092348
0.565433760134973
0.567427157532384
0.561865541984333
0.567192820848294
0.56351406212515
0.563699675068442
0.57691130541709
0.556391442050045
0.555387162454413
0.548889508808073
0.548322102263794
0.550448331348333
0.544698134243534
0.548838245714377
0.548935619139774
0.554072673963974
0.548713021637808
0.555355336993366
0.55550151879372
0.556283345282123
0.545044402399421
0.544195939306647
0.539416729440273
0.535242140639986
0.537679805213544
0.537685748219905
0.518792895293144
0.529287087829403
0.524700292179691
0.525808849606737
0.52556216286185
0.526535021202871
0.530486361206002
0.530735841275983
0.530851004744292
0.530006020523589
0.534331027354632
0.537927624380605
0.537849281668273
0.532201097527707
0.54119121963752
0.541957587781295
0.547018864284287
0.553737816417599
0.55044659469962
0.54514016269639
0.582539609420874
0.581337702385319
0.558451081510199
0.565919267056546
0.567186405464275
0.558638467586382
0.556926147085645
0.556932904005934
0.556327882507587
0.557752676098479
0.543372538307395
0.541003693249477
0.541176737134188
0.548616776606125
0.54871693955522
0.545335076301103
0.549079370999647
0.546961441667851
0.550086073736138
0.555662036819063
0.555353423380771
0.557131734616996
0.591313552954089
0.592662493444976
0.592745893416176
0.602511484502689
0.596286921251035
0.582385713836827
0.578901039371123
0.574563459353016
0.594278682285401
0.573532067114576
0.560033816645485
0.552796357590473
0.549411654012387
0.545455592964377
0.540302237113144
0.541989776990512
0.541899775626682
0.541453390806643
0.542648846696792
0.538467843619526
0.538536164755038
0.538945151051389
0.531298045258425
0.52840838323435
0.532272263931162
0.52646574812703
0.528463689935182
0.529387409964513
0.528820532567208
0.541351547782466
0.550032217275788
0.556703901756794
0.559848775147617
0.569532065665994
0.567740545264113
0.565243803649418
0.565361196694905
0.558520620041912
0.558382113390538
0.555564488291029
0.555770922545617
0.543015912641384
0.552252895101448
0.556980826014366
0.54699107449446
0.562198998952432
0.562235640165439
0.55697374572434
0.560458266993889
0.558987201343731
0.553715500100337
0.552937481414988
0.553808569085164
0.545259422474098
0.548752973016536
0.548394824064383
0.545753562524577
0.551949379594435
0.551710841451446
0.559437202738924
0.557684839903757
0.573807473149116
0.573468698480126
0.575113425812846
0.589023209896481
0.582394441847043
0.582380197111484
0.589784987780169
0.589727112241231
0.592489547214432
0.604844523106933
0.606688776881001
0.606070261666613
0.628524988552281
0.625374804297085
0.63336318087721
0.637836305108855
0.637818464374119
0.638507743300778
0.63700772019621
0.626303821929561
0.621503905999764
0.61887542312868
0.62002726491121
0.618087259951086
0.620709149888458
0.58740351519032
0.591026766310982
0.591097267660889
0.589278631471169
0.582050413934796
0.582278994182839
0.582537138589301
0.582737497021601
0.591035820916646
0.588234873711075
0.588897421747396
0.58829264361102
0.588487844718876
0.588280703276133
0.595918955359544
0.598862585066146
0.597420545999008
0.598149568885472
0.601541930187215
0.611456960445778
0.645274044794214
0.644703847710919
0.633836831308389
0.63556455225171
0.651332331841118
0.651324316733229
0.651811937951288
0.651154977223785
0.625428806684351
0.629956389630267
0.63352866135211
0.634523731534735
0.632979792010204
0.634189787308718
0.616221431506259
0.61652193532704
0.621143674691053
0.62115255785794
0.62114334612967
0.619316869356438
0.625992381738071
0.625024744737069
0.63339250876719
0.627554794849413
0.613317512713273
0.612558684762812
0.609305280602344
0.608810125174558
0.627426035326148
0.627639317963787
0.624462728469048
0.610168275253338
0.608733323597686
0.580978830677483
0.592594120410444
0.592749574915837
0.593031348140604
0.592549036323077
0.590941026572392
0.590075632429317
0.593868777035004
0.592255166513064
0.592713860588914
0.59354245251975
0.6002440560131
0.600932756337999
0.594587250687931
0.591970998581065
0.589850664147336
0.58944739753657
0.59133790330713
0.601750859913517
0.601831755120152
0.642830813509545
0.639264914926092
0.635863271455964
0.629296931615361
0.629991869194567
0.632990104157382
0.616680813296889
0.609055284580341
0.60954613040414
0.607561349115406
0.611833199213596
0.615848235039889
0.615223727506997
0.627513913110263
0.62455233870998
0.629148171430042
0.630412917379831
0.616181510381963
0.614596296819718
0.616975669288507
0.613004992628136
0.605705368073222
0.607112660818738
0.611600707781796
0.611695990141417
0.605089297558434
0.6200875198623
0.628374781536687
0.618000651297847
0.618827621812246
0.61849955374355
0.619174974594069
0.619728127969327
0.619962896339132
0.627919168426762
0.618132022861602
0.617870596408538
0.631945335958741
0.631721987985604
0.632162813256734
0.624409586985743
0.636826948399629
0.637965518628155
0.637958710403659
0.634650409822837
0.623589243109685
0.604025050543733
0.600512486877086
0.610781012017422
0.612296040485377
0.612812901480492
0.605390800383407
0.598107793288439
0.597855043437224
0.590831648891772
0.596355349361722
0.578087948287278
0.573463176358326
0.57460260904951
0.573936038063422
0.575682381072102
0.573037455072916
0.572989428963481
0.570074312679035
0.567777788771035
0.575928723158251
0.588753170585771
0.58386455514126
0.580809240982418
0.580030909574805
0.575412497764319
0.579088151958251
0.584182222282534
0.573936462130867
0.579454068049873
0.579764068894707
0.598409712885006
0.605472930920965
0.605697630527859
0.601137023439311
0.607181441014779
0.605007513105432
0.604737497845961
0.603268704819838
0.606844250065072
0.606180359433687
0.597090211824248
0.607316878104755
0.607967952417773
0.60632356025775
0.607847974329098
0.603463098421825
0.600423752190727
0.614503594928349
0.600761360892158
0.599887001551107
0.596167064058239
0.5960730051273
0.595105920434095
0.600211143023335
0.592768881452709
0.59725244637126
0.595658576923404
0.58681671634941
0.575307503309336
0.574926908311299
0.578311126778881
0.578301165237041
0.580063148067471
0.580719025982463
0.583849991630204
0.586760312610025
0.58901761574586
0.59005412516765
0.599157397950004
0.600181319739297
0.603881692562652
0.601737613796332
0.601515648584501
0.596139023578502
0.599068128121246
0.600319470356927
0.593350723923349
0.603100591282306
0.591177530805402
0.583100216810238
0.575413897378776
0.561060889866641
0.561782177647047
0.562184069707241
0.562200503066348
0.563335864355695
0.518871416684862
0.518805628517349
0.518913721310093
0.518969127000807
0.51689514541012
0.517081024843312
0.51729107715603
0.51872470881528
0.514164135045437
0.512978691948053
0.515022255009317
0.514665601397048
0.515202453147729
0.518701775895048
0.523455964143291
0.525103018564969
0.521921223648546
0.521287553857801
0.518885501193465
0.518950723036181
0.560808583476441
0.560206280951872
0.56141237255767
0.553851015621549
0.552928847549066
0.55308487236874
0.552517415127275
0.551653837723985
0.563014115643245
0.56544077946695
0.563768597521353
0.565696573203042
0.575125605484537
0.575052271349115
0.571626034939254
0.584619087442723
0.571584371419973
0.564441577450852
0.566861531592721
0.566506572880852
0.566638176538994
0.564732253578094
0.564333713917089
0.54994564477159
0.546719109111327
0.545371099030899
0.544092265336994
0.542978493398655
0.538801852795876
0.536947491576903
0.538815395407859
0.536740717637886
0.527274311656525
0.524301116097265
0.525996299615881
0.521318362019198
0.530725458512299
0.534512939224041
0.536189635067508
0.525863360114776
0.526265204726579
0.523269680384519
0.52308841162865
0.525091565896576
0.528729674362203
0.530209488136739
0.51243000671361
0.504369902468531
0.506635556477817
0.505545336588016
0.499984754653873
0.499885512772661
0.509571446549056
0.510154750967852
0.507563570346145
0.51098475469064
0.510654658248381
0.511809756940262
0.509727189042246
0.517959241394825
0.511604821644979
0.5146623071378
0.511238828527339
0.516691522477143
0.516736534261325
0.513898312742111
0.522489435170654
0.535120535419778
0.534281571249671
0.535485392185646
0.542004064949006
0.542117746087043
0.542198972331911
0.538261094096718
0.53660044585047
0.537093134357924
0.522871687277797
0.521868033751217
0.52396794037353
0.522437762924487
0.514326592774046
0.508832706896818
0.512460143650416
0.517076952913545
0.505582269564692
0.50341696336315
0.489995281776283
0.490001861252427
0.490240671947283
0.489278223350513
0.490691561613529
0.490276762821924
0.488865625810799
0.480018145904508
0.480581177463091
0.480312014065137
0.487033371213518
0.487041217544691
0.486949504168646
0.486738643794139
0.497117298175109
0.4861608918
0.486172048455885
0.468091440961582
0.472702796698644
0.470163233573017
0.481802761502434
0.478708112471647
0.477636868103346
0.476618426473024
0.474935772112773
0.472684177397365
0.4735180787456
0.484366871887188
0.485825507373236
0.480452212686625
0.481180319072772
0.477231760749828
0.4668804434306
0.467630669197442
0.464716098182046
0.475283605089592
0.457441630557831
0.472611815029321
0.475142518317709
0.470478936395625
0.4737760254097
0.475286318842526
0.476252353680502
0.474851985952899
0.457376880389231
0.457154375219688
0.455310909311202
0.455349770549726
0.454756773321724
0.456103912731623
0.450310829093127
0.452908822983389
0.453692586015199
0.453689404941105
0.452860938516008
0.450741181395366
0.46564201725888
0.465636453169184
0.46548388274332
0.467922119323928
0.46748481112913
0.468582464091613
0.46856528851538
0.470887785139978
0.487152884874243
0.489026758943485
0.489189929743707
0.487825464332565
0.483892843727661
0.487589704316336
0.495519518954496
0.495954249841107
0.510135697152297
0.510152853394973
0.51602881805484
0.51787285823106
0.51583697373789
0.515839119371646
0.49505443020553
0.500444183916105
0.48679837539612
0.485579211206515
0.486056300763803
0.487977414456795
0.496025696916179
0.4992061938771
0.502630662387265
0.49508764908942
0.500246180491061
0.496903243137885
0.499314044522096
0.487408220401496
0.487373851222475
0.48451554661698
0.48485831902317
0.488294872550703
0.487733618174195
0.483015775460885
0.500289195793435
0.492838437708507
0.496931711442404
0.493761680463225
0.491795623735985
0.491589475223241
0.491589475223241
0.489652639933824
0.467307498274541
0.463653613555701
0.462572661670756
0.46409966586878
0.464081516088455
0.472528226422112
0.471029993212664
0.458419014518368
0.455773208418744
0.438538403338357
0.439768037413085
0.430387395704181
0.428837698477864
0.431541585557352
0.434417623699731
0.4351352877668
0.435146942491089
0.43222003629019
0.43221257110138
0.428570891896338
0.440170851913389
0.445894111971451
0.445785296787777
0.446167727199469
0.446177482795345
0.443056666712668
0.442204400638072
0.453795278571488
0.446817854042639
0.462347164399136
0.439897688842318
0.453449920049458
0.44908900797451
0.439543983129919
0.437905099031862
0.438726388266435
0.433613260251496
0.433992246215568
0.427703635026191
0.432072889294373
0.398193448935712
0.379402512162542
0.377374675517637
0.376973956360516
0.376212589160064
0.37736366521304
0.374466551087933
0.372659365937532
0.373861014699789
0.374235580217518
0.379864866753896
0.365364540768482
0.362301282569132
0.365979231470075
0.362636920078394
0.36279973643135
0.361595807954117
0.361857040271326
0.364164717783828
0.364302004668581
0.383030556599135
0.397483238806138
0.400937945903942
0.401434172733061
0.402403980311308
0.398460551221835
0.403490073965459
0.400166951730083
0.402220825308066
0.40129658215809
0.403977582391319
0.432072280570197
0.44627944522899
0.443049045069537
0.454825150402433
0.454682774626712
0.465111793479106
0.458008824934591
0.458056008524529
0.458046867389082
0.457932647775471
0.473318261608177
0.470991020055607
0.471258795955856
0.46987608604364
0.480787757775863
0.477189484056785
0.498235479785237
0.499019245274311
0.506082747461226
0.498348970966356
0.49728159712246
0.498090893907749
0.506211957747069
0.514462396971998
0.514619324779852
0.521544345196163
0.550357895465996
0.550444183423945
0.550479281720296
0.550434489752133
0.548799856590927
0.556481633417008
0.555729318213862
0.560025068306801
0.557845237983173
0.573858386922326
0.57367795281211
0.586233747647924
0.59159368230625
0.64328153301011
0.610976085496271
0.610888571438313
0.604744528447947
0.604056004773772
0.584273951302369
0.584096170992825
0.582994647505245
0.583445642716272
0.577073041525985
0.576589933198911
0.571659689906499
0.572266452768402
0.572556368851622
0.569718235223386
0.576144219234316
0.570179703989357
0.560559765126515
0.559299811185753
0.560034496914872
0.558456883850651
0.573458478835214
0.571444815403789
0.574153602137547
0.572788740053789
0.589551430297166
0.587800372559
0.573712309321221
0.565988995847287
0.568931062938519
0.551884525313175
0.558279268766114
0.557954545748509
0.555240597307365
0.559466104392946
0.559269410664763
0.560172403882086
0.568095427933552
0.568764380320288
0.567900322041169
0.569766607517087
0.566374592563037
0.566259372750226
0.565610125196616
0.566297230592547
0.553698897943772
0.551807533589942
0.548821153631999
0.552462526901788
0.553776347256705
0.570204859675257
0.570204859675257
0.570454261554969
0.573770096579457
0.560280494336137
0.560413748351471
0.560715288520111
0.555762085399515
0.556534745107306
0.555047292543122
0.554878839848442
0.557880350367118
0.560296776003788
0.562151436419719
0.558324819743151
0.571977428219853
0.561323260537976
0.578637216678613
0.582070778161831
0.582930843722882
0.586919480577454
0.578712323259407
0.579231294501911
0.5800663700759
0.585344880384054
0.585389117663977
0.584829121637833
0.595140248084844
0.589171996546126
0.571478936989412
0.563544898991466
0.562583205337137
0.559075903076708
0.556010849913473
0.560589402117802
0.518097450451046
0.525613587134106
0.525698748167714
0.511046324521462
0.508527651459021
0.498429987741402
0.48776654872105
0.486925727068973
0.478685921559257
0.480861180145879
0.476113619085953
0.477147669285911
0.468992109779582
0.469566730959716
0.473548100796534
0.474623580119874
0.470002946363668
0.470842332450717
0.471286073608161
0.46750435953187
0.48273720814136
0.482725004204842
0.480708602858521
0.488238459191801
0.486258433560833
0.494547547405371
0.509112046430191
0.509503399301438
0.514223763831366
0.513449919138672
0.5214379853128
0.505866465082627
0.520468667417478
0.521366236006656
0.513995652307174
0.513242844715995
0.520518904409097
0.518471237169371
0.51936171924503
0.525642485227157
0.526973796844051
0.51420546099943
0.491454266265081
0.478028538772105
0.451428983192265
0.445825165920043
0.440766653464425
0.441046239318446
0.443911756125853
0.439331724482633
0.439389694239408
0.445132787000474
0.443106271505425
0.440620553642494
0.442036351767458
0.441078250592183
0.441536666749584
0.441564500621671
0.441361204698129
0.441885037235947
0.442538766555119
0.441771894513168
0.450956632928064
0.460714566689765
0.496401819852162
0.508768841680982
0.522733642322796
0.510652557623902
0.510649388037617
0.519910454944211
0.51938066890434
0.500917862210852
0.505670896965885
0.507668408225965
0.508404913934891
0.501758372137108
0.502282913403407
0.49380516342237
0.492415712205086
0.492273885812108
0.492037608427299
0.497001500188342
0.500576617955592
0.496897488133069
0.495919786014656
0.495048080886765
0.483879745468191
0.488206132173752
0.48602047689889
0.47724121348995
0.477560273744706
0.489793535888414
0.479999897102559
0.478869555873652
0.476209824583466
0.482643834720488
0.482819649079861
0.491377433273267
0.490416121404961
0.488844300123704
0.46966899194656
0.462832040549161
0.454570170667514
0.456069257190349
0.455312927984485
0.454191932459494
0.444786011213651
0.440102189824736
0.431827216874734
0.437758988064813
0.434424652460957
0.428523961612299
0.432994635592235
0.435013110473187
0.435970704942735
0.430751278092938
0.430543402152374
0.430534108954834
0.430507883989154
0.431117011909638
0.435319254766439
0.442275357381291
0.444190710864992
0.439915616263633
0.435613379462894
0.432087760224122
0.445684798211944
0.452132505511983
0.459118396642851
0.459488055494764
0.464324593510546
0.474562044530552
0.472501846649715
0.472357462105707
0.461116879695592
0.470647702302683
0.45951529587699
0.454191893376555
0.454138140497543
0.450980323985929
0.458745256791725
0.458513572506538
0.465063734571348
0.471655009589152
0.480651805600334
0.490489318464901
0.490486027557015
0.489657192008369
0.494911727378062
0.492753373148915
0.49271253530791
0.489426120501061
0.491703572081854
0.488783241760171
0.501974283173068
0.501866761310666
0.518731110586551
0.533310104790324
0.531490595849554
0.536237832596493
0.536543165217902
0.534055983193424
0.527023583413467
0.526299486240994
0.523192285762758
0.523397308289324
0.521600791724365
0.52488719875623
0.529597720630566
0.51388238193254
0.512336968423316
0.51617782012911
0.509820027214677
0.50869815150998
0.517943978627634
0.518053814381762
0.524260562396409
0.524303525019407
0.519319183126631
0.524649567420286
0.522057601796967
0.523551133750581
0.530321501509123
0.531351758637708
0.534793161352007
0.531928924607571
0.533492156638794
0.501235020680007
0.502559885868703
0.518649037046768
0.520616615399616
0.522093854365115
0.530404673795499
0.538296508762427
0.538355632382572
0.538010176865278
0.538036710452533
0.53649571255612
0.550132969178209
0.550102419497817
0.554049293591656
0.555994108786026
0.556102031268345
0.556527650826449
0.557447652419486
0.561317981281995
0.562122463917374
0.707053905398155
0.706207582908691
0.705747307905925
0.698572026204552
0.691966512431745
0.690098666552202
0.677899073297309
0.657507749774899
0.65679917256463
0.658066429425746
0.659276983578293
0.667755426534666
0.667919241033614
0.651265339309757
0.651914014707058
0.633579759868677
0.615536578209075
0.611023321317432
0.606896478221934
0.590697558099302
0.592043255558623
0.584966590906515
0.585049666050481
0.578971871799766
0.579992116605859
0.568954415701183
0.55647454652854
0.560246068056831
0.560980492639279
0.55996794106641
0.558697515636276
0.555997077024519
0.555493251617811
0.558353231394009
0.55818872789397
0.563042665489584
0.564138698432029
0.566420091028566
0.569029628520065
0.572029587543567
0.57011401848929
0.574161503686817
0.573547936211859
0.578885923006333
0.579088766934246
0.592518703849324
0.619821566257034
0.6087949936034
0.599165172008651
0.595776081455516
0.601339871524419
0.596119344206624
0.59264314532562
0.59402288722817
0.59356579033608
0.592534529689675
0.592183692113059
0.583599652264927
0.580560444685686
0.586448936884127
0.590412918847025
0.591664958187994
0.578002456051861
0.57531614841632
0.57411866453535
0.566783502338469
0.560539138963635
0.565570253106628
0.566800295909048
0.547882479512447
0.547324549622087
0.542640881668081
0.532175057562541
0.526938506777087
0.527193481834723
0.526491158323999
0.523253092895674
0.526114646754056
0.527538575810044
0.529097503978177
0.52859425845117
0.527911745777936
0.534504156239921
0.525548426238258
0.524056668735624
0.527735307560066
0.530972099672317
0.530796326453296
0.532028698757265
0.545298293595786
0.544185468240227
0.547588535551238
0.56350933857507
0.570124422872523
0.569968321637065
0.568136292443994
0.577896980259013
0.577096629463886
0.56538479219274
0.554115133866005
0.552942726455512
0.549575445008842
0.549132095043338
0.561157366002575
0.550610772456043
0.549184709472024
0.549904674528926
0.53861420391294
0.536864941107742
0.529939602869342
0.518409976110413
0.51650044296566
0.516132814740936
0.514362082128792
0.514455710168517
0.515699681436106
0.515777787607881
0.516604837864593
0.52211290820089
0.528966449353523
0.530483099099708
0.534096668608617
0.531063327498607
0.532242575718589
0.542021782688763
0.536396134386042
0.530110867035205
0.536050552335
0.536454265747883
0.545574589415239
0.565649608744643
0.571282349062393
0.571916531966918
0.57885018667698
0.574156856153103
0.570902316698508
0.573796281367714
0.573173075194272
0.540477801417787
0.538933781654166
0.538017783969791
0.532193636804878
0.529200946084223
0.529227042157511
0.529874561160818
0.535522522855455
0.541194072804962
0.543899764599356
0.54707299059004
0.54725238525712
0.54664295916492
0.551638790933753
0.551779691368064
0.547540634368188
0.550351276073833
0.551242177054287
0.550969355191707
0.550683935653011
0.590432412257568
0.593742311874211
0.595957843109092
0.61182595098999
0.635964939685304
0.643167512923858
0.643059665590987
0.642850641923591
0.648161154618677
0.658650897288459
0.654947079291789
0.66619944766969
0.669602065867226
0.668948861622966
0.669519210057313
0.695002789225045
0.680574784259964
0.70178781003001
0.690840817428314
0.69674940532263
0.691600654894067
0.689914591615899
0.681332009789297
0.681587090645926
0.677437312597718
0.661583245272001
0.656761444448999
0.661119286117488
0.660876719766594
0.661310983667895
0.664557061543469
0.654779266972735
0.653421097303398
0.652911922041999
0.652590391433969
0.649048050387227
0.647754689199331
0.646636099584727
0.652239809363614
0.650731974746071
0.652018290203466
0.65223350979814
0.655030574933255
0.648225658822681
0.646299580231391
0.655063899893368
0.650851475451442
0.651417026536615
0.624920219231303
0.624429829212611
0.624923216249416
0.625549463117175
0.625978269499683
0.622961926766269
0.616824877541912
0.61971818417019
0.627220244935697
0.628791615130198
0.628417273743189
0.623752627178944
0.624491104048839
0.624946901047298
0.622394928604245
0.626930549287762
0.626594194905258
0.62905111037743
0.635476340735196
0.635423920683411
0.663867777004729
0.664271732446845
0.662376870650846
0.672139237049686
0.673160760635169
0.635982063919563
0.64450634446552
0.645898851092931
0.645695838935145
0.640899741655857
0.640551521927206
0.647920167954564
0.6391686705086
0.639223570030692
0.644754184100003
0.644895424571382
0.650256029630993
0.650391441593288
0.65045663046888
0.650521881271483
0.65371527919874
0.6541303331445
0.655821193602114
0.655893369949533
0.656068214300256
0.728864413925984
0.729657352062477
0.729701440040088
0.730598597818832
0.750345348485373
0.781885240907179
0.782341573508765
