# Supplementary material for: Financial Crisis: A New Measure for Risk of Pension Fund Portfolios
Source: PLoS One. 2015 Jun 18;10(6):e0129471. doi: 10.1371/journal.pone.0129471 (PMC4473272; doi:10.1371/journal.pone.0129471)
Supplement: S2 Dataset — (ZIP) [file pone.0129471.s002.zip › S2/H_DBR.txt]

0.82309850096212
0.823094872106544
0.816175146926874
0.815429730732698
0.814725575232619
0.814697623499408
0.814837370696872
0.81482498860068
0.813901726951248
0.814415627932952
0.814134036023856
0.814331936740814
0.81481876434935
0.828679033339084
0.816327497394173
0.816322908185111
0.816694606684428
0.830246263146874
0.827716234838126
0.827506235206342
0.820509541753752
0.813735883002185
0.825269523326046
0.811393645956554
0.811529941315927
0.811444956243045
0.813459141791484
0.807052067786192
0.809395987773992
0.804301819507568
0.803168906242886
0.793548469891014
0.790812348217064
0.788674280480319
0.797182634238187
0.795258310900097
0.795647389302994
0.796780129874452
0.804929077339982
0.800215282474776
0.805331692164864
0.78872508881138
0.787710009276273
0.796276435077808
0.796475751495871
0.789922422684118
0.789693742250574
0.794588954060015
0.789268641334248
0.793325384333524
0.794948025845492
0.803926101026916
0.807077994986648
0.797180597851069
0.800333286553441
0.802769293797884
0.802547838641385
0.803785007390026
0.804971070757006
0.808696079347024
0.80844635131894
0.831050011404092
0.834820784155461
0.833342756252695
0.833311441430197
0.846514826521647
0.841661868280109
0.839706227562928
0.847149482318151
0.841440339539434
0.840267877023313
0.8410629297061
0.833303481816921
0.824792194123472
0.824341786380556
0.810160767283244
0.805309046236193
0.790931966042703
0.787118390065138
0.78488953281415
0.773918100015198
0.777409917990683
0.774275578718717
0.775843891677433
0.776269397892249
0.776190858202846
0.774148754099991
0.771427483132542
0.772439999940746
0.766240328651847
0.763952330027138
0.763433059168792
0.765853276819493
0.767750811047413
0.76798994790657
0.774455164978586
0.773436091799382
0.782360887122114
0.781369583541144
0.78435370425312
0.794057287002357
0.793808750618216
0.797283887140585
0.792316996696548
0.791428216429915
0.791260360566653
0.797103638216505
0.80249980445421
0.800267602936893
0.814308586890755
0.818680582548748
0.819975325950397
0.809126379061173
0.826020996569825
0.817386697347717
0.817502264797297
0.820949952508819
0.81970850147694
0.824090141629471
0.809658824607355
0.813889702503894
0.813886535801711
0.812477722345214
0.819865120655252
0.818302056409428
0.81870082715274
0.818552587714203
0.817089087502718
0.816203273845844
0.814031424337233
0.815366844435322
0.815719440690218
0.828930047865267
0.824381356865513
0.816007071588012
0.817363913338548
0.821923782055313
0.823521431872614
0.829885780244315
0.838984421974298
0.836884000858122
0.833987190985554
0.830731768795947
0.830127946412691
0.832396342692329
0.825110770925425
0.814959386496179
0.815376128240639
0.818817378020927
0.820329690619446
0.820330970230725
0.816739600521309
0.814593072080252
0.814678417504446
0.831360215224407
0.831312748671197
0.825049859861
0.821070891861409
0.820461249518395
0.825541225484073
0.826711849951992
0.825845727604322
0.823172291811628
0.823712977969321
0.823804226874841
0.818759307437233
0.819966122495159
0.820862202385341
0.820469460782915
0.809311856664282
0.806432610332517
0.809556555648208
0.810965577063388
0.815702928884496
0.815205457649986
0.81413221779971
0.812491038391025
0.813871016985238
0.813813820984352
0.812056382526903
0.81264643507745
0.808757354760742
0.816036055424778
0.815907348253425
0.814307000003465
0.825653908759967
0.832574108554831
0.831872807034131
0.831013815945227
0.848253585571356
0.845576079692999
0.845702261255827
0.846411248576873
0.84529425931108
0.834791757019212
0.835295258908672
0.832581876168243
0.833464017884498
0.829651158159206
0.831470330500779
0.830183177724789
0.829937354916073
0.828712267327058
0.827796828673581
0.827778651496625
0.825817804323144
0.827042999902207
0.825321759916331
0.827351169660648
0.824070241399349
0.82928969689993
0.829289981787617
0.829535559444769
0.829295797566135
0.831617229560788
0.830573534306023
0.841481924356167
0.847122426512111
0.850023698562454
0.851495281754513
0.85365692484958
0.870234310214663
0.871846742051833
0.868734667757258
0.871726754027283
0.872724752501844
0.877079080111454
0.881425752736332
0.870953423874126
0.875638043716107
0.868529400621723
0.860006583460426
0.859885158669373
0.861903906014071
0.876260509363345
0.880174210445426
0.882656171586599
0.869344799876456
0.867783924442298
0.873684056956813
0.873377880742439
0.873338259090731
0.872627603468125
0.875493419293502
0.859623718308442
0.861428145212028
0.857151169839363
0.856532266469472
0.865174109259197
0.853130230479301
0.859329029353044
0.866461725646086
0.866628196159007
0.864821469637262
0.864572208324023
0.859876305056608
0.859793122442695
0.870330015448823
0.866159700876049
0.865523528934782
0.861893886868115
0.861836003011743
0.862357662050787
0.864165037344042
0.877441351278097
0.872328485145767
0.877666209896042
0.879728631211786
0.877581698411379
0.88054374185964
0.879203676326099
0.878510374952361
0.873341421690615
0.857649658587367
0.857983868602117
0.860974439895457
0.860980188194013
0.862327329142014
0.864496678860692
0.85615276935549
0.845311588471898
0.841482727738071
0.841715855346558
0.841538256732318
0.845072497533095
0.845708893061393
0.845725521329036
0.845766071750173
0.846779014532435
0.853247187602207
0.851483080021471
0.848787697309275
0.849046661656485
0.862483726379078
0.862693854705893
0.861709740910826
0.860149756861785
0.859564957607752
0.864112848525744
0.855790693193154
0.873062934733052
0.87692597141829
0.876957364520138
0.874220630760592
0.87487302570393
0.877538033923152
0.873299089501774
0.869415508705243
0.866513270070704
0.871116098228825
0.875111987862049
0.873177692498691
0.876198821639888
0.870022717261419
0.856491959077337
0.855783951197677
0.854072027812517
0.851509622744432
0.84494803386709
0.860451769311657
0.857856040301731
0.85874249452609
0.856501525215234
0.853873478047874
0.85407702107212
0.836059952139743
0.838475537819301
0.827024408926426
0.827881626229173
0.824069635319782
0.823341924846839
0.826238038861248
0.826594913691119
0.831820820025783
0.840941478493331
0.831520929112783
0.830654564781801
0.833350651773824
0.840197290973331
0.840327295985337
0.841784523841647
0.841720433435729
0.840344723567165
0.84430386672114
0.842444333980172
0.864184079960054
0.863801195031574
0.889732655156895
0.887085100621517
0.884888893237695
0.886532792522961
0.877530981775805
0.871578288188651
0.835021836444893
0.832311741942565
0.844311073602303
0.840041332413994
0.83669979168933
0.836919280016761
0.836424312146515
0.836839623207591
0.830048234415728
0.830469941952377
0.830650661678283
0.832049242657278
0.828401746978141
0.827195073851593
0.817061645785712
0.81819816542893
0.822403111213116
0.812488283189771
0.809930489843846
0.808309255602222
0.823131594231618
0.822803230051683
0.822783141009403
0.809036211882898
0.811099533977674
0.807109539907263
0.807407437352095
0.804034663466814
0.808617825980116
0.803548067840614
0.803533164063867
0.779437479156285
0.781252788702658
0.781830916424227
0.786669845648212
0.777225370627503
0.777234558736087
0.782221067982758
0.783020050877794
0.785980262899145
0.788656231748188
0.784703044545713
0.78470271653639
0.796962449495268
0.784612161746828
0.784768907234813
0.782177470224899
0.784203269802568
0.784290466183905
0.787479121956223
0.772374310522525
0.791728229921413
0.791506927144235
0.787294164709435
0.779275948735944
0.78846770829369
0.788408880131099
0.789107813476256
0.791989715717618
0.7919000142019
0.79354013445081
0.799624856570479
0.798579631312381
0.799333157487781
0.803581193479016
0.806983440825007
0.793224356446588
0.788538652707893
0.78819028491132
0.78812081744956
0.80189640501469
0.804195776247089
0.804014598946453
0.799249779714432
0.803078750218757
0.797809913454727
0.797498779545016
0.797611811459961
0.795987935646432
0.78930163899172
0.789277962044033
0.785544998321055
0.786354662619059
0.786616334236119
0.794881444260372
0.790677730293168
0.798996256800622
0.805036204432571
0.803632549789393
0.803710900850361
0.805279354985676
0.803407987435136
0.803723116228334
0.814871241795971
0.819779800100437
0.813781772477088
0.792460858580646
0.790290303646044
0.792705852334836
0.794748791376968
0.794748127308101
0.79902821917855
0.799151646158643
0.798774643536696
0.792989945115707
0.795287956295812
0.800667413977138
0.800481395550431
0.802300683864613
0.802207175199908
0.804703589920374
0.80289911179491
0.802620317413081
0.80122488654697
0.8040795524191
0.814749799856975
0.84601412168969
0.840653087970919
0.840657605566876
0.840521876103432
0.840447805035964
0.839903836126983
0.839906713370359
0.839792283537935
0.830628525378665
0.827002754967072
0.819938719962015
0.811061716539433
0.807532805013417
0.810136524431452
0.806018942868947
0.78271821617617
0.776171967861659
0.776455137203021
0.770451450523269
0.771272438098276
0.770957098094183
0.774253133978852
0.774312922313099
0.778082580617024
0.776607145249036
0.77336375287361
0.773362149278676
0.773682946693755
0.782561250457945
0.783679275124953
0.787423913921498
0.793737111124031
0.796966157913508
0.767781648263565
0.770735352822014
0.785353548202819
0.793090504378146
0.791955245067608
0.79287523975972
0.793449474508988
0.794585778040589
0.792698676700895
0.791315675072185
0.787089228426459
0.788898602748082
0.793399548777787
0.784549636651541
0.775573233939689
0.760035463374324
0.745540882334642
0.74663464196257
0.745345875948205
0.74382137070891
0.76234528422096
0.75381379487417
0.758359204814604
0.758269639816978
0.749361036829268
0.752270437529126
0.750558459148005
0.750283339947453
0.751413925210567
0.745146325244866
0.747276340341811
0.744874027292721
0.742747812236402
0.743821849040572
0.748765525052029
0.760394894677894
0.781360719277549
0.781275983976448
0.782182034859969
0.782654948816057
0.78357264899687
0.782398851744764
0.763333048950389
0.762723200527032
0.771955720873424
0.770107872409928
0.769570595787898
0.769322414131441
0.76424576461268
0.766901111779372
0.767045749091881
0.770065324661551
0.772826434937541
0.77493260289978
0.763933743737885
0.764531771206596
0.764252763494929
0.7646218837562
0.765651161328612
0.742334244841468
0.742285263188554
0.749801981465012
0.765003014627382
0.764054366055991
0.759836807289302
0.762782166476968
0.765005898993671
0.764782820929532
0.764790529440288
0.771385508288897
0.771024141273929
0.770254919349427
0.764200187439503
0.767127996304975
0.774281207545254
0.769811258703977
0.765554748252263
0.75956214342461
0.758682225762232
0.789640848810129
0.789536576347487
0.78892671169194
0.788976455734639
0.791261475673929
0.795002309538442
0.795592167660114
0.795976388635399
0.783337656146304
0.78803359629817
0.785483308804425
0.784136313302459
0.769011131418077
0.770204862533321
0.769667240561464
0.765333395089575
0.76388456561069
0.766149862677641
0.771640970320467
0.771062369681434
0.771317739348071
0.764802389048041
0.764856944618374
0.763713928931484
0.76361510056248
0.768272537167433
0.766345615542082
0.757120756652357
0.765445145735085
0.762373793000856
0.756856759120666
0.755541040795599
0.755539042465812
0.758594138517166
0.754053959171142
0.761204628797713
0.766882481657311
0.764891830312878
0.761741049546952
0.762569423092526
0.76307928519176
0.769587486137744
0.766312362993444
0.763417558889081
0.761785225240825
0.761958692266604
0.763623120156872
0.762609662114289
0.763284314225208
0.754078913144557
0.760885342264613
0.761021146784194
0.75935172943017
0.757688402659774
0.757175994388504
0.757693709916205
0.758119010246791
0.761665076604556
0.764847925190518
0.764699060181346
0.765193867830343
0.764942478480393
0.765160405965235
0.75178868581919
0.749927926810259
0.74999969971867
0.749617930490841
0.748390719376282
0.747887372341868
0.754789910459092
0.752716109567675
0.751842732384599
0.76096502012169
0.764460822994256
0.770619941451918
0.770003761427586
0.769845092022831
0.755974746256175
0.75645217394628
0.756846506700538
0.755629237786742
0.754989292624547
0.758645816218356
0.777241539059482
0.781835200173652
0.781816109612511
0.78188669496838
0.792560209596193
0.789041189066241
0.781463306666221
0.784468640916774
0.781591605642465
0.787762185782367
0.78777869663026
0.78231314045966
0.782682651539622
0.782892613084014
0.796728089397358
0.787117664295776
0.7820611203545
0.783866346302612
0.78487841263315
0.784755961508986
0.771410448903927
0.745935190622494
0.744473385426729
0.74444562802425
0.747380867944239
0.717520481917835
0.722613064150534
0.721961214601058
0.721436113111592
0.719402728422615
0.715960273840132
0.700191509910189
0.699052469942509
0.698875174815366
0.698800208515443
0.701421077664465
0.691593513764162
0.691655390864677
0.691541916482195
0.689762890620936
0.690942985263288
0.697062402140322
0.69710923337411
0.697334766547892
0.695227758345156
0.716509030662062
0.717412941932738
0.716046182596708
0.708494523149366
0.710110419201959
0.712155521148115
0.73414029543016
0.73558511239613
0.735741848839227
0.738839975620472
0.730641298114223
0.750373322109808
0.750558794752793
0.749713573424806
0.748464159302782
0.754304674529944
0.764129079876046
0.765282804512269
0.763253956244503
0.769939869328072
0.769413303592558
0.769639872132512
0.774458862457706
0.796168264542174
0.771546791368741
0.773288001362316
0.767608558635033
0.766865602381577
0.761710653710355
0.761760492726317
0.77362752549871
0.764698674894791
0.757439996621233
0.758771016842058
0.762045337441643
0.761445161099846
0.740069886561579
0.735474906814831
0.736238484400833
0.736183152990307
0.731734481024584
0.723510093556921
0.72251939178816
0.715326132752332
0.725295678483216
0.725726958642357
0.726424635418945
0.727412242632583
0.730638791257118
0.730913559451761
0.731829035465746
0.737484222315218
0.742059720794568
0.742139828485472
0.744681875382702
0.745600360953945
0.767623908031494
0.757984247925425
0.758457543933999
0.755911551102579
0.75354269555991
0.766220144954543
0.76777096145838
0.792237462017445
0.791500427569829
0.790637671896911
0.789430777291127
0.789493337410571
0.788812572483102
0.777795615267761
0.768294413381363
0.754806263540765
0.754987925473207
0.754277010911121
0.754246945435214
0.753405766612038
0.754492153673108
0.770048722948282
0.770212725301928
0.770405535498521
0.783152510802628
0.781643175902103
0.779173228663575
0.757178715019488
0.751144127741442
0.750940530192221
0.749692564841601
0.745791765977197
0.745141197121691
0.743300054768023
0.744954887293172
0.758436436869425
0.758487698281863
0.759246137757654
0.743206688813178
0.744081755442792
0.738200464952662
0.73906696054135
0.735859876293588
0.73317048507989
0.730362442592751
0.730733244088023
0.72848110136003
0.740853471212181
0.741700411086074
0.740400232871812
0.741517276556709
0.743225682913125
0.743708250194987
0.737823717416757
0.739287000380517
0.738717748268492
0.731875225983764
0.731865608654725
0.744955771462592
0.743107659366473
0.74622088221775
0.745607159838594
0.749447014226716
0.732112331758018
0.732622506582603
0.733375007830718
0.737302075057664
0.739570850009377
0.744246044565452
0.746270771717202
0.750024159604209
0.750103861468388
0.747529463622866
0.763043336310962
0.758922905675554
0.747870546709596
0.757597842448616
0.752062727863917
0.75217513521167
0.753636966444926
0.757151129263982
0.757399957795328
0.757328324134499
0.792061961024853
0.798251436725627
0.788840752508773
0.786541099277291
0.786412563301402
0.767916424132144
0.766481321298668
0.764997706803897
0.767441869488698
0.76469556341963
0.764473219269155
0.771556098013762
0.788862436558978
0.7783505137239
0.786554334435019
0.78260330345444
0.777480783418091
0.771605566724945
0.771988312045799
0.771422046414237
0.772346172510587
0.768941128189445
0.771705032010587
0.773354128962109
0.767710135651623
0.775029729195037
0.762436073213339
0.763504419745156
0.762592071286671
0.76837799484685
0.769139404126501
0.76835789523027
0.758164129064965
0.765836143551501
0.7634598627312
0.763764253870042
0.766689526246967
0.771655725603002
0.771856128692486
0.771772347152849
0.770504604069218
0.773019986007018
0.777111686528147
0.777270345269922
0.783912096094387
0.783738412592806
0.803841225214618
0.802042106373006
0.80354683862658
0.803159301952129
0.80350430005666
0.804680985974155
0.826886069633812
0.822752532192336
0.821114035364683
0.824980548031536
0.822527645044317
0.825216292252607
0.821958179536656
0.823602171778814
0.820372782698765
0.820859820301171
0.820029943621508
0.813578762718867
0.8134905496311
0.835429558126371
0.807090733732685
0.803567786934234
0.803436950769579
0.805299363908178
0.804659781147698
0.781246816850291
0.779657621414743
0.780549081822343
0.784368365936576
0.783629221206487
0.776768257671948
0.776785091759677
0.778459000533589
0.776480310061942
0.780246602132217
0.775173213252166
0.775451265075588
0.777572046383172
0.77678380612193
0.776800068637428
0.79378423274129
0.799049528899993
0.798658454396177
0.798372189993496
0.800136496070478
0.837844175967826
0.840883139673295
0.842733950571982
0.831948412422432
0.827787387540301
0.848377322946008
0.846544028746265
0.844059797356778
0.844785147336666
0.842300593880104
0.859485776430618
0.860161747869572
0.864968230983482
0.867599510402709
0.848976925076025
0.846503896682044
0.846575466851604
0.847953933457372
0.848824263800566
0.839340294972033
0.837429675404578
0.838171143158195
0.838311457017513
0.848722738310569
0.861135161222642
0.837171918280078
0.837814346512756
0.838214967027468
0.834260627829259
0.825575733942998
0.825698814939983
0.825637611510865
0.817656384862022
0.809940801327975
0.819394253822574
0.817946051205908
0.817697794512135
0.805830331238591
0.805746241079006
0.802044525665342
0.793707633537066
0.793670490826735
0.794154619237519
0.792101310866969
0.791096974471376
0.805504134922624
0.802495480438501
0.802328948325915
0.807322332148523
0.815215922382997
0.815189884569375
0.811679907883434
0.818129099131659
0.82725518154265
0.827228276382763
0.830768853840327
0.830222602240546
0.846469356398776
0.845983979253133
0.833499498179335
0.85172236113959
0.851348389869085
0.85143433723747
0.859052865340243
0.857214674489556
0.841263315834496
0.841535282916884
0.832083957881062
0.831833095473961
0.828109521199099
0.82570751457005
0.828787312539001
0.825275677119435
0.820639643835992
0.814611290522184
0.814619458767164
0.812376727877025
0.807854510879739
0.805181863734462
0.824286811542448
0.824258613084147
0.821010131606645
0.818735219863968
0.817955052852466
0.820636634302022
0.832196325571774
0.838088710839059
0.848212728037819
0.847738533814581
0.852385221688557
0.855930549371544
0.855692201647568
0.860356197766343
0.868384213516512
0.882677839765085
0.876977579240218
0.88468455646242
0.898734157988669
0.889840661203125
0.888575997301805
0.888485673761051
0.898514980110813
0.905816198398977
0.909067605928927
0.908507194588074
0.90848521422758
0.908441783058911
0.915038812934905
0.913706930124678
0.886021830408388
0.871085275421702
0.87334403218985
0.877031646744436
0.865708727851929
0.862725244377198
0.858361493663699
0.858406869851094
0.86129079707694
0.874729439978098
0.865866473839133
0.862468038902167
0.86204329764261
0.833532517441609
0.832899586148128
0.831017833073178
0.831030036752665
0.831035987588512
0.831108402327151
0.831220256121366
0.842875198504876
0.850371669719794
0.850862647106032
0.848757839949745
0.856938272789628
0.85726008784191
0.866007648944484
0.865109126962953
0.864239258258737
0.859540053949344
0.867900500490044
0.871598718270915
0.868248293179932
0.925705482898328
0.920149552745109
0.904092414879847
0.903676016610399
0.900317228750811
0.899252645036151
0.899207592177897
0.899370593507449
0.903675039628304
0.903928121563189
0.896557189689693
0.893878527131668
0.893561601767087
0.874429612628719
0.873851767630375
0.872704583670345
0.878180911887436
0.878553173891911
0.868348539699795
0.871851952218825
0.870600250299476
0.872809884713832
0.884305167035574
0.883177075822143
0.883454082651788
0.853560001735428
0.852722245216241
0.851203762624646
0.847264336787925
0.842633698049135
0.819252308921523
0.806624529873883
0.789675033853361
0.794619643885589
0.774705855095501
0.774725003283746
0.774799225591574
0.774639927994403
0.772129560881808
0.771762279475704
0.771381506360548
0.768488740720468
0.763703960229744
0.763906618272344
0.764232058333073
0.765618579747917
0.763393402283197
0.760784814000689
0.761862513309155
0.763055785258584
0.774166626620549
0.782516441805825
0.798874705368152
0.788164149503268
0.814001295674151
0.811399287121348
0.808284285911531
0.805811123854408
0.811933710650804
0.809966581410692
0.809742054695062
0.815637566604843
0.827381450446974
0.817770785778734
0.813155165832651
0.818590602604238
0.823439501287062
0.825544149195074
0.825371602210511
0.824956160257881
0.823495889728549
0.822653408388976
0.822456516468506
0.840968973366453
0.839001881150736
0.83920819151536
0.843112788768522
0.844338494033858
0.846668352841098
0.843841994709657
0.84179918006011
0.839768628892721
0.83965606316986
0.852469937189156
0.85285500655868
0.862428599824267
0.864535737149105
0.875166740650335
0.864887828679252
0.85400036738694
0.85465423937015
0.854561582003736
0.853295131205309
0.846694077816862
0.846994400849291
0.831871909685963
0.832756019833353
0.834644760404703
0.834023897017058
0.840569891378273
0.844894824676799
0.823689991056892
0.823852520425208
0.824312119279248
0.827724953084111
0.826785604968671
0.824889389142221
0.824698228846126
0.82884897679101
0.837060962686933
0.829504961549348
0.830575696336704
0.83156890225106
0.831508201400111
0.824046354732547
0.842113320531387
0.8286612714816
0.827369145386798
0.825218833538223
0.823767789028138
0.812712965734841
0.827463112792186
0.822339992669117
0.817213755512797
0.818680521972605
0.817355203227487
0.816237248921466
0.807573909007216
0.806093665710998
0.803998151363279
0.809608826157955
0.801183812991712
0.797109643103973
0.797800378071394
0.80049761582155
0.800594511810677
0.808229066340634
0.808246778921143
0.810416024196815
0.809163185549658
0.819776184935416
0.819881298452278
0.823896753145669
0.829235252696197
0.829406196757906
0.830694411498263
0.833239371933118
0.846172302681072
0.846859532974881
0.846393538473121
0.844157726716159
0.85480532299728
0.857896689980881
0.864269355044275
0.871254585342269
0.860759476257178
0.859838829243295
0.863802895901062
0.861361728834569
0.864020646187856
0.864007225570988
0.864646646169425
0.8571262224836
0.857810798859392
0.857637088516458
0.860781228737471
0.8631383335189
0.862051392905562
0.843678429664442
0.842649588429102
0.841869235997973
0.846931248034578
0.832859057063769
0.832971242766405
0.827920825339553
0.819757908801803
0.810517318558786
0.809710559575556
0.811436584453174
0.812598897011978
0.803928055019995
0.797422296205958
0.799396102910626
0.799119155558303
0.795365741628593
0.788971182852972
0.772592468961719
0.772637168063888
0.779914739386375
0.781955380252537
0.780630098994092
0.780521035359103
0.788006853613287
0.786474774838965
0.784690077250087
0.792707911095516
0.796360668270992
0.797030293308311
0.797107231845376
0.795210514803594
0.799062891009252
0.807891413325605
0.80541819168292
0.805749612366791
0.809724099559867
0.818345050289446
0.845916490273733
0.846886224946756
0.842668649216586
0.842855820441846
0.847839156358685
0.825578598382813
0.821729382494933
0.823809757755726
0.83295801153936
0.826595038472804
0.833731175785866
0.822208112306264
0.820993620645234
0.82302858759336
0.82838307707679
0.825044592648301
0.828390854215788
0.82715731704827
0.827837071592052
0.825046325288983
0.82879145538578
0.814268192447155
0.809925236302074
0.808746776363837
0.80902790607409
0.823153913151774
0.828683685280481
0.827910597596564
0.82777961858779
0.834687250997088
0.832013150499243
0.836669285716931
0.829789407347097
0.827415265998474
0.827216304056149
0.831364435927483
0.833745732735653
0.834481948780358
0.834364969800881
0.837599722723121
0.840182735017425
0.806935678477505
0.812865962261471
0.814116456548312
0.814602617713518
0.81678064665616
0.814719191255358
0.813809004160963
0.81392791601978
0.801812736131067
0.800218033074724
0.796831502254463
0.800631864030393
0.798132393545463
0.798129869820992
0.798311431051385
0.798471653193602
0.796152915898111
0.796142583987609
0.793935442491853
0.794405941988277
0.836077871612323
0.836525813279491
0.836345863079237
0.835797865120188
0.83521404768883
0.838230889077011
0.832860385894693
0.832773313183356
0.844414522225981
0.851117277583878
0.871489828655106
0.871148125636375
0.850336599882499
0.847321488338196
0.844386809141203
0.840149587949755
0.845446096053384
0.845684519531284
0.849991704041456
0.842114579533584
0.83911238763963
0.839362800726754
0.839123324037501
0.835118555066598
0.835465962031098
0.817585569350778
0.823539922276147
0.81566265297822
0.82101391627475
0.820986554338883
0.820075604707785
0.821586602146991
0.840944586202759
0.843935022242818
0.844831837651032
0.849487357344524
0.841755676627709
0.835664278549023
0.834902267000508
0.840334940963561
0.83992487696923
0.839243490689128
0.839677226584555
0.8444466329557
0.844520369450375
0.872162042020046
0.855917728715616
0.867114819047454
0.861765696153729
0.855849174132874
0.851984374392713
0.840614289118142
0.842369951879425
0.837343705300854
0.829876963990476
0.826219516153574
0.826107245538806
0.831194423717992
0.832506636173662
0.831130324658307
0.819040353844767
0.819923355029369
0.818449430883548
0.812137351985923
0.806872999610277
0.803708366114797
0.810907524269028
0.812597312603139
0.814347828661556
0.810148155968399
0.812902234785385
0.800857519512161
0.777428355560913
0.777378379067846
0.781591227491165
0.783237603906864
0.785545770510675
0.785008604817539
0.784238686962232
0.781644904615132
0.779876410528624
0.778617804017208
0.777025150893817
0.780906799445476
0.780821145200294
0.783296641963572
0.778248982527713
0.773606329799448
0.773104037075394
0.777283019440932
0.766585873781857
0.777749986582508
0.798957409665631
0.793258650884262
0.768613751890851
0.761916896554174
0.76256049770784
0.762966596867885
0.763569101718132
0.760776759328156
0.764332465795364
0.764523128272194
0.766532656442649
0.766325576269558
0.767849106740706
0.766305297495762
0.770702167054361
0.771222631824326
0.767580207716244
0.763762762254125
0.770994508082078
0.761355744616083
0.75622839334014
0.760839001217874
0.780515759819258
0.788561835119824
0.783931374103351
0.783820312520091
0.781065641471615
0.784467494112451
0.788169050497179
0.785713288701949
0.784297091916662
0.784762457007324
0.786815598888288
0.785916116968104
0.785268667619302
0.786970428280691
0.786159302409317
0.788238954454567
0.79218655513071
0.801714411240875
0.811891002260971
0.80828380424844
0.805556519750597
0.799250454216239
0.804453047124351
0.800574270198032
0.804258539550118
0.80448390596718
0.800745359250492
0.802553058732173
0.796750269165715
0.795515135779295
0.794110732858138
0.795997456657532
0.789279547608501
0.792546409092728
0.794164646706793
0.795524954297603
0.779889655637505
0.783061237321661
0.776288645894303
0.762052574629373
0.764435165791858
0.76840069506065
0.767362389073352
0.768610228198962
0.768307168740537
0.770980477053382
0.77386306596965
0.772753029675944
0.770257651236958
0.771096154343785
0.770039733818861
0.768697692293778
0.772670692543609
0.771193957386038
0.775262285590017
0.771103633740947
0.782862106548241
0.783741084532759
0.792589044962088
0.820959863722068
0.807479147660622
0.802034467714616
0.804415869506352
0.804771202460318
0.805215964210752
0.804838407468
0.804787581687776
0.80777564856648
0.814496448050312
0.814121954555854
0.815150762323829
0.820052363932156
0.820430253322677
0.823517583819214
0.823144088347386
0.836098743239244
0.839985746860771
0.841217752919492
0.843405870884224
0.840943409047003
0.866900245233848
0.881402939342933
0.880075489809831
