# Supplementary material for: Financial Crisis: A New Measure for Risk of Pension Fund Portfolios
Source: PLoS One. 2015 Jun 18;10(6):e0129471. doi: 10.1371/journal.pone.0129471 (PMC4473272; doi:10.1371/journal.pone.0129471)
Supplement: S2 Dataset — (ZIP) [file pone.0129471.s002.zip › S2/H_DJI.txt]

0.688125234529594
0.68205826111376
0.679940494173637
0.68360815603028
0.683808797649712
0.676500349473382
0.676717262024666
0.679769015902092
0.679343791166251
0.671276366645868
0.671711972937599
0.670119873959757
0.700251465614973
0.698969866932854
0.695924683375233
0.692613161411811
0.700431459261376
0.707645664153074
0.698727525519611
0.69692114276588
0.702705644695141
0.71207055796626
0.711637123503067
0.711196261763728
0.712928960432637
0.724607799638572
0.713904899557512
0.71518266154115
0.710542207536719
0.726525218800473
0.725494715802086
0.729153356120836
0.729157235578652
0.729951201186446
0.727719076684364
0.730676626485555
0.730632358838434
0.731140290259638
0.733632719516237
0.733608354537903
0.729432269829752
0.727432497098778
0.730766458772535
0.727271448310726
0.72656757439372
0.727289862183101
0.729404426648433
0.728864830767508
0.732531877956199
0.734758117631916
0.737121800903906
0.732694997740096
0.696740470816596
0.697781972435473
0.699738704231959
0.70141498671411
0.701392778354172
0.699934873916521
0.70320313374065
0.70565095687662
0.709078501479912
0.71012156319536
0.706735398446862
0.709532239256027
0.709389249048874
0.695317457860837
0.702343845677005
0.700479552877264
0.702604373563561
0.690093467847105
0.681563564347197
0.682714594067529
0.710361899405513
0.678795881608381
0.677688938263608
0.677560967844752
0.677431660790812
0.678556759397671
0.681188776892208
0.676634072804638
0.674329015250277
0.658639681255509
0.658496831757791
0.655157079584198
0.655668390017258
0.64745142716968
0.646674755652256
0.645816381363262
0.645796195030206
0.651800009905728
0.65302797109582
0.650784008677953
0.646017330980619
0.647291195731108
0.649459463022781
0.647576908512941
0.647305144123973
0.643658541525937
0.642531661072146
0.645200961996717
0.645637811586844
0.652520962623693
0.653692627871469
0.639723002910857
0.639247205085617
0.650903423056392
0.649577561457353
0.649534703844977
0.643167166132053
0.643888252889229
0.647188552524448
0.644748052714141
0.63949932674543
0.64938632410943
0.649360965238725
0.650301652403535
0.63496049422206
0.636172533022167
0.636165126920461
0.626634228478828
0.626746626353923
0.630834515801819
0.631532451317484
0.641815431069662
0.641978965982823
0.642785567719288
0.642876847069567
0.644084309270847
0.650564752059083
0.650464884474134
0.650053765298511
0.652119237026347
0.663213146279925
0.668315401137786
0.668301414106048
0.661536147379541
0.680711647359303
0.684997727198538
0.686030737265342
0.711123593944922
0.713709225151906
0.71211336311295
0.712078663988195
0.72619305458991
0.722502855038786
0.72613025142959
0.732469696140454
0.734742214314231
0.726776173335315
0.727246215033046
0.725309300958255
0.730138750951727
0.728706681136298
0.730268709521121
0.719540900242748
0.73783853248615
0.751082323453886
0.749497464227948
0.752862088931221
0.75472109704034
0.746871971327644
0.740659238915188
0.739891494422648
0.734713817631805
0.730256530060361
0.730196892457032
0.72946230973765
0.727806443286873
0.735816645827684
0.732092020951439
0.720902651576626
0.726543915778286
0.730427889662552
0.730392007334666
0.743179171433532
0.745727536063081
0.734866000131191
0.736033063045302
0.735615343824989
0.734802207467857
0.739150212584798
0.747346586414094
0.74815063496908
0.738060970984624
0.74977057085432
0.750286232494637
0.750394678500418
0.745480133593102
0.745566605741762
0.750125463216806
0.771730032425274
0.771939926994019
0.770465024960284
0.748084947212801
0.744815027002714
0.744623738928891
0.750033325184087
0.750227660200766
0.75004173137268
0.741836785292287
0.742751079833335
0.739773718724312
0.73836117510758
0.754634766999158
0.754774374773617
0.754801229851648
0.752943675090039
0.729760398663764
0.729555234492691
0.721883505315746
0.724155991648366
0.723594810635641
0.71755684050869
0.728819403540658
0.730988003268661
0.730436579247822
0.735232374038997
0.734794393721402
0.735220008818294
0.7438045597791
0.734130573703273
0.736400606123544
0.737855034699327
0.73762643673569
0.737594868345089
0.735694053949419
0.731711081460195
0.757808425279156
0.744254739849003
0.755083281403836
0.753107321446853
0.754025818300022
0.766451282796338
0.759407580578429
0.759195536593379
0.760580518527526
0.76090085253932
0.753950603342436
0.751932739242307
0.751027563430192
0.765516542071335
0.766737212121369
0.766757726072468
0.756338075140893
0.75204750300856
0.744776854434228
0.736024745015327
0.740325205807744
0.753336789952262
0.752037059755039
0.742112459539409
0.739304990810231
0.738912792901694
0.7467989113848
0.747583832870446
0.747642956695835
0.747428179275407
0.750134863233522
0.751285098042642
0.739777449339208
0.732156895131636
0.731733069649992
0.731732496833111
0.739443257179245
0.740520953529634
0.746326038234531
0.763686500175721
0.763710213261259
0.653532435876091
0.652971437725096
0.655604926636159
0.65166547731869
0.650477621933499
0.643079251030809
0.643020265129061
0.641729460225538
0.641882294104951
0.642231149823793
0.627730706209061
0.629196152187484
0.630655566883758
0.630196819863949
0.627130868418205
0.626362950372778
0.621558723436828
0.622042720903665
0.622249732929053
0.622266208175705
0.668480176703255
0.665900795051921
0.665458959350596
0.671360727371738
0.672812281135967
0.676957253488088
0.676892105577578
0.67865772442471
0.678736316263318
0.679566093969446
0.710130822193185
0.709322120907661
0.707424410272133
0.70159683569654
0.709254987930075
0.71146589846755
0.733604691151534
0.71444226601126
0.713463229917913
0.712738475904557
0.704477952519039
0.710965931709716
0.712570995448205
0.710356707795661
0.707487814037536
0.715785633802611
0.715484639955943
0.7158117119726
0.714283500019993
0.714289972341266
0.718506411160189
0.707584104639426
0.702608554654368
0.710083852040384
0.71113293183534
0.70529592062043
0.705243597093158
0.717360733236321
0.718590048958259
0.719491257239271
0.734931527943617
0.729105185000043
0.725835056372014
0.728495806126766
0.723361828612171
0.72797348321051
0.727421886418631
0.727813530667691
0.724712300201403
0.713054535752768
0.69253840929025
0.691173702959315
0.697377500214134
0.689323440302489
0.675359013190302
0.677519744717146
0.674860377855721
0.676964154522333
0.676847539308273
0.669327938969359
0.668333040827926
0.659748099301276
0.661027473807367
0.661023098334682
0.662255337922235
0.662255032292486
0.66268625493945
0.657933926492903
0.659280244726717
0.66430510048855
0.677503994964265
0.687296278315008
0.678368050785623
0.682935245201948
0.667413547820072
0.668445373148666
0.6702853621664
0.670385881244886
0.669646219737471
0.674855727904924
0.668643974132346
0.678172608309632
0.661616457081663
0.660344786383429
0.638520755440752
0.62964298947073
0.628025503807659
0.626936077763229
0.623126357605366
0.621399776631848
0.609287545607688
0.598548765658619
0.601044213006371
0.598901850799183
0.590671946241861
0.590773657412742
0.590964767639001
0.586292342823167
0.583563998218327
0.584147577271125
0.580552492876946
0.581120288233851
0.585711419667068
0.583975885794168
0.593863410158055
0.596496354816652
0.597146624867462
0.590420086776397
0.586193513310809
0.58696468195062
0.594061213738098
0.603164324467067
0.600690285370118
0.603188707735848
0.615161844297685
0.615281637347375
0.61027280694379
0.617026573110913
0.618994242280889
0.618987350949926
0.628961734608527
0.611025958096979
0.610370552746359
0.613263754252548
0.612858127557447
0.615484615822292
0.615934330821154
0.62824202474776
0.641061525143964
0.641591076276402
0.637302647006793
0.638781506672556
0.642119478852949
0.642893206811256
0.657435154524257
0.657368220328428
0.66347394525007
0.661507203196924
0.665980862974172
0.664301613561335
0.661449327382869
0.704837735399848
0.707839741483324
0.709201837377769
0.657481601348297
0.657929502205974
0.654762386879932
0.657383074400737
0.657704262365458
0.652963256652275
0.661564056096319
0.660289509897171
0.656802074604755
0.628217616301843
0.629535437556316
0.629124584859121
0.629079740229381
0.609115551237651
0.609473755585212
0.603169509537579
0.604145108806005
0.591945233056918
0.591339591350609
0.58970510615223
0.604426701784242
0.598331573999195
0.599393928623243
0.593726201955657
0.589797657873425
0.585258876849784
0.580762972445178
0.571287716865114
0.572702079763161
0.583589643845702
0.583339101537653
0.583163750797774
0.580743324387656
0.590671377084539
0.59079341761496
0.595504122723367
0.586679146024795
0.598267610914633
0.598751902312968
0.596777574745593
0.593785446972173
0.59917493086155
0.599444460206221
0.605426917726189
0.604543020935255
0.611732891835796
0.619570304220919
0.633781106596264
0.633875661343472
0.632521907340966
0.623668664131444
0.624416824469435
0.618981854114934
0.623939343699542
0.6136299220708
0.611531069858439
0.622519519283083
0.612015350967427
0.607575929356868
0.600387172364632
0.604113677039753
0.591271461715998
0.590865566824958
0.588851098919388
0.582140121152883
0.581742964544196
0.578504063986578
0.578458572340183
0.577491517979346
0.578274049891729
0.578408775362492
0.577561353247167
0.582920235970461
0.569155070652434
0.573908662687672
0.575737469141973
0.576626352807972
0.582460820497552
0.583604930378608
0.588594452079692
0.585105376929414
0.597144453262096
0.597650676638766
0.598964069206489
0.610264969487224
0.610678239173793
0.609759738890311
0.613025395084148
0.614651249110349
0.61275526215331
0.603420543587702
0.604675370201528
0.606095157840626
0.631540521024459
0.62217804349685
0.618122353079478
0.614155012340457
0.587420498087233
0.589352089884375
0.593221605193421
0.591956144138889
0.592001441767813
0.57173753263347
0.564482309053238
0.560321506665474
0.558298994662924
0.561119742544977
0.56118480185444
0.56000469460654
0.560370375494729
0.56874169837939
0.556075061217875
0.556082604562533
0.556193931680455
0.559936150223891
0.561823801085523
0.563902099667683
0.581836478085283
0.581763666383587
0.575013865108994
0.579112686129782
0.578771118788785
0.592634662765002
0.60516840392668
0.608485428884989
0.614345228085871
0.612563570384974
0.614353264191422
0.615742645149755
0.616821747745739
0.617164324493082
0.653211028979244
0.653800670733674
0.644038244108919
0.643533174449609
0.64160726244493
0.641304313110349
0.632151141626671
0.632234119596292
0.645400028152112
0.641199054966507
0.641698058110931
0.660259013372696
0.657462602984668
0.676583695165001
0.676139765971196
0.665427769691175
0.649510479832356
0.651425642131016
0.645792474795452
0.644595752188477
0.64444148670393
0.643750922722129
0.65353993972743
0.648791478917123
0.647917665353618
0.648575990049243
0.646889744532542
0.612896578667036
0.614419494054019
0.61731588180604
0.609872785210047
0.609968077683439
0.606675397149351
0.606442517559776
0.604768941815321
0.607705985934739
0.615971246536095
0.607107012684085
0.610535659339105
0.611095018560167
0.611438291576894
0.590458269736421
0.588782521129537
0.590979889911019
0.592115543687991
0.587941754538173
0.592797968392746
0.616154357040944
0.612096825270949
0.601269650269528
0.60676296415335
0.604117699053944
0.608191807801823
0.606673365755151
0.594504289819426
0.590192085977655
0.589981110647924
0.596720167261051
0.593865077145723
0.593908074561181
0.582540657570992
0.601191113283226
0.593367106621345
0.582897800354153
0.578622671942563
0.576962784916258
0.57730368921859
0.577485068626407
0.567684573333778
0.573927046550746
0.569146562182993
0.561741619718579
0.561742555081314
0.560834808913571
0.567868457881357
0.571924250756535
0.571993036334785
0.56857632724402
0.568659296170385
0.568238124676192
0.577290501978992
0.572792852895072
0.572972317213291
0.581836916406816
0.585362258444143
0.585098540768003
0.581674349252362
0.581817858702429
0.597851097323186
0.58060830045062
0.587118007970206
0.587744326762875
0.577560428519978
0.579696723680589
0.577715683744995
0.578529793204222
0.551627347098068
0.55248407368171
0.536775228311715
0.525403747341417
0.517757901154216
0.512529305920584
0.513926915049101
0.513916143845243
0.51226997727558
0.513617302041975
0.487669778186115
0.479231102549053
0.479225977442491
0.478667858733985
0.47784099384495
0.475350467485946
0.468060982352206
0.46679105639267
0.451037517998975
0.450473723881199
0.431045724649318
0.431231362888515
0.422401842739402
0.421329241206237
0.422778978258149
0.421176961125261
0.420491810583174
0.41518165889966
0.415070307769275
0.413280450899123
0.420340357276544
0.407802157532095
0.40771638047151
0.408565061845347
0.408545870999886
0.410367832516259
0.412779644515307
0.409583243622482
0.414306088606028
0.413480555956308
0.43163381027618
0.430998017220069
0.439749831460509
0.435449399716681
0.432858636141626
0.435552614126412
0.436185388204757
0.437672615632051
0.431961464510434
0.427045392227917
0.424070233525302
0.445035839471282
0.443310627454476
0.443988145763182
0.431229143131957
0.429257316130774
0.430416523056967
0.434322128969944
0.437438080762836
0.436687411274078
0.43529041735258
0.435972996273818
0.439782334247834
0.449184609150214
0.452867382089355
0.450380086425282
0.450883942831174
0.456312524628095
0.465833879160893
0.479521989305783
0.488396817735196
0.48832953361691
0.491872376376008
0.492434492639981
0.52761878138535
0.535027101516489
0.531426672603958
0.53617898640422
0.544358386869116
0.548372847529116
0.556706770158057
0.554284792343838
0.557778240155909
0.558350103407431
0.54893874530369
0.569594622092573
0.570413498256102
0.556809323527704
0.544088453207234
0.54294243949073
0.544001811433623
0.544110710719568
0.543902502152224
0.538491248135165
0.535927106738625
0.534346861302957
0.541308096177208
0.539171298639865
0.53752263571279
0.542957111193776
0.536514545583471
0.538947214746896
0.522638649160715
0.5224097218133
0.529094550101322
0.528258276686485
0.517958078832006
0.530228334326438
0.539196316752469
0.539041307253285
0.529120011688061
0.521341292893483
0.520864252435167
0.523994438354402
0.527536595858802
0.516567825203236
0.516792782449522
0.515664800380377
0.506484314645626
0.507353100853728
0.510654701392949
0.493802502213008
0.505230784255091
0.499293235044293
0.499011197691972
0.499561827305812
0.504318500215256
0.503505235446009
0.503558256424528
0.503042457716816
0.487793773337352
0.491518042862762
0.491444923244165
0.489888491513979
0.489545265477272
0.493061955012578
0.492591389177233
0.493011768501363
0.497777916209015
0.497776745451604
0.498377374368822
0.513001057629593
0.512772512687882
0.51401712205595
0.514309426394255
0.512454577171899
0.515039599093254
0.51509403913897
0.515949735953999
0.509512581727511
0.539618593411926
0.540693917354896
0.541226981263979
0.543879122801112
0.547054520538214
0.559435258443119
0.555815704655982
0.560525861992277
0.570285859023359
0.561636973286761
0.561937397042854
0.567440504213998
0.565942045738491
0.574289932304978
0.569470457782877
0.573298677379209
0.568986757619994
0.570553418327395
0.569740231941472
0.577727387515022
0.581864039592956
0.583079339203463
0.580310575006047
0.584052093577913
0.575630659594016
0.569278821090691
0.573373139710989
0.571500964831821
0.562824882930518
0.571922417538226
0.571141832841638
0.57217422192166
0.574349152865732
0.580370576839612
0.586241537766012
0.586753389989716
0.595982034460047
0.59642091012957
0.588353095098703
0.601364302080509
0.601616570602994
0.601437216347745
0.607084245739239
0.594429955741289
0.606650349447683
0.617836146974966
0.610468880576334
0.613502500911754
0.630156834383194
0.62713312709235
0.627514607879619
0.609101982849908
0.608441246398748
0.599417731942065
0.599345787339563
0.59950503272654
0.599353184689063
0.589225051441516
0.598395174648455
0.58363191728882
0.581542683573583
0.582113043430657
0.579804774176721
0.588782119124645
0.588565922680956
0.580887205021579
0.588286606631798
0.588537887051121
0.590707276100435
0.59240044112256
0.591624983173483
0.607150947287221
0.604082028394709
0.613435955558046
0.613043883414961
0.612861590681301
0.609472484347865
0.623431411929144
0.620457845926204
0.647728532126686
0.652678620736303
0.650136426954609
0.638781399691305
0.637892254439142
0.636790487508359
0.653146465498622
0.641306848086314
0.641416783535253
0.641080568320745
0.641406387957352
0.644300925914847
0.643833326725799
0.649560215628833
0.634104044396268
0.634376770790222
0.632917182701825
0.63450239376564
0.633648645666607
0.636647478539469
0.64043870469784
0.640840233915699
0.643414297298117
0.66119325767209
0.658903270878014
0.661220869240748
0.66367865152265
0.679937743082483
0.678029945366834
0.67402477375835
0.672871639935072
0.672615508569379
0.663655585120385
0.663769709929492
0.689674000110281
0.660703599238406
0.66301587378706
0.661244501688499
0.653506235553296
0.65484055623086
0.656380070631888
0.653499131527896
0.653522830761335
0.655109170539316
0.650834518194092
0.649840304832184
0.648423992137252
0.645150009652462
0.645223149063846
0.644538492672246
0.638184505374569
0.634416028804355
0.636382645819187
0.637193850819184
0.632071822138917
0.633344171155288
0.613349974277081
0.615441255856877
0.620720293583353
0.620443229776556
0.609778545070749
0.611341057097627
0.601564815471213
0.601528307860734
0.606084803270417
0.604595330080435
0.60444740452396
0.602515545208509
0.602905757758492
0.604882352784078
0.607114902651676
0.610059107428166
0.608700926239737
0.608684351660515
0.612303802242898
0.6175587690904
0.638798771143175
0.635483915858028
0.635482001140549
0.633286977774452
0.650462779176948
0.650604044196139
0.66644690301539
0.665237210018227
0.663783530078751
0.666338219875758
0.668912565117081
0.678920368034899
0.67944987759921
0.668727215222994
0.67363976765278
0.669471280677143
0.67867909930711
0.678870020095465
0.677643157342158
0.6944515044936
0.695472027143684
0.710333888613756
0.697256721703738
0.684536218924798
0.684807983773148
0.684807128954856
0.692267040668449
0.694309529405433
0.696603016502523
0.699187013517451
0.697561609186225
0.698891029992787
0.690980950791829
0.6949957389784
0.684444472818565
0.662064576899799
0.642023453864861
0.641798106776365
0.642877850100987
0.642452037338808
0.637293496571397
0.636239485281275
0.636075484052223
0.640045107740673
0.639834568673416
0.616381260561749
0.61663111883867
0.613640871248818
0.608205205543752
0.608402428642132
0.606300609926745
0.606006648702424
0.601579897803679
0.603954572930488
0.605534445029282
0.616293340778281
0.630090384656178
0.627044746672489
0.624483324088793
0.62417909688334
0.628403224763505
0.627407573049537
0.632097398943767
0.636414225565031
0.635879732112498
0.661441001081685
0.661404327075931
0.667553164817752
0.682669937393279
0.681661034892289
0.690155152714707
0.691597203328909
0.718444240170322
0.717892897037743
0.724102118679762
0.722595065334018
0.720833739952185
0.72152474097867
0.729256939722198
0.733234513349593
0.733149375486773
0.739695274400286
0.739509543650368
0.735995678023284
0.732629955354094
0.753746312569904
0.754079854313772
0.745564110476214
0.744216204166761
0.740035360964192
0.74018271819279
0.740391926234274
0.729065038536743
0.731481989787621
0.716317811560717
0.71249827349972
0.713849318674073
0.72534780977639
0.728608085247333
0.723118325034047
0.723213933130399
0.687165821164736
0.685412207070723
0.67811659528422
0.667574250854887
0.659181298099693
0.640096068491086
0.640646189214088
0.60783259796017
0.604466554159219
0.576354592382046
0.576193365992205
0.574624318199403
0.573002412115079
0.571484147846009
0.572129776564275
0.570474488305481
0.569900203174603
0.552898659746685
0.551636827201774
0.549937856455286
0.553942967203336
0.553664752123626
0.546476659822559
0.547099478342767
0.547535099138259
0.546719946927287
0.547026475585463
0.547273230096435
0.547711372047798
0.56280151825413
0.562735297260661
0.555944897501929
0.55707917185333
0.559838166924926
0.554700804594489
0.556068508633033
0.556476796208485
0.574497084828962
0.576877996201346
0.576096367767364
0.576173697107055
0.573780845977843
0.586972837334733
0.589671119968201
0.579146782959667
0.586031917052941
0.585709752915901
0.606793261860059
0.609355360655392
0.595182107040417
0.592603148825953
0.608461779471399
0.608742424490763
0.603869021326424
0.614878804401127
0.614870267579237
0.598943258827467
0.598317026113405
0.597146852407654
0.59911012455922
0.591041302253115
0.593135995022947
0.591310174719555
0.591288930130073
0.606726551358518
0.608912286340888
0.609372846447525
0.600597798392293
0.601091222172067
0.62078244831461
0.625249821514248
0.626213450746286
0.625733682036965
0.631748977458322
0.612219856624807
0.611376329704425
0.631085142681557
0.632188011574228
0.630577363798852
0.634700832539414
0.642330619741327
0.645105376008634
0.648546234419753
0.641066999470645
0.641495872053836
0.639628406320175
0.629716340425653
0.636722199340196
0.63719944366717
0.616944917263234
0.616265172294178
0.612217502241006
0.609898660789724
0.610056110954712
0.628638308490641
0.6290337178406
0.62710684185646
0.627014427409582
0.629761181028122
0.629640947443225
0.636629591005762
0.630979472445223
0.63148343686975
0.637830068655093
0.636001059936871
0.626074132424634
0.63469797883088
0.641601336838793
0.641429783997295
0.672559039650206
0.673164481675884
0.679906615102776
0.666195851541292
0.667117691563235
0.667376338011339
0.666954196467235
0.670604935956486
0.670728389512011
0.6690167428397
0.669282919033406
0.66887103038515
0.677528231398381
0.663638150911313
0.656496421197017
0.658543922204101
0.678975405053224
0.679817556139766
0.681110282845459
0.680343217918673
0.681644997946392
0.68273329849252
0.686777394495519
0.714246266042465
0.714106625759069
0.68001785763032
0.681999078997219
0.681226466811322
0.679274574768905
0.682627337669409
0.679514619224634
0.675587670417605
0.679212034419617
0.676755035546845
0.686710434845589
0.67041649836821
0.670267074086788
0.670454296985251
0.660922469707536
0.652282900960483
0.648912786027404
0.648346052243773
0.647561684832159
0.629227428931804
0.6264369238172
0.63993786592019
0.639841603097421
0.640264163665093
0.641337975508294
0.641369662089932
0.642612559661717
0.645254260765227
0.644530065033588
0.656416712655494
0.655847269090687
0.669407127911055
0.669563450084627
0.66846835798788
0.678853610617754
0.693188360371113
0.699657404004855
0.700574302414776
0.702248571357666
0.791926329811812
0.836451866275969
0.802766598847737
0.802767950521488
0.799688880034751
0.798294983723287
0.796817647768803
0.797716649949864
0.795274468866789
0.783416322041433
0.78300860803586
0.78014503160993
0.77478728383144
0.774873177255993
0.781791149861695
0.778087929018908
0.757047618039828
0.757598320464769
0.758198626457736
0.758331473448633
0.724597983856271
0.72023267771131
0.709569660273274
0.709906877866194
0.710409993477427
0.710258369213721
0.707076808527901
0.704546221486445
0.705418836505949
0.710856628032262
0.709863317929603
0.712366081828473
0.713155799929689
0.710403173366689
0.709745863639437
0.707787815118555
0.695259177273624
0.688638656068849
0.687905524939997
0.685833132973742
0.697097537779194
0.683799007374969
0.696533309931282
0.676957950410548
0.673640780225979
0.671246985617979
0.66684733397656
0.66891565451809
0.650016894609272
0.648913205612357
0.648672237074572
0.642871659571781
0.627461028371258
0.622174519474689
0.620816014401827
0.61538770763876
0.621461232214357
0.62288484455394
0.621678552097264
0.621966373352502
0.623789283985344
0.628635270533894
0.627517115560563
0.636077463015313
0.637258322361769
0.638805342759718
0.643041510547242
0.642749486331411
0.659399038460696
0.660423166553289
0.661410570236105
0.663775308446152
0.693508201872117
0.712451432507306
0.71591932462634
0.728046551888567
0.72435122095403
0.701516802534195
0.704631735804646
0.705928176032015
0.697873311306788
0.696650412892473
0.696787023829247
0.696112687234177
0.698072772500703
0.698405037119335
0.694476337503796
0.685005256883679
0.683719070851868
0.683150603087612
0.680538901819699
0.679502332050033
0.677622932856687
0.673488154470066
0.673946029757949
0.680889005947402
0.679943474985936
0.697490569709585
0.694094788934823
0.685317607565276
0.691897100716114
0.696086608236846
0.699050021552842
0.699419213245403
0.690059967343946
0.657231379796835
0.658885462891645
0.662003994878103
0.661626500159045
0.66221393440354
0.664015248976497
0.667903148144499
0.657941808237638
0.661286689635613
0.656494757586184
0.647336446187604
0.647892783930918
0.64789676293183
0.648588281768991
0.649907174744409
0.648098476461454
0.647437355789037
0.64344269482857
0.64044340180427
0.638915183835398
0.660547207962566
0.653266518919614
0.647760442120882
0.64886881225255
0.648082768646421
0.645818684178026
0.646468192160917
0.649175038071075
0.64816364584422
0.652452074229997
0.662996188837556
0.663972956152742
0.661457708223314
0.650240001129102
0.654068392588543
0.649245224050512
0.649834495741219
0.651886236497436
0.653302985505262
0.648003302812068
0.648432155363132
0.652656588754523
0.661971680832914
0.639190860049904
0.639729422859367
0.589020996427662
0.588937667584761
0.546435982490278
0.532675340218147
0.51627297534617
0.507213265939611
0.506562511198671
0.504905339727305
0.50611874268747
0.506126519060784
0.499375421119032
0.498160874125851
0.498347936211317
0.494427783667529
0.494871340318589
0.493895906634839
0.493514627095266
0.49122188378524
0.49346926587947
0.493398640334775
0.50256624810164
0.500105712135647
0.518843719143938
0.525425458381299
0.543585406953777
0.551407644083031
0.552362695556904
0.556209771122085
0.554888698951033
0.551847078691176
0.568751921460567
0.571082632347071
0.571246369534456
0.574549952927568
0.559259070624344
0.562002062399274
0.556137319457339
0.560042516675414
0.5568995433307
0.555198360653549
0.551073274821781
0.550249943728632
0.548940356930207
0.553878308782531
0.55201634886719
0.560707019375906
0.551143590966841
0.551297456791267
0.552164926492805
0.555077767706589
0.553218684504169
0.54915759248209
0.546609892696099
0.552966718728082
0.568899644663399
0.562037668584444
0.569392014069458
0.567527688556847
0.568538879751542
0.560227500120135
0.566372206424821
0.567076269408352
0.561418009019847
0.560360265603957
0.560007129786825
0.559726468098652
0.570518942834256
0.569536821275396
0.556858727421967
0.555935442982679
0.552962942752051
0.557874859357818
0.560869787416421
0.55824726559922
0.556818863484903
0.563250816925169
0.558520267714952
0.562078193068148
0.559061272200445
0.569485522313686
0.560766546538509
0.567530389794556
0.553868065886095
0.556471793435593
0.560159523363877
0.55995707075695
0.560349046556412
0.561052353142684
0.571763001998477
0.569629169493347
0.573839534830629
0.573950302980114
0.572144799736398
0.575758701923261
0.577816414737772
0.576743649591059
0.571493059766427
0.571809672694067
0.578059963727574
0.576493701572864
0.58772619667896
0.585471796437461
0.622958409419574
0.622102824994017
