# Supplementary material for: Financial Crisis: A New Measure for Risk of Pension Fund Portfolios
Source: PLoS One. 2015 Jun 18;10(6):e0129471. doi: 10.1371/journal.pone.0129471 (PMC4473272; doi:10.1371/journal.pone.0129471)
Supplement: S2 Dataset — (ZIP) [file pone.0129471.s002.zip › S2/H_FTSE.txt]

0.664604364998539
0.665380680240082
0.663775775631016
0.65641476851306
0.65943813269441
0.652241396624092
0.651656705598488
0.657707057105514
0.651560813661274
0.652856367521388
0.655560863806626
0.658152615585236
0.662511188387198
0.659010900138058
0.665095942064306
0.664055003675658
0.664526528227655
0.66193052584021
0.676378241907085
0.677710894445849
0.675828882961861
0.656980131303093
0.659912787021229
0.660974382173837
0.661002592738048
0.665377400598688
0.664599680734421
0.663732841175402
0.667736082993888
0.670279121227161
0.669960412869159
0.669458664256508
0.668732829747578
0.672900042045651
0.672931794907708
0.673998362176785
0.673839237059846
0.680957809526079
0.677698881855581
0.678598775907633
0.670189352779515
0.689473868393174
0.687115134355733
0.685881644371473
0.681916512589028
0.681337733928932
0.680596843486107
0.674045541635228
0.6784238770859
0.673718259231929
0.665716486846813
0.642150844427168
0.642575222119082
0.642509458594014
0.643346483103506
0.643803883779024
0.643332634640303
0.635348636728427
0.634934921127686
0.634500861027352
0.634812579454602
0.636698780491998
0.636647400025131
0.642668537497657
0.641164689371779
0.644821696601845
0.641762414285734
0.644430861163198
0.642937281064406
0.646064664770943
0.653642409788857
0.681419417562104
0.68102483767691
0.680523189683695
0.665066140726862
0.656532877148216
0.657385721793382
0.630121313375363
0.632357203300808
0.631705855861868
0.595239363932706
0.588671236822493
0.588760628660283
0.58539521316568
0.584518543179832
0.58451007154036
0.578056355311511
0.573581280452967
0.573891313289016
0.57458114749371
0.574776743381783
0.569949599370982
0.568848669286351
0.561843365567631
0.562098760389823
0.562431903928764
0.559921167102171
0.571325553625734
0.566102245644078
0.565598065421645
0.589530304331111
0.595492753450038
0.596054745822107
0.600457895824311
0.603394931839019
0.602989016889495
0.614751976025043
0.624341661292486
0.618068091977365
0.614592471813923
0.613652453425236
0.623989236423444
0.620015965653269
0.635008682257831
0.643362652066205
0.648284117090439
0.652595169277111
0.652551083427138
0.660506227972932
0.659583787088501
0.658738866601403
0.66009916965105
0.637547257400962
0.637696249771843
0.635494406214404
0.627260362208804
0.627920763422785
0.627558608395717
0.632960854946943
0.636241335332098
0.637305852909996
0.634586694395604
0.637007405116048
0.638148273708079
0.633339990063334
0.629931533727856
0.633421654702151
0.632338761339296
0.639352230827067
0.642910068281169
0.642017069432946
0.642379059014314
0.659226745142808
0.658524204427028
0.662201440934209
0.677193994770031
0.676949313087577
0.674118435858796
0.671318928501271
0.673623707702568
0.673900688764125
0.679098959544229
0.688723078276353
0.693043541889411
0.70247832350323
0.7147457613684
0.715606073198155
0.712006129913232
0.71194812724823
0.708932019113097
0.712305749106093
0.707834381633815
0.726606938510232
0.729262329376007
0.72936638745066
0.730557965727288
0.726247464943786
0.718918262953292
0.731936586687765
0.717401265252206
0.71805851356738
0.708677784808893
0.710641651664491
0.710116570338085
0.713923169222272
0.714134429378348
0.714544290211094
0.714677025889971
0.713258933372842
0.71648145853055
0.716664305239896
0.716814030632878
0.714919821945488
0.714113978924965
0.714185256320313
0.700466402726893
0.698961787729356
0.711324241815176
0.712683121254153
0.72572306677009
0.724686195788704
0.735592389579848
0.736957138247511
0.737831856123117
0.734731711220491
0.730960128085533
0.728327909856804
0.733071699682662
0.72444582731983
0.723158323337441
0.724132505229744
0.728596127058182
0.728278303827512
0.728442213053061
0.727808560329036
0.738664786895527
0.749689100700264
0.746396725492308
0.746759608592631
0.747408665597727
0.747834662018556
0.749271610998085
0.742215785147058
0.711142263435239
0.713044359768773
0.702634642474466
0.70006912125073
0.697086789021524
0.704334169424661
0.701213970765511
0.701243245417483
0.699702610548392
0.701674586845753
0.699129368342375
0.699531253066436
0.701974034836438
0.701974953079028
0.697823287060432
0.697857033834956
0.697080103846971
0.697143728734686
0.697040949230494
0.690439933724682
0.696178610862177
0.696374220491555
0.708389430621915
0.69326923039969
0.69915645510671
0.699054203350166
0.699540222340626
0.699590472278505
0.701763574375378
0.699314839008247
0.685020407320015
0.683787131886594
0.684742401929555
0.683125061496798
0.681812225952651
0.681960202491583
0.675633782431694
0.675397978058417
0.675051852728791
0.674514900111181
0.685182976876506
0.682077187858138
0.681885708255942
0.698533525574659
0.698175981843493
0.697086460781989
0.699441513934778
0.69918071542989
0.698931931479368
0.69798362767203
0.710104272821178
0.707824093060875
0.705023786068907
0.704897870015112
0.709582750643134
0.709647270749581
0.721663554216
0.721830481457049
0.714204104742664
0.720921706108409
0.719127866846712
0.724808586474471
0.716285968921461
0.651932149057236
0.646341166194463
0.642300943762294
0.642406139391885
0.6382354581782
0.637219383319325
0.638590527977045
0.635124154862464
0.636521892081524
0.637572138354408
0.634260368181269
0.61524145871512
0.60847175420786
0.608434512088479
0.60286236356123
0.604410193454806
0.605423412931183
0.596522671341129
0.595626888669466
0.59430297480038
0.615036819468599
0.618334284182662
0.616737505562212
0.616958940355584
0.619320735871405
0.617396653264672
0.61739373419405
0.622487749006939
0.619360105253777
0.619860195002674
0.623183952829799
0.644833527956368
0.651959507263676
0.651996749448518
0.663298051079406
0.660392766079374
0.652441897247736
0.675798036842575
0.677735527690614
0.679293837486789
0.678994505810525
0.678237850620847
0.692487581907913
0.69218632324841
0.693562427118512
0.69825176784522
0.69823108791496
0.693455904142023
0.700515384937009
0.692139699843368
0.691115018907014
0.69431227680728
0.69576545371007
0.693531808817544
0.694033588889886
0.691392288494706
0.674849474296192
0.674090259661698
0.673006675029903
0.666513422754273
0.666558863060238
0.667148255626072
0.66624508075138
0.666451514000451
0.666740080676952
0.669252225891125
0.666560618212302
0.668391836238425
0.657600249401629
0.658222136870153
0.657520054549347
0.656769593988325
0.659965832318771
0.659428751516359
0.647661613133022
0.645172662638431
0.660652381051656
0.660993416159381
0.662523675676377
0.670888938488497
0.668827230454805
0.669502883919606
0.662569084761224
0.661444996487123
0.659588638581629
0.657799544746383
0.660144324616041
0.65689309582239
0.669164845157889
0.669614211927008
0.669288949747815
0.667773133167081
0.660623465123265
0.660680237561227
0.671594959602578
0.680214018012006
0.686034970201898
0.683696159546818
0.678672579152162
0.678390020400534
0.665045298369233
0.662391899944731
0.650464041630311
0.645425200507164
0.629985956825835
0.63107678824919
0.631058479438394
0.623922611361891
0.611423311730871
0.611793566684407
0.610706038047997
0.610593611351208
0.605125897378143
0.597144377674986
0.594035452666396
0.580637582145927
0.577058456724029
0.576567952438492
0.560628212971478
0.556292415546283
0.55891776726341
0.559485074682705
0.560788317697882
0.562346770164909
0.56770642722703
0.567776782185828
0.562504347527001
0.565464378356794
0.570395272810685
0.570199040596933
0.571182202770575
0.571818553799569
0.568226905006258
0.573787077266696
0.568272634906379
0.579390644411514
0.580809425862144
0.581737304333901
0.604119036788714
0.613529152056791
0.611696208452603
0.603599704828368
0.597573008115712
0.596434287046486
0.59725641841364
0.597228001320056
0.604983278624786
0.604971692032886
0.606906022299817
0.608340286000734
0.604156378169701
0.604175426146646
0.620577994832504
0.620286632739657
0.639829284944369
0.639689825343894
0.641404084944464
0.641379889934207
0.644808627598392
0.647470821942714
0.643260022313249
0.658002165382564
0.69284321036055
0.691285155438575
0.69127829480848
0.671399267205591
0.673445093684244
0.677547381115849
0.667215700716762
0.666026001209004
0.676381447658148
0.676405936298681
0.671370830258193
0.6501341404167
0.651577892062107
0.650054791202415
0.654569640141257
0.654663627580319
0.638869824177388
0.626613999980121
0.630302372775765
0.629485256652543
0.629269999296607
0.631624579577635
0.631444655989272
0.620717951136681
0.619090373595844
0.612642320997815
0.617087885533855
0.609945607550508
0.608897751291232
0.608887301340479
0.600607332292178
0.610209358836758
0.607765465154714
0.608390133780079
0.606538633523923
0.600421763897855
0.609106721571257
0.617588963609825
0.619366540224477
0.619982515795841
0.620594306622452
0.613024090386804
0.613115696534254
0.622775508250985
0.625189892954209
0.63184928833925
0.631450158151394
0.640145795941676
0.64161660801612
0.640379994596435
0.660026768712551
0.651006892436579
0.655667007649372
0.643947373826841
0.646476959942799
0.65978315335173
0.65745167009578
0.659073315628836
0.660050003188465
0.659490334720672
0.634904672062837
0.646068235491875
0.641091681910688
0.644526159436137
0.573993104412472
0.572579367320426
0.5513917581776
0.537113922423737
0.537262043515248
0.537525261812713
0.536686904374193
0.5377042214105
0.537694095141066
0.538971030549134
0.538943063335576
0.530078050477495
0.530207521651073
0.527393353286784
0.527205575618061
0.526789897629314
0.523852155085454
0.52350558317982
0.524301501977061
0.523649209855992
0.547292633642233
0.548510626617757
0.567689726236203
0.592960399250736
0.589422017013499
0.585223153713918
0.583000711549293
0.584133323797687
0.581123216773811
0.579603297535851
0.577365425865041
0.591165819083184
0.58095531649401
0.580902568751013
0.574963978324549
0.574098589618925
0.582413904635336
0.583241760205445
0.578570867330271
0.581443786014792
0.565234920886944
0.5559009248254
0.553008371517672
0.550037777311043
0.539439870074053
0.541272696095548
0.541888877165686
0.541961926997523
0.543592224955331
0.538152015783848
0.536238859285949
0.53854134545458
0.543581364558857
0.546524199182873
0.550651459041592
0.552118604706335
0.556964767592028
0.555708130068795
0.557544220734114
0.558722694792181
0.571541478035955
0.583760474463363
0.581423709550072
0.585483705988762
0.612188160599896
0.612912064558275
0.61655108656457
0.612143747195724
0.612218106297391
0.637438679994649
0.653077100855523
0.640464522733831
0.642673495304107
0.644083355474022
0.641954601623638
0.634647867548958
0.630943206893635
0.634858930273847
0.639825885791248
0.632747456601272
0.642573909924674
0.642091791909952
0.64196631805265
0.633475898830711
0.634348834242277
0.632887071967622
0.628286868182607
0.633559770974034
0.633681075385695
0.634046744176246
0.634461411217346
0.637915660805058
0.629102017299477
0.62995374815688
0.628730285337694
0.63539096438158
0.61885952567459
0.618839807926829
0.614743282039709
0.609146591681224
0.608459565845857
0.608887904001765
0.621607653518938
0.629253899365483
0.620414061551226
0.621431903653635
0.617217267196301
0.616990412188804
0.616277369165302
0.610504325295941
0.599279319166715
0.602875271519416
0.60810896122402
0.599380327210456
0.600400762612621
0.600035062875994
0.605558928771892
0.601985331695903
0.595793250199894
0.598575552243775
0.596190951998712
0.581980742484601
0.582149565561918
0.57182415172137
0.57557097444668
0.571122292402332
0.571893072233468
0.571893296102628
0.572268331091407
0.568574001313674
0.574916909707526
0.57548223612491
0.574232403868895
0.580115455774284
0.580440025068142
0.580582462891844
0.586256538522309
0.58684296427194
0.575542200930997
0.578533766658697
0.58044297687557
0.594256222039337
0.589248511603232
0.60263758554532
0.593197196044183
0.599643343247287
0.605082322749698
0.595092946007834
0.594779457480451
0.600591780870311
0.598243505709037
0.59722814369028
0.59939121365923
0.599614390957206
0.588500658984598
0.588042508314036
0.589014527720392
0.58700699232
0.61033445062637
0.592796523660128
0.582416320796718
0.567554308728186
0.570749210844926
0.57054400958574
0.57736770035145
0.573664237065295
0.555048012462971
0.551540669106357
0.544786306376722
0.545767829988061
0.49816643266625
0.497121972603474
0.496233048081485
0.496105636006553
0.496092482450666
0.495098907311734
0.48343150537463
0.483885691966942
0.483847075087734
0.486206095064074
0.485856901684953
0.462753257411709
0.46272915591706
0.453104152730084
0.452279815231549
0.439795818719272
0.420251532664435
0.419391519007161
0.415720108457225
0.408727032726943
0.415834561970544
0.415304543920347
0.415287194231778
0.413358010917157
0.414181597361641
0.409711191551879
0.411081850230336
0.410384839661049
0.398970715816969
0.399043755426817
0.398856739748891
0.408104501441413
0.402403409236368
0.406593227305426
0.403518503193416
0.410621287187447
0.429697097994576
0.42465265080339
0.429030053966128
0.438659438710684
0.44199158028101
0.44034453387785
0.440768466481521
0.441768026221543
0.440770661898493
0.446151666561453
0.438444441845602
0.439663777193136
0.462067239810791
0.462240427454701
0.464507811962002
0.452947176302024
0.46448380967132
0.465134620650795
0.473717982055392
0.465579607155523
0.4509238075582
0.461531330755212
0.462861544728994
0.462939154791647
0.462138383261001
0.46619382095841
0.465689672235132
0.468477350054966
0.469614430266308
0.472864574838958
0.490908449196729
0.490999529844628
0.491168766506556
0.490832536785781
0.491151139197609
0.509808280799094
0.510651089591522
0.507546954834362
0.508112226129078
0.525660675475821
0.574003825318781
0.5766103376987
0.570085605280871
0.553794323206334
0.557304912493075
0.554608940064487
0.552683808590767
0.548829509655555
0.546175505880142
0.543321173646507
0.548868431235766
0.540366287069
0.540281306838946
0.532375639637724
0.530815333250324
0.535505498642286
0.53155395172908
0.534863006593094
0.531941810433388
0.531953080895813
0.533325793012456
0.532731922121356
0.533080029875223
0.544336499304683
0.542979025722686
0.545502256911571
0.545449560554458
0.533716567676324
0.53622443398881
0.53896222470273
0.511385944236711
0.516394945097315
0.516409189919189
0.522789372095282
0.518195871073026
0.514636876842769
0.496664827581267
0.494407395480247
0.493358441410907
0.477942668276657
0.471677661141462
0.470615821732187
0.457988101957152
0.458195253140515
0.45778123333958
0.457614834447438
0.456753906697732
0.461292088002092
0.459318246849099
0.458359685069433
0.469138296193848
0.459592998580899
0.45960989930957
0.458167574773958
0.460051324701712
0.461637776460764
0.459386649139268
0.456765854920339
0.458110951094322
0.462412903157885
0.469525884762793
0.47055737821776
0.48794690795322
0.485840410061755
0.48547363479378
0.485776546070427
0.488565394770063
0.486347590751179
0.489649545005755
0.489617998722163
0.488733130353671
0.494788028036324
0.4947724832397
0.495798708633959
0.49664298931104
0.493307985344088
0.51927871386152
0.52829328298813
0.52552418663492
0.54240912875268
0.542682565480108
0.534890202012588
0.535160864751983
0.535741631648821
0.540661336400067
0.530173468304585
0.528314201172367
0.532338450312948
0.515134546122194
0.517343651450251
0.51852901617816
0.529162316344423
0.528255709782893
0.52981747998765
0.522137361272869
0.527565604582758
0.528200318837139
0.528476128576175
0.532339435567167
0.533544334920851
0.532043449399914
0.532299918705419
0.532545427758786
0.532922379680908
0.534741332368841
0.545978157090607
0.546333359518713
0.545957211642255
0.573394736931224
0.570918324063368
0.572536386264747
0.565125528932111
0.565600780150488
0.558299707136407
0.570275587988409
0.570328763678684
0.547809263451657
0.550525281577045
0.540831975557846
0.541180919047562
0.542571823989048
0.550591774191381
0.550562337786488
0.550666468065149
0.543153414770664
0.543188766340559
0.541019166032145
0.540223961871543
0.537464437342693
0.538003774270014
0.535986783807826
0.540487269237028
0.539758311669939
0.535676042513193
0.536501663987321
0.536756887091387
0.553734829943317
0.55105253278613
0.562158779627479
0.559330491938328
0.559547352190944
0.560965495972408
0.557572947084208
0.560197926675718
0.560673894694623
0.558937066172774
0.560858960432832
0.562933049745591
0.568802836761026
0.569885743444801
0.572178730377197
0.578189538426926
0.577443267246811
0.59924138790089
0.596180200700562
0.592941990426147
0.581176794060031
0.582419862310263
0.582301465846223
0.584018584535494
0.57520266935699
0.569932181257569
0.573630232494809
0.576254260906785
0.587974506903079
0.589155241143888
0.591970882521924
0.584085316200638
0.582700549281591
0.582819846320415
0.58294087767204
0.579874777177091
0.583463158617969
0.58414473487126
0.587159343286301
0.58892630713324
0.605773389033225
0.610160008689925
0.604920223649818
0.608108661169497
0.622986141847248
0.62552168250916
0.626438432125968
0.625027898202823
0.620555008690733
0.621632283568077
0.617524327612244
0.630659299602972
0.632911587470632
0.623627439997281
0.618992933605026
0.624689816503559
0.604015966387364
0.607155136337251
0.604477211707844
0.605651658050199
0.59998028887284
0.598487795575169
0.597024555441043
0.597568588776873
0.596648555876777
0.601701284180335
0.600187214393618
0.601355404267588
0.599628023412945
0.594506151268259
0.593139023139467
0.592265279382429
0.582733044222224
0.581224384400419
0.570037210652968
0.568954612950402
0.575887841049432
0.569943824120985
0.570471996090496
0.570741916298013
0.56679989564636
0.567826173360302
0.570470385797545
0.570382977068597
0.571117153851247
0.569955492611587
0.569408833692288
0.569418857060627
0.565695555232769
0.566915875862782
0.566124161438578
0.565275749936592
0.57273820532113
0.559762147086785
0.571374584955411
0.571043193995626
0.563770873074335
0.569225001934628
0.570289008608299
0.567638580466772
0.574749055661259
0.570420959180218
0.571353595037295
0.570774266290595
0.570907974380788
0.572279563220066
0.573832856291838
0.571702778836248
0.578082850301572
0.579859977742081
0.584127595189402
0.584202592333542
0.583698801148835
0.613543357609738
0.618276707739026
0.620957277520961
0.651181533866621
0.649770491857138
0.649942173390716
0.659367407281768
0.65289758272822
0.668973276879544
0.67210361707679
0.674204192177675
0.673052509930462
0.680948456399603
0.676390501332495
0.686416180503017
0.690408019172418
0.681039995112753
0.692095429186505
0.696178483679788
0.656117113609936
0.650261753841846
0.641984160835273
0.641750275968709
0.642069013305065
0.630041513744021
0.619325690094794
0.614034232192969
0.61786405243407
0.608807720658389
0.605953802380139
0.580888379368273
0.568919813536372
0.568459272806505
0.56893166486091
0.563468393719394
0.563171991175982
0.565822663998237
0.565625528804908
0.565722808386101
0.570419619940634
0.57213949462615
0.57474577373621
0.575783290219279
0.568241199766705
0.572798603271717
0.569204188020149
0.57017346211977
0.568514148838043
0.573379171468828
0.569513574456647
0.589925344115599
0.598109176379447
0.598229269748917
0.598876617157846
0.604622030982019
0.605658932943759
0.605721614612339
0.604343610288131
0.602939956835453
0.606089310078981
0.60549958804342
0.60543033209857
0.605468263131245
0.617954750128871
0.618925046564505
0.63471806976233
0.63903509945793
0.644891100026075
0.644041770424405
0.660299544113338
0.649029130567207
0.670044285009368
0.67191258375978
0.669810138689828
0.675609005942694
0.663649895802243
0.655369367999234
0.655754860045055
0.661302209620476
0.66160863975502
0.662753571652504
0.638682983031249
0.635331337157626
0.621342739810631
0.618435085512665
0.611295303514886
0.610808504407408
0.610723825243279
0.586478926186525
0.576759860857529
0.579429995519997
0.578793724453356
0.578636043062038
0.548477611465033
0.547499090016773
0.531649292800732
0.524105596386425
0.468975667952685
0.468961755151653
0.469276570818584
0.469124654030028
0.461570737080524
0.461834711176983
0.461402598041872
0.458089764856109
0.458270057248355
0.458104876248303
0.456742660263512
0.456496256533834
0.456916674091639
0.451826245658798
0.451759685084715
0.451752624427803
0.457489222037721
0.457877950356641
0.462788047608128
0.461618989762846
0.5087757312529
0.508767681500226
0.50678993758935
0.503550790403724
0.520599458362707
0.515814595399945
0.517259522755957
0.526166997485397
0.528432100131114
0.528453181778348
0.532419696477079
0.542464266836031
0.545514325657355
0.563572533035695
0.564415221127288
0.563624709844516
0.542248566804547
0.54234263495017
0.540941984556643
0.556456183670746
0.555141197878773
0.547503822482132
0.540288820553836
0.545127010023579
0.545705364299375
0.553296868867011
0.554611417862254
0.554561973747458
0.551734730828647
0.549876848241807
0.549911271470808
0.550472042963859
0.551484542226657
0.548043975211638
0.547851323770771
0.547453129811731
0.569770843543924
0.569805889191303
0.575442600011033
0.575984489075556
0.568838737115499
0.579808935932903
0.60182522791877
0.603553325706242
0.604211205804214
0.600821786635816
0.606745488832556
0.584343559256106
0.588896101912997
0.593631454380822
0.593524235561377
0.59115762563048
0.59149756706946
0.598119531075567
0.595267476169996
0.596544943104501
0.596698576378145
0.594048133014396
0.590202089164533
0.590115803879064
0.602533818578675
0.602584861129325
0.582226543033526
0.583183001989448
0.582886880038792
0.585523815973057
0.582768063042755
0.602731725683412
0.598666002526621
0.598866354105949
0.597644607610606
0.60125400788835
0.601293991793975
0.609875551828564
0.612158121314399
0.609983281297914
0.616983786280362
0.611472057159069
0.61605983294492
0.608742198106817
0.609658033039969
0.609570530523125
0.640020218108099
0.638482216764364
0.642273056117969
0.633563720485148
0.624533718007808
0.62697568010607
0.632051812698244
0.631812105789798
0.633554842955152
0.632897790798466
0.622102204526
0.624559131182081
0.626645184889294
0.628148183891382
0.628113209052075
0.637412624184455
0.635352230216493
0.646618662989094
0.645643170625911
0.645434159848594
0.647254375186209
0.642654224193503
0.643663057156501
0.646525618488496
0.66310701152966
0.65780063702858
0.652123899022601
0.646325394001451
0.646998856467478
0.636530938970406
0.627750830549202
0.624826251382096
0.624853387516968
0.625679815311555
0.612779558420952
0.61466666780075
0.613082831349547
0.612732140503929
0.603551799512857
0.594033695292802
0.594615453495237
0.597772939322147
0.59736519872571
0.585753736673702
0.585420858807072
0.577390048363543
0.570254891414829
0.572054021942367
0.570737590654679
0.573522365752239
0.580054077905704
0.580846310371206
0.580785833935238
0.580954676653963
0.588529285529512
0.584837735876527
0.587262003199605
0.583763642443108
0.58656907165828
0.588945307145049
0.588949524555339
0.588875727350684
0.589382575008628
0.601593861587402
0.604161157405029
0.619471318144382
0.632553934627559
0.632960531103114
0.630160507454724
0.632088148314958
0.639533557367459
0.640735491887262
0.640061893307168
0.621588147997008
0.616157924080477
0.588199792644855
0.586737883065127
0.589923469045799
0.593919544391615
0.59776997601962
0.597082615079565
0.596870442263453
0.592878835389229
0.596060439730612
0.594223674345364
0.594055071800863
0.5945955880673
0.591168248128112
0.594585952363258
0.586170116066183
0.585576171354658
0.58431269020515
0.583621682984043
0.5934160491186
0.597394962406893
0.638305636429853
0.641040614474403
0.642371432770996
0.643348877134493
0.646201725059093
0.638072453138029
0.638607887096068
0.645455820132304
0.602864326237185
0.602449308942017
0.602466422287293
0.607064394265734
0.603112797112649
0.602497561205942
0.611049875516144
0.611908878521479
0.613891476961958
0.615568862067285
0.617287300783955
0.614965174224508
0.614670940755053
0.608148672820944
0.606055350472724
0.606037839867
0.597918175503523
0.589522635377662
0.585549519208546
0.58591097680197
0.612160329200119
0.614890705358593
0.615133079663917
0.603316155630474
0.611641501314394
0.612381609222046
0.612526225520219
0.609810966168806
0.606163740326579
0.603219208442653
0.603142820509679
0.605120855856312
0.602000203826259
0.607958808951314
0.609494957285084
0.609656169911338
0.614235015156687
0.634165130147982
0.636689460435653
0.636955686518295
0.613559614152051
0.613739623834249
0.609955177889478
0.616931974398949
0.616943128897804
0.616943138553954
0.619272329362201
0.61660674853484
0.620077378584565
0.623796572954199
0.623877085462974
0.623616908214202
0.617971913004779
0.616502092866038
0.614992713330368
0.610258348785761
0.611132056245752
0.611349628777534
0.611895050251055
0.611872466987129
0.640589075629049
0.634456472295758
0.639837666559792
0.647344396729999
0.63766865188292
0.603070325680408
0.603677445411479
0.605234232947294
0.604988828206784
0.603567257443104
0.60350089918344
0.598473888154331
0.602923093588593
0.602933302293622
0.60455413358943
0.604155979376715
0.609349709018654
0.60413635003768
0.606427888137038
0.602076623070808
0.602310737992772
0.601742184216628
0.591439132211766
0.591800078473084
0.593392322130306
0.610321203961347
0.600038838300581
0.602546254023615
0.587451849742443
0.583710639383076
0.582792369378751
0.585772690157124
0.580431136257232
0.577165943791269
0.57343050912376
0.576364632652772
0.57494089222759
0.568942946090073
0.569300796096124
0.555300561433559
0.538317919249014
0.538797855014151
0.540317216917628
0.539322340865061
0.539743243475726
0.534725564562219
0.535267222566093
0.527931184641941
0.523345213045448
0.525310929991651
0.521081045417769
0.521505298691714
0.518821851730222
0.520554019611469
0.522119386872285
0.511674875473798
0.508274111602858
0.510484128211687
0.495169903040323
0.501318137239988
0.507298516331258
0.507942969559713
0.485863966234331
0.479764893948363
0.474384342565638
0.477960268275442
0.479057330892827
0.481970983533394
0.472015410683428
0.469898511901455
0.47098171438885
0.470633244835648
0.472271212375553
0.472291510913427
0.472119120757001
0.475840730026852
0.478275097546848
0.475854354489419
0.48687439342697
0.480560075173118
0.473507306957967
0.472189318634457
0.483593374529491
0.490375516850735
0.4858825273015
0.479457821332417
0.477944779760233
0.475900749483475
0.487111718097587
0.48966751275601
0.486468743707152
0.485401076977484
0.485678278364471
0.477156080204408
0.476827015305541
0.474802761145196
0.466978883656827
0.469836767392074
0.468595659052116
0.473324089692002
0.481916644261946
0.480481001642626
0.481405665252733
0.47687924673838
0.48648090348264
0.48770873682702
0.48973368868803
0.489156246134026
0.488241224058255
0.485806926631606
0.487941679365587
0.489484512141232
0.488921043293131
0.491919923948861
0.489272007531439
0.493996531574303
0.505365326805011
0.505490095317065
0.492847663915009
0.492263486112692
0.486242999672856
0.47025075003206
0.473633162204776
0.474385866613209
0.472381667737042
0.47643565780082
0.476288867412224
0.473914661797931
0.478859321385936
0.476198839828808
0.47671131049917
0.476318385563232
0.477585661941598
0.48257733011263
0.485723802625897
0.476530353616846
0.47605425463234
0.473554222842262
0.484584678881943
0.485936534827758
0.48381306778893
0.508200950390874
0.500805468859106
0.50637469133033
0.509325777914389
0.505512424297306
0.505684592412622
0.513727092752628
0.502875522703565
0.50403339795873
0.498216534661764
0.498773292808814
0.494937206592056
0.49504969812814
0.495003963007877
0.507619780577095
0.50442450457132
0.507840307801466
0.506711296001041
0.506664186808552
0.519503672199007
0.518886491044172
0.532388628493333
0.531930816725748
0.532615730968441
