# Supplementary material for: Financial Crisis: A New Measure for Risk of Pension Fund Portfolios
Source: PLoS One. 2015 Jun 18;10(6):e0129471. doi: 10.1371/journal.pone.0129471 (PMC4473272; doi:10.1371/journal.pone.0129471)
Supplement: S2 Dataset — (ZIP) [file pone.0129471.s002.zip › S2/H_High_risk_portfolio2.txt]

0.450797584395022
0.436218208185272
0.401194130196716
0.402820233601123
0.402833167026701
0.397424250088765
0.396041731625156
0.396182336587767
0.392821772152786
0.397676430639878
0.391919409572523
0.389842128162953
0.388290526685867
0.383573099126651
0.38572928420876
0.383600109117625
0.383537282606251
0.373230973697354
0.376583354827288
0.376509680044791
0.376254826122
0.380966081438357
0.405195497575702
0.406519549043477
0.382798235936946
0.386027516828599
0.370802656272849
0.365463533456277
0.367846384394036
0.367973305676652
0.370936039172159
0.367918548383981
0.367054241611929
0.369977767202999
0.360319134885283
0.361753324636449
0.361271888386635
0.367314897040244
0.362369730586191
0.35859619061769
0.356657060627266
0.356001831826477
0.341296663464241
0.341277664650739
0.346059779737327
0.33035806354459
0.336354777934277
0.339806785701384
0.33922305509947
0.336626119239683
0.338020404809279
0.337066069249053
0.322427489136839
0.322667087447748
0.328491981460763
0.325398884852757
0.324983672574135
0.327443823826343
0.330384778054788
0.333235309735312
0.330751162626619
0.33106794026398
0.342167134686751
0.336798024684465
0.343005979130653
0.357157187467538
0.35224030447591
0.352245559677028
0.35313448786801
0.356483009961853
0.335762019869633
0.339839043581362
0.362016574160933
0.361155867139645
0.361003936740713
0.366365033858924
0.360236515345231
0.356515134020653
0.346419906613932
0.346215096940482
0.349922579079045
0.350955309512551
0.352427260445708
0.358893195233782
0.35065469385979
0.347718792314615
0.348039439220548
0.347737273645418
0.344612687785578
0.343444067307445
0.367201153039829
0.367791295173775
0.367629915326421
0.369020343121224
0.369211811987626
0.368803507154261
0.371584440020246
0.373976979835456
0.389638434489343
0.389845071882427
0.392334130905685
0.391991525315645
0.391609552124887
0.391813191741002
0.402370732383854
0.411703933911167
0.43572885747564
0.436760462299719
0.440671822486547
0.445092316843033
0.442152365519782
0.441423605203369
0.430966723142109
0.430631676945248
0.429099598162739
0.430057024689671
0.444618967896428
0.449467630310675
0.449075695007444
0.445858964576452
0.436678248697052
0.43557677507585
0.431096989919022
0.427996528585698
0.434795698882267
0.450005311906643
0.449475185037021
0.448717127611744
0.454430694336878
0.453100456342319
0.45424967269688
0.455734755565891
0.466743168961184
0.466083936710044
0.44608980418424
0.443512114101918
0.444564272421505
0.44637045607378
0.446686630513908
0.449621539338423
0.449928551727664
0.452089906337072
0.45976129992993
0.466177218318646
0.467897270592492
0.461238326090241
0.459371501484006
0.453282306646343
0.457194055176068
0.458000301681836
0.46090580019557
0.459665459554185
0.458752895733421
0.454070972242928
0.475752829675678
0.47998139821239
0.480200140347096
0.479284270164852
0.471525607956321
0.471708214493779
0.489023975554925
0.466207252667533
0.465608210308127
0.455920376292522
0.451421877622056
0.457182936101325
0.453057770253973
0.459755276990058
0.453839658743931
0.44821269015186
0.448198032231557
0.448060873465224
0.448588549237601
0.453683306094726
0.456393273988267
0.456310039449692
0.456490898986465
0.453868118929911
0.458560458351277
0.458396370967478
0.45211370490501
0.467972789426361
0.468450421552291
0.479905093734615
0.477111136246157
0.476711480430909
0.485844999403938
0.485741508030796
0.454743931274745
0.455326458597689
0.455251132656593
0.453404951681278
0.457464068364442
0.457604595836851
0.457306505582436
0.453629295987964
0.453430171512229
0.456750466607603
0.454496408669354
0.453832842178319
0.458379651560951
0.456803155515618
0.455764678977656
0.445543751408403
0.450491693975114
0.442434607492402
0.442090426698958
0.436825915550388
0.462449016886947
0.462396109738208
0.460232121732398
0.445005356284212
0.444755889765127
0.442351664484127
0.434657456918869
0.436448724500441
0.436239346776762
0.425954174929492
0.422940008768924
0.423684855338018
0.42411612450906
0.42619864836836
0.425496423280744
0.432972555712928
0.433779621396256
0.44044617926409
0.441012087174804
0.442903472200338
0.446042202278672
0.45248738336278
0.453968539983315
0.474947288578642
0.453260013318476
0.450868591089237
0.460854418454793
0.460933009498369
0.460239276904609
0.478322881498124
0.491043148055577
0.481364578356931
0.482887159012241
0.482826808551083
0.471154214436608
0.471274866625619
0.470428581463467
0.471643499364211
0.471993607753279
0.476430802290282
0.469640062250075
0.463133654113239
0.461729991461603
0.461723151676164
0.467740683481735
0.47347689208593
0.470493520845962
0.471138612314242
0.468874900676427
0.461235590509055
0.459938608243028
0.466466471516069
0.466589654277345
0.464962651699232
0.449856320318704
0.447193662493396
0.445717737958423
0.443244595143595
0.44342862090311
0.440496562619191
0.423909096729273
0.416205904473172
0.412801397440864
0.404605920645444
0.404351197321386
0.399655266729859
0.401046978995193
0.398557028470641
0.398910592618125
0.399413910939759
0.397036942685839
0.395636531657558
0.394191670834245
0.392868725040433
0.398815212769556
0.399545612734961
0.396002450704563
0.395831455931387
0.395786485374665
0.396675220986922
0.406155309991185
0.414496600805702
0.419068273526209
0.428415164497093
0.438623591308527
0.447645837898831
0.447647045968166
0.45343366467382
0.448099188304118
0.447441693959494
0.451691605963894
0.455376363138949
0.454476204629544
0.457754596072976
0.468160361943237
0.467951310169919
0.478696626264514
0.483903258870884
0.481603142597581
0.479594949033669
0.488889181230376
0.491087824871306
0.490902793647442
0.491717469953409
0.492665493083033
0.492858856557642
0.491172225640383
0.489681310709322
0.502331271955641
0.512207715049706
0.491121416014243
0.480790739823447
0.487141689008703
0.489107477924267
0.466526144473844
0.467097044806432
0.457306860350543
0.445875831373749
0.433440934526407
0.434071214969677
0.435314845155494
0.434323107071709
0.431766685751774
0.43274191276637
0.4323017129968
0.420985697732913
0.421423887296718
0.418493543167548
0.415979136631455
0.416249425183454
0.419104415147309
0.422976987996683
0.42304192314517
0.42283270529355
0.430579492429787
0.423056985512904
0.430326152888191
0.438899881317941
0.452898605010088
0.455248982932985
0.450802057231956
0.427823627206187
0.429684059443784
0.429580982802551
0.429963991491953
0.43827545854378
0.436332838151798
0.44096074635559
0.438827953968889
0.439629910559362
0.446076749750745
0.446313292324832
0.446411866938812
0.445673942213531
0.451251703484296
0.462394000818021
0.46237257495573
0.455166210098741
0.453143767386615
0.453053196416344
0.441716676735642
0.470673731256371
0.469394852952782
0.469704713185606
0.47057382591364
0.4586974508121
0.458442913428767
0.45848612147424
0.453671937012064
0.449863117315731
0.44880817557966
0.431283308974053
0.430059955560731
0.431019481898002
0.430757405861998
0.431641352437388
0.428780518117692
0.433478484150275
0.435468261769034
0.431400671206994
0.443442903479457
0.42946277594058
0.426548744676881
0.423096176659645
0.42295494679016
0.426419919759164
0.423987140041344
0.423544495122336
0.427737350178815
0.424075292401915
0.402682085005954
0.413820662348986
0.414721716679365
0.408211255572151
0.406708987573124
0.406882776375085
0.405643459118219
0.404585208856549
0.404829695156223
0.407530917773936
0.402154828570943
0.390900207214451
0.391883793815146
0.39360430956533
0.387007370344523
0.378780579328517
0.376546060940551
0.375657003759957
0.372432289306674
0.375417671823971
0.378162182790513
0.378187370216896
0.378136847883144
0.378404963457756
0.379169037104047
0.377731906574591
0.379303988153388
0.372477387346731
0.372380952282473
0.372555601562367
0.374916713597074
0.391365003654791
0.391923307559726
0.391295961460858
0.398398517405935
0.414905882738274
0.422923727518667
0.418275298378451
0.42879729305
0.428585835894419
0.451698102056987
0.445327908711501
0.440983186007106
0.450491915970357
0.450695735982628
0.448599756581267
0.450172127238672
0.472399942226598
0.469862935891142
0.470355548542734
0.475201900912911
0.475757051579554
0.477110999926989
0.473676544129085
0.472802114314325
0.466705915271675
0.462144026066617
0.474473825011677
0.474314380262424
0.464105134396961
0.442189721107364
0.444265470666167
0.445492222714207
0.445023379354017
0.44578990373546
0.438381445241686
0.434309038707908
0.437368609138054
0.436394458329579
0.435904697321459
0.437046672026365
0.437111844456479
0.430681503200368
0.430791853985997
0.410100874240724
0.409926388667047
0.390945043745032
0.379215975777556
0.379269648302598
0.382142297135765
0.391477936993721
0.39329934696754
0.392144156417008
0.38987578726674
0.38098101848098
0.386293741904926
0.387919684588159
0.381937612635689
0.372878424520663
0.371406515182595
0.371404935092781
0.37096501796096
0.373630410942597
0.370805735349148
0.375338859093113
0.376711359047615
0.393228844832516
0.408404808010241
0.408349373513995
0.400365901912591
0.400610353796371
0.397733932346224
0.400763912578754
0.403975013559625
0.416525007548487
0.416679675325365
0.41383283310581
0.411994282474324
0.422608682071092
0.424316047547428
0.415639355370498
0.416501896529997
0.410982934167461
0.417005521313233
0.429466622952604
0.428283311620634
0.420866975532082
0.405952243892483
0.403748631797344
0.411205374907032
0.411163553970556
0.414679771419851
0.395711004167319
0.388781813788155
0.385936801928009
0.372270373376347
0.373484088937238
0.378340270246518
0.380430440378983
0.379377153780783
0.384046622636579
0.38349081354985
0.387302197866287
0.388652439606097
0.387463434946999
0.386052458454523
0.390503924571195
0.402161757122011
0.401134192469949
0.40103597646799
0.400887002821376
0.396394830339173
0.411774974920594
0.419185664854177
0.418394063298536
0.448071153205296
0.429645569647224
0.415662117847909
0.419410658400073
0.423123622215593
0.423558740516039
0.424540352114855
0.417111634742787
0.412365761084913
0.409787744552186
0.412240904049935
0.404811342705474
0.404181576082715
0.4072129230887
0.408194547367778
0.399559550921741
0.400508920818347
0.39667758483913
0.398457609826698
0.395369867381327
0.394470966368173
0.406017702609091
0.416641405807193
0.416939223532265
0.416950614516409
0.409151104157891
0.409082465689882
0.41344369876223
0.414700278294426
0.418843374175583
0.420077060572349
0.415011244079797
0.41406950692225
0.412119068285822
0.412064970543057
0.422405958109307
0.427360653038161
0.433277959688886
0.423132379682832
0.421558397317419
0.42311176340639
0.421308498237348
0.423481220179971
0.406568141673104
0.404538814183348
0.410860201798462
0.410428006365263
0.412134139797212
0.413452005445327
0.411100322403741
0.397186263319949
0.407106187162346
0.406132857607921
0.400265233747171
0.400379889611907
0.392892657422276
0.393040478423067
0.394462313855168
0.39974666666786
0.402668790661584
0.402034748536853
0.401297444925625
0.398227855117158
0.406782736763728
0.407526478890373
0.407350827549061
0.397423307279238
0.397853665811243
0.397234893440963
0.399022674198681
0.401784064894913
0.401880145267611
0.403880460321144
0.396854521173433
0.386629195019984
0.393490993660464
0.388040355503211
0.381529594192914
0.380825224467157
0.385050060938212
0.385334448303442
0.384712538018703
0.3869017672252
0.387482102139908
0.388305840453539
0.387690777427186
0.396569637711624
0.396011852006678
0.398035057475653
0.397017277474852
0.398016485854469
0.397139716214304
0.395804734883984
0.410330459397828
0.423394031291277
0.419335555160452
0.418910872432479
0.422557340327974
0.421248653897734
0.421820264339797
0.420937908873156
0.396949987704256
0.396747614136783
0.397620799911074
0.394920904254724
0.395939662173901
0.395923374940986
0.388242000591367
0.379236804423895
0.374776911480745
0.380902559187529
0.363526790929937
0.36306034127734
0.359584783093611
0.360076662287222
0.358520952431135
0.362061136200507
0.363874817409315
0.360016317790379
0.357075284958257
0.354569325989473
0.366777627985151
0.367426315202589
0.369059962348366
0.370877562752676
0.371025816641823
0.368885599474184
0.373773073194354
0.359065916861166
0.363594482021044
0.3551956353664
0.360413766442428
0.360504942552506
0.358298332635998
0.357713326586868
0.357356506515936
0.354257214484897
0.353370971059469
0.356920832759109
0.359596581145091
0.362884675611678
0.363830402927698
0.35972740762572
0.3603884624723
0.3452534448678
0.345130274609196
0.346678281143129
0.346472651180442
0.36515149133288
0.343372760791211
0.350615218709605
0.357811396421976
0.341727872948418
0.345342778192297
0.339549676724197
0.342365891354199
0.344358318441639
0.329645458123486
0.328630546339145
0.326021026948757
0.325607543514757
0.325810733863412
0.327340411409099
0.325191104710642
0.33526308285786
0.334099023657287
0.329212662881848
0.328725432350655
0.328101490002266
0.344205741020812
0.34034445550568
0.342006193340139
0.348187017021418
0.349363079765
0.356833098235002
0.356244084598157
0.35564591496513
0.381977938099513
0.380457445373867
0.386655208350886
0.387256192718968
0.357767044286197
0.359836137787698
0.359630274601419
0.360790953229224
0.36000352468135
0.367770872103855
0.369830481747928
0.361594438891807
0.362440566708367
0.367507390348654
0.367579718114813
0.371684501306406
0.3630187936412
0.361513075644252
0.358570594157265
0.359977555647463
0.359988449153103
0.364022408937215
0.363934835220875
0.362426008548515
0.380201406342052
0.376749438644171
0.376533984102772
0.376806583817238
0.378480825555681
0.377992996684009
0.35968619149931
0.368602517753653
0.364203948354623
0.361260946307546
0.361093838731038
0.360506803127483
0.352454826478691
0.353777908459336
0.357125974443181
0.35677966336881
0.356472992807614
0.356549782526133
0.349864984266549
0.340518511943297
0.34815564891438
0.347704655469155
0.349278627924016
0.349309161710467
0.350487615026165
0.343152654077828
0.357091608891462
0.334641664870638
0.337234106216396
0.303865248328482
0.303968700927751
0.305423186414018
0.313012456193576
0.308977622480742
0.305434798918349
0.303210967383711
0.303545588303904
0.299075231718157
0.301355262744626
0.301714764434796
0.301711616033385
0.301932361899059
0.301235531825792
0.29731674716284
0.297299953962202
0.300926744657182
0.298008214669963
0.297530332667586
0.288981176834373
0.310524896162403
0.308882228345272
0.289821407537976
0.289434463959166
0.28653086163257
0.287901618144047
0.28958557351992
0.273507483428086
0.273395587520854
0.243267279954139
0.229686801339572
0.217869472840437
0.216952786400162
0.213551488516543
0.214522327272049
0.210561290752899
0.208854381055647
0.205004614561877
0.202278839110055
0.203671056821544
0.193919060558459
0.189861395529014
0.194359941034665
0.191041814791408
0.192240993317164
0.190130866789512
0.189321198688609
0.193550244709569
0.194548943998975
0.207657262580625
0.213627338002541
0.224447389395603
0.225712355852636
0.230314146501895
0.227154398454969
0.23227801728128
0.220466918646049
0.226225252999154
0.232876293513736
0.233714108908906
0.251930811835102
0.263024566180772
0.263134271979751
0.272636328652941
0.272712323877877
0.280097140126055
0.282366386966734
0.282135622204903
0.281696999288305
0.282610068563765
0.297116693949989
0.297353205188953
0.297748791837341
0.296615211306606
0.306259181975785
0.306106945399566
0.37900514934606
0.379721525216377
0.389966461870565
0.394088307011926
0.417171747210327
0.417523738434889
0.417414490415675
0.423609498119049
0.429785750015254
0.438130023777879
0.445121467380783
0.451348326715347
0.454394449356259
0.452983835695748
0.443238563925292
0.44537657590442
0.445214955746203
0.43483607667638
0.429218128615355
0.43011004629593
0.427462208982347
0.425553377172068
0.434148598392023
0.435295029426076
0.425912342563524
0.423403340905506
0.421892963178865
0.419838506305685
0.398074902299658
0.399005332661039
0.400865162625359
0.401359140740137
0.392635948515796
0.383115589743256
0.388469118755001
0.388900487475337
0.387091950967067
0.387554200197985
0.388415936687531
0.388240023804728
0.386399834479739
0.386647988662197
0.385151105797033
0.384407286362161
0.390599315756063
0.38986941713529
0.387273037950963
0.389163131346063
0.408023514463368
0.406910888396376
0.403533044632349
0.400753016598567
0.410029660894029
0.403162763885659
0.403799706218425
0.404263848165103
0.399210487500735
0.404026181599278
0.402126943616342
0.400745020911222
0.404596582009779
0.406529556368039
0.408974859003117
0.410338227215598
0.409489056851312
0.407052069831739
0.410506053735142
0.410119685837243
0.4084811248129
0.405338598364845
0.399845081060679
0.401382788218498
0.403186901160852
0.414345769225028
0.415307139893079
0.414785575135059
0.424164419947218
0.429669400301047
0.43685457496131
0.437426220303819
0.425930409424278
0.426109193728643
0.423389419198735
0.425638822825129
0.245861274383951
0.24648921418192
0.246597992934535
0.246601940182394
0.246681751809294
0.246952124204691
0.247831217534313
0.247824011574338
0.24782364482234
0.24868701536167
0.248672820826269
0.248693384333643
0.248669740293898
0.248904651994595
0.248892268087674
0.248775302704172
0.24961166888141
0.249569344610507
0.247853428898387
0.246879821138655
0.442401148846057
0.439694878140075
0.438197775458015
0.433697709741523
0.387735304112586
0.38882623370807
0.389208874707546
0.381653787753546
0.38102620074296
0.380900541522384
0.378521047180504
0.378141732058539
0.362302336340826
0.360927459247527
0.35487737267109
0.355554423350389
0.349700118042997
0.349160536731742
0.357740870529402
0.359805834550216
0.35425926669002
0.349763847917454
0.350269547560981
0.349089160454914
0.370327565504472
0.370366751532615
0.369967712431503
0.37697075622475
0.37491797840049
0.37062983325042
0.372833347240761
0.373017509313907
0.38821023828762
0.3894227121519
0.397892314476108
0.388345030073267
0.398982777354898
0.399298707805832
0.386644935775819
0.388866168828215
0.394787361236501
0.403567965243612
0.394583004228266
0.399272818513672
0.400695737270303
0.398850084095061
0.382024230339957
0.376367691609229
0.368701225795726
0.371484382130203
0.334463267553414
0.332963233549655
0.334698455595025
0.324012202214867
0.31966613438486
0.323325416532831
0.319263804037968
0.317724616012874
0.321953050387768
0.322539868799514
0.323631356129566
0.323849789158353
0.325745705439476
0.325641532811307
0.325977177641722
0.32551821955966
0.332358894378202
0.335073136472
0.340900537100066
0.342093524115695
0.384751966909673
0.381585438283614
0.380284716813039
0.403627716869134
0.421874370251017
0.3920519259321
0.402528642738183
0.399741893466736
0.40179749596399
0.395643819093569
0.395539259002536
0.392289030079182
0.39476586191429
0.389647246434474
0.389430601147212
0.388677219983532
0.389239392797283
0.387991484246627
0.387936895619734
0.381289530949427
0.376955067257988
0.379616801800678
0.380434320649217
0.363405973082065
0.363644808431134
0.380555756639455
0.373357733663924
0.373891793838293
0.365459314160692
0.368435819461662
0.360137242879288
0.362869747695859
0.360911868936795
0.364457791859133
0.34891286981773
0.328720523782906
0.32617227858827
0.326952114675071
0.326597250778887
0.328849652364789
0.323817628430964
0.320005032442774
0.315651586145779
0.325106221846488
0.319513886805416
0.312892350468704
0.315261073600825
0.317658548267517
0.321179589906607
0.31951563625302
0.323240505669832
0.322980232777619
0.323074370457902
0.321661715702073
0.328595863774457
0.350430439071499
0.345260733633975
0.344324620509634
0.339868919508457
0.335430546042535
0.343945112585398
0.351768402486195
0.357350890376438
0.357006969285161
0.366192725113735
0.379132434354341
0.381836956737754
0.381907425381202
0.375439705301201
0.379089178736948
0.378239033991183
0.377492361843765
0.378885934888951
0.381270828380525
0.387633898903157
0.384965169941714
0.401658935882673
0.403044309763402
0.417183553795543
0.435826364623219
0.436338031265129
0.417411249079455
0.418090213158502
0.418817974080607
0.416001993587009
0.415847061101575
0.412315735104126
0.406090976171761
0.39637711671872
0.39740597937278
0.375264768001101
0.3748644508839
0.364117169425696
0.361411536343938
0.361926334206286
0.363315924991892
0.35603624252102
0.353303783902527
0.347200176680272
0.347171041992644
0.345062294762099
0.347670605480966
0.349274579749673
0.343758333884587
0.343659093874395
0.344720128378182
0.339841880135041
0.337647068778987
0.346377981522892
0.344250239420421
0.358448133980616
0.358731716411587
0.362223849787944
0.365694238204771
0.364637254775422
0.364078075541451
0.371640144473644
0.375686520841981
0.384610619291194
0.384415572123853
0.386935096836652
0.383284804403715
0.382801960697945
0.392850559390495
0.394906650725684
0.396717700493174
0.411827167550443
0.426003681397713
0.425747691835515
0.435084745623267
0.437956654061757
0.438664910459871
0.462949060688239
0.462659447256721
0.466975500306952
0.465865757151616
0.464541448032012
0.459136243423607
0.460213244913675
0.461097645317541
0.463842102929386
0.500644558411919
0.50493508521742
0.498392361971617
0.504448870015022
0.506984959143277
0.502443968720025
0.500645781406422
0.499519418684076
0.497986967271164
0.500552199584999
0.506325203576083
0.508139193223917
0.510171792896816
0.504693439110853
0.519066146588935
0.52510099307657
0.53792818289689
0.524768294500852
0.525187719106718
0.491660224378091
0.493110127434782
0.487054679223044
0.493360744954631
0.481762197652273
0.482145175831849
0.480736958576815
0.470539709398199
0.470662630762841
0.472159577439911
0.464870693409413
0.458895588932359
0.460040330019836
0.456690962559547
0.459534947289032
0.45881508756956
0.455317742402863
0.443829488014638
0.447939036981044
0.447674051417816
0.452032613639199
0.451996072966652
0.455418142526246
0.455246485426777
0.462100424543097
0.46230850426321
0.466049669155991
0.476790298120688
0.470403454800636
0.467300659567564
0.474506846258161
0.48269871961455
0.451630623728177
0.450652085068818
0.448711127735111
0.448045049653021
0.451613161242048
0.45588302269665
0.445927693869934
0.44610877206412
0.446960125008111
0.447101958894496
0.446744187385962
0.438467116095314
0.433580607203248
0.433541565487533
0.430047532665778
0.41819484510207
0.421696829679019
0.411347102983046
0.39977318751968
0.398818386545988
0.402207430145509
0.400070064457525
0.379454677777757
0.379891271360603
0.379999620498158
0.380742846363807
0.383956201890854
0.383959572713613
0.388132107686197
0.388131899774336
0.388137214821243
0.392116066822501
0.394414964153167
0.392178671581841
0.393723204733145
0.400998951787497
0.399887644661228
0.409843932661364
0.422562454858507
0.422097119819015
0.434131357307147
0.440732814912834
0.513332938127523
0.512526871405584
0.498673778817044
0.511745699109509
0.514629180491952
0.511586492317517
0.50563756653947
0.485215447087537
0.485646166480314
0.485529059150742
0.482917749483672
0.481111775136126
0.477559032478244
0.480097272031166
0.462664784570128
0.449862314304455
0.450177409089664
0.452863248745075
0.439321796747624
0.439504869752277
0.416062863503436
0.416323778235173
0.417150697417437
0.415388567926971
0.408692198610216
0.409339037279658
0.410756035507069
0.416777238037799
0.416506773141652
0.412418592905855
0.413445650760888
0.417161855890678
0.417132125025274
0.413307438832424
0.421637236465739
0.429114841095871
0.428177839521786
0.428197482666106
0.44021618776942
0.440486733068414
0.475611852190982
0.474941434607629
0.481614509093005
0.48599989926528
0.469867998422912
0.434445183271041
0.431397913370094
0.431433627123861
0.431148949595163
0.430390204090518
0.429102333139704
0.429221024310498
0.431474143331034
0.435875396449056
0.431788823679968
0.431054833760633
0.432558769043388
0.430089144499666
0.429819641300336
0.429918298562694
0.430496665081588
0.428280653499751
0.426007427937572
0.426568025212296
0.444857458021156
0.48778838933985
0.493880013515915
0.491753869089719
0.493774782739068
0.506416121641265
0.510570248796205
0.510048067721883
0.510153296678866
0.509599668058302
0.528246327853327
0.525708051508434
0.526921811503708
0.531850149688867
0.522918458785664
0.522947870607751
0.522484839918486
0.532538649412728
0.546489910644879
0.536139499195732
0.513707115467264
0.502060268179919
0.503227094028749
0.503238385484613
0.502403983278572
0.498945010858246
0.501636678903486
0.501967147658484
0.498189480178938
0.49827863369908
0.496827340882591
0.499665650465546
0.492877530637491
0.495651525501962
0.491814843967814
0.487860074392255
0.488835834444962
0.473436898808123
0.473261399826748
0.476065413085629
0.48182265069206
0.489913169583859
0.487844731071262
0.484946730116476
0.483393920936589
0.488926563069073
0.488646638230084
0.481621483307852
0.484352974081726
0.484383475181564
0.479425233136335
0.481558369851418
0.484016754833955
0.483146489944653
0.491910281940995
0.49034050280083
0.485961422276417
0.504610873481274
0.50510479379768
0.503388133398945
0.511753345421653
0.512948329865741
0.512814826318773
0.521135894190275
0.523663864965973
0.5181238893953
0.518619924437298
0.53123191622096
0.532767956560448
0.523851717135581
0.536102764403498
0.532166911228617
0.529626847839817
0.527933169261459
0.523785746888717
0.528085519821631
0.532823783130539
0.489887162430307
0.489946838184776
0.475455429439099
0.475482027947035
0.471165078025301
0.472860095320478
0.472791466322751
0.473198262934383
0.462868927089879
0.462740605379091
0.458969466835457
0.450051115480887
0.44542539015206
0.445275447426211
0.445912871026635
0.448646412124739
0.44933059683888
0.451118868645991
0.449469954911361
0.45050784546211
0.468403083975559
0.45338898814453
0.464810134944019
0.460000535192201
0.455111477396297
0.451853730107432
0.450611037827368
0.444876480802573
0.446046942438487
0.446091383628922
0.44869645057246
0.450083778628566
0.459258813025008
0.459483749286115
