# Supplementary material for: Financial Crisis: A New Measure for Risk of Pension Fund Portfolios
Source: PLoS One. 2015 Jun 18;10(6):e0129471. doi: 10.1371/journal.pone.0129471 (PMC4473272; doi:10.1371/journal.pone.0129471)
Supplement: S2 Dataset — (ZIP) [file pone.0129471.s002.zip › S2/H_HighRiskPortfolio1.txt]

0.606781634067754
0.606575171852985
0.594980328424668
0.593200572637763
0.591422840571518
0.584434526199889
0.58401760959372
0.585556632046675
0.581125870239547
0.591650664737769
0.593231852519071
0.592860928871495
0.582530692559506
0.585378846453446
0.585401527527838
0.588956191878787
0.584151028508296
0.589749327967734
0.583900431552398
0.584919009102724
0.588553915365429
0.587182169815341
0.59474377937285
0.60821162587267
0.601819891945621
0.602923849028557
0.603696626981827
0.579203624852459
0.580216116123975
0.579759402104681
0.569797790087993
0.563776123165478
0.567891728100667
0.567965774612639
0.565343801816985
0.561542450878337
0.56577525386244
0.563767473871033
0.569890880726114
0.568412442285333
0.554856169080886
0.553233212596004
0.547515672278415
0.547174057700785
0.550723242030867
0.544753135177002
0.54134441161454
0.554644647117272
0.555797090344108
0.556142568843824
0.564699085092069
0.571135928780283
0.546691599832245
0.546267834356137
0.547038199729456
0.549967511504026
0.548129753392545
0.55035083274549
0.548834654418819
0.549920525195018
0.562655244001987
0.555554033591474
0.561579826538803
0.561801630569653
0.554703052234601
0.556539909315045
0.552590850172634
0.545928215379963
0.544179472247428
0.543993035906179
0.535849998624106
0.535696319550282
0.557333544180753
0.557768341502377
0.553482028330217
0.55369477485307
0.553717723162686
0.542272113885918
0.542324244205885
0.542182996970552
0.538370514334574
0.545995920764907
0.538626397703689
0.538537758902432
0.532171913094154
0.499732808832344
0.503510040841888
0.493615041157304
0.492508552836175
0.490871401434024
0.495119009167332
0.495250232062395
0.495864007821647
0.494725005133318
0.496675971124314
0.496534230991381
0.497457995986988
0.501575211951148
0.502327771997371
0.502327330638648
0.504271052314272
0.504246244133251
0.50847204545609
0.507536297355202
0.515270455347561
0.563165534845465
0.562139055302349
0.606644601365147
0.6186603914677
0.626872581154473
0.625396988559961
0.619052222439266
0.619732059890912
0.627242215457337
0.621594223494922
0.622350688226876
0.622915630868385
0.632915707861258
0.632548109666044
0.631920769259435
0.63531511369508
0.635389734670555
0.636691996564664
0.64032544091684
0.644084464381117
0.660492671449378
0.658121702518312
0.657580534785903
0.659890622304187
0.668199907564783
0.655151653559356
0.665935302986685
0.66179021158326
0.647681684061494
0.652074338807994
0.651020077231052
0.650786370444635
0.646417708122012
0.646853996894341
0.640706904443078
0.639367128302381
0.639570732797025
0.644783820193826
0.643219988284593
0.638092726549335
0.638994816044885
0.640659566736113
0.64200338328253
0.635169880587123
0.634597815287715
0.646418222192209
0.639896156677769
0.642738024065251
0.649670173675817
0.646005366793433
0.643832005312402
0.642203389421277
0.643754135287156
0.637570007672997
0.644934505403014
0.646338472790711
0.646425212212982
0.642350188423256
0.644540394931162
0.636550243985887
0.637908562413697
0.640660895785781
0.640121566305444
0.637079548380988
0.63499440412839
0.633933038339998
0.639903373904057
0.637766637220507
0.642778703086933
0.652664757849102
0.652485986044219
0.6524581035565
0.652466803539956
0.660119848869112
0.657029912804047
0.656387565328731
0.656384824830337
0.66323999865769
0.660031008084957
0.680748028720387
0.678054229869692
0.67928990051714
0.67068426453297
0.686692620020398
0.685751701101357
0.683356619706427
0.666609772574477
0.666190597637258
0.666300260611072
0.668007617174329
0.673038934605522
0.667831700057477
0.6634791644607
0.653239356540546
0.653889690393808
0.65456443017861
0.654631269348305
0.65303225189859
0.650749871468213
0.644350862858251
0.64450805792907
0.644151123984601
0.639078377480472
0.640137455203511
0.637843157302704
0.6316576356837
0.641421621062386
0.628601744212256
0.627584174787466
0.627585075055469
0.615949653907483
0.619657556844855
0.618627083624765
0.614605800332472
0.615826070155006
0.608305678145433
0.606656099204692
0.606138713845652
0.610807735315629
0.614280180442081
0.614805775270813
0.614090740051649
0.620142051338044
0.620363502304853
0.624248530046804
0.631823773448513
0.628113925696443
0.631413305529812
0.631672805140086
0.631651362086436
0.644979344360969
0.643478512255356
0.647438698999168
0.66352401905691
0.658810647042246
0.675556539598503
0.678979386414175
0.671405546190721
0.671019141497569
0.66593660520148
0.668049207836136
0.670299666858643
0.673313870958564
0.663041261048769
0.657541806353866
0.653889352491231
0.656085509440968
0.664405968340204
0.664684084209469
0.659219916345214
0.660134027598134
0.661721282429073
0.65296746363899
0.653864450728918
0.658085516726517
0.657646342793679
0.658185753919172
0.641587385308818
0.641527227874597
0.645009819964952
0.636167338267922
0.635700721308822
0.620906294496459
0.610888724441749
0.606809282946221
0.608811599037905
0.604405626950423
0.608122646891272
0.602436549582671
0.604789199605202
0.602253474570126
0.601813402602626
0.607685094321346
0.604251253472259
0.604374115111303
0.604329082458698
0.600320608397084
0.612591786993702
0.612795614234621
0.609967401713242
0.615640204515991
0.615762760868329
0.629033612234839
0.642852270171326
0.655388648222391
0.655352119111358
0.6640729354253
0.662606499553028
0.652730261156115
0.652578477450408
0.658924893332534
0.660356640707967
0.65431598842994
0.661649296537724
0.661233661131137
0.656286461072096
0.662956438292044
0.662209321749155
0.655400142606065
0.661188551589253
0.656677629387454
0.65675639815877
0.657723781018626
0.666392527288897
0.663063399178467
0.660612490615576
0.663340237277325
0.662125383137814
0.690116743658641
0.677791550794364
0.674873111504675
0.672133428775821
0.678464498547745
0.676786873523417
0.660326629214194
0.665989839648236
0.668447117627358
0.668577541192387
0.676741550710936
0.677015525894798
0.683798405332354
0.6842051551617
0.646345314052337
0.642002307104832
0.633958791755092
0.618545610575276
0.615582142369499
0.616439730421418
0.61229272930164
0.614644617895193
0.615227981975795
0.613678403963247
0.614420134411852
0.61067417925855
0.617433858686431
0.61715264432706
0.617560686366019
0.608462858152575
0.605840572558685
0.605838147112374
0.605325059592822
0.605344917736448
0.623107007486977
0.625790500242102
0.62628715806854
0.644224554834106
0.649866307587482
0.651201968799499
0.658511620139556
0.662364244549379
0.660674975229492
0.648739174691869
0.648720491625776
0.646698922648916
0.641207064025359
0.632677187950106
0.632704514925435
0.647705136157956
0.647116350789067
0.645508466707133
0.646365145797923
0.645523043208465
0.636576539649278
0.624495941323213
0.630770850319715
0.63191762920021
0.631323964235883
0.624062631206006
0.597438323500709
0.596141898145911
0.594654444576308
0.59452625663287
0.594330525645576
0.598732606723397
0.600555874216781
0.606096506543203
0.60590699546995
0.605649201726694
0.605234639282179
0.606239383639749
0.604475368877405
0.594126631374591
0.59898066467373
0.605431010512339
0.603984188671602
0.595051069407611
0.595450087409696
0.595153001907225
0.612200801065445
0.608684391402719
0.61193988066897
0.602397735754246
0.596388931174681
0.591814816279649
0.593083998750687
0.577048313229812
0.568792737278378
0.564898600574465
0.557378581476355
0.556292466624036
0.551989790499604
0.557188795164331
0.555800117441683
0.5540174446169
0.538141077625312
0.541029388134452
0.537390767712101
0.539440638358544
0.532650646380874
0.533998050226184
0.533921191673971
0.536740045380261
0.539277982679098
0.531053568453611
0.530626641285154
0.538312312591109
0.543539323394644
0.54650850072692
0.554273529874377
0.554784883428657
0.557335469855316
0.557519302316972
0.558987373784575
0.562155532886045
0.587214572510769
0.588969169651341
0.595048366289161
0.594879988732196
0.62229031276291
0.623579008289535
0.620236532759203
0.633210833612783
0.633240973778809
0.679680685023829
0.681756344599298
0.678753960613326
0.677097387686468
0.675112185699956
0.676181983107443
0.673475784073797
0.690065398005697
0.691503321328125
0.682876157459033
0.681698396872842
0.682413990898525
0.682347902689314
0.686099158355797
0.676640174740708
0.677362814076832
0.664400157356289
0.671207726815777
0.671777733991449
0.66774386954083
0.673024031322256
0.672669234976514
0.675153128168542
0.67567692857944
0.665457840588541
0.665066119056853
0.66983083306009
0.667026724733767
0.649017764306504
0.654308062270506
0.655113429027025
0.656303672699282
0.645753966945861
0.645920771599319
0.628428791255613
0.628370910029421
0.621685286129272
0.578549590447526
0.578613200211233
0.578629241741278
0.577431123142722
0.578197558493532
0.577186866327374
0.576255313673005
0.577156856765464
0.577230491526916
0.577394305000386
0.568001638553071
0.564702709425742
0.564032906795189
0.563928560294656
0.562430719454774
0.564881641247738
0.565402636964336
0.573091157793112
0.573108978224671
0.579695006370267
0.623778177858099
0.622577189609898
0.62328095582868
0.621196611972199
0.621184343322245
0.622869090222195
0.624679309981301
0.628766393601187
0.62882823374795
0.628584459809563
0.635021242574547
0.652527202741198
0.653879416225782
0.635606449363912
0.638871796572736
0.640190106417997
0.639783127800181
0.641235803759328
0.635647118734608
0.635742067308847
0.628078725484356
0.626988975572019
0.626113301495163
0.63567120374074
0.635628812435427
0.616414279366814
0.6168914925663
0.616211271195766
0.600575087426805
0.599893619960761
0.611486267973173
0.614383677003497
0.614681194850874
0.627394383972152
0.62568206611814
0.623112076657368
0.617015913540849
0.614750069343596
0.600557403478388
0.600361712396781
0.605566213999773
0.595608861362726
0.596915762821216
0.594381862346868
0.586701336584164
0.596242460344982
0.596248361597071
0.583923360930248
0.564560684069524
0.545784986887703
0.538425081524548
0.539048122409643
0.538014756355997
0.537807797449012
0.538764246387795
0.535155681504047
0.535151732617781
0.535494780819746
0.541661745658424
0.536621747535188
0.536181272720757
0.540834371560232
0.540712830904739
0.539417091536418
0.543172454385475
0.543614211642205
0.541306493041477
0.547731191544415
0.567897539480304
0.595964783290483
0.61488287199585
0.610583068400719
0.613479177150691
0.612779157147511
0.609034378076653
0.620103869137438
0.626805149984566
0.627968782349635
0.62931327392025
0.637584627559232
0.637323542257797
0.63686061661939
0.637553510841624
0.646158005625466
0.646229076517998
0.634557021983391
0.643509609212131
0.634491644349473
0.642401405286154
0.639772243198585
0.637588801192457
0.627125529909793
0.627681348170043
0.629783499818137
0.633424761261588
0.63606985575745
0.636007675985123
0.628983530986862
0.623517318315229
0.6337133261763
0.632632611006026
0.614099043172519
0.613459636350041
0.613173977072646
0.610397079999442
0.612168889766589
0.610996961786672
0.617289363642634
0.616119976738422
0.618159099414328
0.61979993003706
0.619987102740032
0.618965210717612
0.613124291298164
0.609555652846118
0.609982402289524
0.609865622302544
0.615402393281098
0.608261218149064
0.608647298033707
0.610844261896156
0.615064990728134
0.615096092141109
0.613903897509603
0.579947792859777
0.58509367766466
0.586045992443957
0.586532717293398
0.587470494990009
0.586733809476791
0.580635429506036
0.587744202048803
0.588353509045549
0.590521157173055
0.593925153136104
0.592222087402814
0.590385507461773
0.590892848362518
0.582265443859701
0.582466009018985
0.582204165215078
0.571673079135917
0.57049507630811
0.572271156008293
0.602771249993381
0.595004527163951
0.582986989145967
0.582881580473486
0.582878288313788
0.582248606144451
0.586631416329507
0.587386928182521
0.587433887621802
0.583363389633798
0.570012634271093
0.57016562251045
0.562497112453025
0.562262564566292
0.569211280303218
0.568805610193313
0.566347624621733
0.583239671487814
0.583844963658311
0.575855349514961
0.576808102613172
0.582445283799929
0.565548085767169
0.565316839374956
0.56401187734411
0.553786974151285
0.554158449510249
0.553579728376042
0.548007107949998
0.545605261610326
0.551775493676971
0.552059935548609
0.527482842168593
0.527624747620335
0.530425240630821
0.523501014130124
0.524893285842966
0.522429542190368
0.520543300462119
0.521561641192024
0.521214485225593
0.521000791050839
0.530027467580508
0.530102334308224
0.529066125347669
0.536744843246988
0.537016188545314
0.536948075205944
0.533396290441585
0.537656376785587
0.539580658550163
0.540002934229991
0.578640925643732
0.554134278071817
0.550096596431239
0.559901332902739
0.549209618484729
0.550479290548104
0.550301397829247
0.5538550882174
0.551482384102749
0.526752973172589
0.530614052946532
0.530133839753005
0.530383688633254
0.527702215113923
0.527828338672856
0.52834093289135
0.535334006362485
0.535922483760558
0.516245993518902
0.515386201507666
0.515980965544599
0.524314507245063
0.513911964685595
0.514404691783238
0.507417803741587
0.508789732264142
0.51090050485288
0.51037757083191
0.511942279826871
0.531491259382254
0.52749865150622
0.528047150642278
0.529476227742555
0.515716704527349
0.51585482591495
0.511911423234784
0.511835044590139
0.511232892931061
0.527420099229191
0.527421298217555
0.517970127301572
0.5197069907262
0.5336489330654
0.529623680641914
0.545232577676632
0.545105020743801
0.544133226074961
0.534742221148821
0.534581572876247
0.533772446005648
0.538565578844773
0.536564832820284
0.530153822348386
0.538493244274461
0.536456520163283
0.541801374674852
0.538834035542552
0.527666532875704
0.529998373715222
0.515323351363438
0.524225828724918
0.524024749133285
0.518969289926888
0.520838098382168
0.516855898399845
0.49619406410745
0.4966769197594
0.501584650145162
0.501472906349906
0.501587109071359
0.501679591280371
0.499255234351606
0.496822771636107
0.50284421903691
0.503688140119744
0.503891038046319
0.500249757493121
0.505317265584189
0.50456060869252
0.517196162225389
0.513617100599489
0.51563074776974
0.490854399235148
0.491814897676879
0.496119342811274
0.516468303151021
0.516467598149346
0.506298714035878
0.505917156687993
0.506296720169801
0.498530777356304
0.500243451732233
0.482629621486531
0.473900610465779
0.473922611861233
0.472734891537432
0.470984253947521
0.472514956581074
0.472984604154397
0.470219180645805
0.458754384502929
0.458938786458499
0.476013469621855
0.475613256869551
0.468913259593845
0.461973202455406
0.455843492275844
0.459096814135088
0.459390453446849
0.447175295527067
0.445841697167028
0.422996044184979
0.425896966407677
0.420543720240687
0.418355709294385
0.405990721746511
0.408024979643148
0.402172308234184
0.401986926109668
0.402645118417026
0.394406754296524
0.39400067053422
0.379692358837291
0.378051005011594
0.379062879576777
0.379451503759037
0.380134716045741
0.378045411637192
0.377208455785881
0.378239544503734
0.380021154435229
0.388100804588478
0.383974534138276
0.389163029154492
0.389674095871769
0.399617297958741
0.398039144725744
0.402940964028902
0.39388561461676
0.392450829154121
0.401942179569139
0.402354498108929
0.416304448095369
0.418987793168274
0.419682845202538
0.422376813758904
0.422502179790853
0.427578787682733
0.429334156527903
0.433684862456069
0.433196310842257
0.440147698990105
0.45880072954698
0.459664626152577
0.46204915679658
0.461193338449107
0.465420866093549
0.466172859326514
0.496904639420748
0.505706395360099
0.521170128461215
0.521411489848973
0.560676111102016
0.561563647459762
0.565458202960271
0.568065605341184
0.589299753149823
0.578796536643591
0.577303235193135
0.598916356438824
0.600006343979332
0.597690597582172
0.582658935317351
0.573458405767759
0.574726029058139
0.567467688685784
0.565356333415301
0.568863889370137
0.567895164063258
0.559099194831767
0.567737491676889
0.563965249346276
0.56331795363388
0.56572029025482
0.562660042486182
0.560622816985269
0.56057413944819
0.568985725842693
0.570311938820416
0.570005835608806
0.572525719493536
0.574966272957525
0.589943392449408
0.603151795833764
0.593276594532024
0.586647110488466
0.578659657315608
0.57758963888676
0.578675970921805
0.578002164301586
0.569142330393029
0.572288534150299
0.575054657361894
0.56603670971986
0.569439307285661
0.56811509386889
0.566216469179364
0.566971477730607
0.566635154239069
0.567368991270313
0.565533531559871
0.558962297092625
0.558077745535171
0.554913130819454
0.550775139041629
0.560469868073654
0.562605647752261
0.563004887500819
0.561319760185978
0.568336488660533
0.567113709928291
0.56730114344843
0.567396139023434
0.574737703164663
0.575590844723989
0.577125141305012
0.579404153186781
0.578338023297406
0.575942680167
0.572562960118497
0.574783008027596
0.582874104013228
0.582916557372644
0.587565130757031
0.604508935746937
0.607445171195305
0.619937713043662
0.619602301929651
0.611022296568724
0.616632413803614
0.578725291839457
0.573637838487874
0.573018355682062
0.574171063824599
0.574153009373183
0.57636646994442
0.575679989971659
0.576789080715098
0.578744137008191
0.5819574571212
0.576573732249572
0.576269814230678
0.575715187117264
0.573709569839083
0.574577212322539
0.575261520330873
0.575261227157894
0.576291392258413
0.583426457378474
0.581997318980518
0.6407613300731
0.629554561560842
0.62996277552511
0.631555739039828
0.631264689669806
0.631269310894097
0.616606284758957
0.613379152417585
0.61507950815839
0.616130982001274
0.588098119410246
0.57899481751818
0.567908160927225
0.569840287276503
0.569075394595445
0.57124248676551
0.557043870557065
0.55102290670008
0.547368199751484
0.54371630921779
0.543944706155971
0.549507730571066
0.549281906459422
0.541497760470279
0.541612987748928
0.541634125105453
0.546649963475602
0.54755226053089
0.546733582653979
0.546746890389634
0.562777286644016
0.567754563687476
0.580566169766781
0.57913147903792
0.579716029998154
0.577900499265672
0.591196998529583
0.597141528347827
0.605194436511912
0.616809629265054
0.595547276233169
0.598041881619548
0.598672750996156
0.602558230992745
0.59775104384716
0.597243225348599
0.592743378278079
0.591898066506951
0.592055112072293
0.55171043182335
0.548267809474244
0.544643453712281
0.511766761527647
0.511937183212715
0.509684872788359
0.507288998806896
0.501858952489644
0.503129502676107
0.50032230792703
0.500179093742336
0.505447432352696
0.504014927799116
0.504031698909757
0.504988172144277
0.506165048149402
0.505535611099459
0.50684240742242
0.507226692655282
0.507639509268054
0.525718810316027
0.528163334066004
0.53254214359989
0.58216666153851
0.576773369401559
0.583228228447347
0.591621441118494
0.614985127816346
0.582855225118406
0.591770505262411
0.579859879835713
0.580494588392152
0.584162054301451
0.584383066972534
0.592208969198494
0.58994580569638
0.58445369711517
0.584389149287695
0.58437465231638
0.581440180124716
0.580549610532328
0.568687506267105
0.568643437977656
0.56305299253312
0.56729290428831
0.567306270803407
0.557206256440537
0.560920448397711
0.568636320282597
0.569018134299799
0.579357380181792
0.569633433967137
0.566426367951301
0.55019373521667
0.549888900478638
0.551053328305136
0.554803631907615
0.549883248773314
0.546454604653052
0.548139911830167
0.54642169729831
0.555748626248407
0.555266748444709
0.558299964275234
0.552199247228303
0.552204307234624
0.562389772678852
0.555743431797302
0.567145481795571
0.557958120926636
0.558065007899164
0.561416699273934
0.560552469767474
0.578927325114728
0.579594710022021
0.579362558851435
0.581097492298922
0.585908651112199
0.591921498176286
0.579075831109904
0.583285563986721
0.574849192419932
0.575537259792755
0.570189779630925
0.578874696108027
0.57369878872481
0.571246811446618
0.579643288914131
0.576189758045364
0.585847418026226
0.585521588553841
0.589247043878161
0.578305926009487
0.579003818181677
0.57897580430921
0.575799525688012
0.575977201675368
0.573233631771865
0.563402811226928
0.573470987252145
0.573475949092405
0.581234948996881
0.580815135985402
0.59002814552361
0.576767656685417
0.581868720590507
0.581471123684537
0.574754659634213
0.577940414357707
0.576552708810593
0.576379712862326
0.563692575752842
0.576592162144841
0.573700994479159
0.571193568453495
0.563602299550946
0.555430705234768
0.55461168310113
0.563376329692102
0.559438326835528
0.550810225051456
0.546414761816797
0.545732504181298
0.545762158391441
0.54681148283614
0.546589759966026
0.548445787489906
0.5529657482623
0.548377666857586
0.547513070882032
0.538227691904911
0.548341157870928
0.540440471279667
0.541667674490768
0.542392544249323
0.549510838926917
0.556944593188237
0.562006395798689
0.561783817564589
0.565672618336304
0.571272877361838
0.579503781007186
0.579602378439937
0.57954602644414
0.590416742873622
0.590845487905671
0.59097767773874
0.590217333178281
0.595257338344772
0.601996626695764
0.629288892851245
0.629404622511488
0.668387678148022
0.671559461219025
0.675328318468808
0.675609533690699
0.672138350759291
0.672537541714228
0.672036595620468
0.6631625992486
0.675226191229872
0.662245281160085
0.655770085216782
0.653466017664473
0.657205351385076
0.658067383242108
0.645503052655569
0.647186848675541
0.655183909161552
0.644681844453005
0.644913969446101
0.641131149158354
0.640559446438952
0.639541666261727
0.633815435610466
0.625713295003391
0.626870350796591
0.626532411871212
0.626378864465626
0.630455475510072
0.635944992445783
0.6326627833978
0.640484108207438
0.642465235054102
0.640581086757338
0.632498479107184
0.633930047845951
0.633499123092108
0.633660088532983
0.641259228329044
0.635992620336484
0.636386706490593
0.63741538042948
0.637463204847707
0.645034802136299
0.656775712168787
0.652428449613102
0.652851367594083
0.65330308346672
0.647535208036617
0.647418207215664
0.663490513727754
0.663191477315244
0.646517652713246
0.644376620806859
0.652994581321001
0.664917347207243
0.662882036313611
0.662953939454434
0.665760805022688
0.673953757179944
0.676663452766397
0.666904322143614
0.668886320103555
0.666779084596796
0.653794692596311
0.650085722959349
0.645799443591468
0.646148219498167
0.653597570289649
0.653809901011554
0.633831463677401
0.630223291414021
0.62980087330583
0.632240501923834
0.632901997508876
0.632615904119159
0.611461698839723
0.611544175849518
0.608107970328256
0.601397028703676
0.601366497592481
0.576455881712955
0.567566559011533
0.563596769572352
0.56533706125649
0.567129773848816
0.532904258288378
0.533005176721929
0.532741386388852
0.532157375955443
0.536239109969729
0.537196396580088
0.540418856133488
0.540729384557659
0.540747035359282
0.538804949096107
0.542160636447608
0.541417144013099
0.541651731999197
0.544247315504124
0.54303118249332
0.559117609558868
0.566784374385021
0.571179443869409
0.573193386503158
0.572651237893255
0.657595067669515
0.64919641349843
0.64911851147048
0.652385448652299
0.647093900175618
0.644311093769706
0.643700026305359
0.634192926883595
0.634326508389908
0.642707852091299
0.65880834625463
0.663401347404501
0.663731868457928
0.661786035326622
0.671825275697562
0.659138982109691
0.654668269121954
0.626508303576444
0.626228196888985
0.623407323176992
0.61468817491525
0.619686963985531
0.620906361077988
0.620898970665036
0.615811770225057
0.617231136036762
0.617646204018019
0.625063733570537
0.625017254678645
0.625116264080157
0.626295030292292
0.626253030882135
0.629698667451727
0.628950022166607
0.627739022242947
0.634846425630473
0.637048624266236
0.672492141637249
0.674971141943887
0.688006781720325
0.715250174604198
0.675815102265278
0.668784645437647
0.66881114242567
0.665292278143664
0.665026082939626
0.651441318526608
0.649919603089789
0.649625034137863
0.647255912037266
0.642110560493023
0.64180574544522
0.641485526487268
0.64438336685722
0.645539618286341
0.639541084585505
0.641505127066902
0.641504686280007
0.639598149463806
0.639235163997054
0.64184166923446
0.64962483046643
0.649356516384715
0.649353286391128
0.65752617626143
0.65597812988914
0.666874675498688
0.665942716634329
0.665862046502626
0.66894118068228
0.674622366678351
0.669207214885712
0.669353372826923
0.668399554318428
0.66879309643295
0.675884385769685
0.673733969241438
0.667081150437202
0.669586604703331
0.668942448242173
0.667773619372917
0.682063117922929
0.690822457289775
0.684075103459342
0.651926476190348
0.646933213430998
0.644491972488607
0.646538659293776
0.645133978620589
0.642335607894113
0.634381940704835
0.6375610221531
0.637667535478506
0.637325274652543
0.633324247396741
0.630458179608871
0.630656405551633
0.634302707068317
0.631617099638653
0.629921718104638
0.628686214742459
0.62193938422916
0.621997366889807
0.624457755254224
0.642400072155084
0.647748208454487
0.649816442736225
0.628406152949531
0.629752005734131
0.632126865762212
0.641078730182331
0.640003527629416
0.640113963270782
0.640381937123893
0.625781213851364
0.627377539057005
0.625836055023438
0.625982405718772
0.628621468710127
0.62697208497163
0.622809540233061
0.630513178183303
0.628858885208576
0.629032774148514
0.636640033305581
0.637577542210702
0.640379257530635
0.662110198282622
0.661721488719296
0.655829188260661
0.655031405020652
0.655953881466718
0.651921836758985
0.648333859112096
0.676619396473309
0.672450446061802
0.663661976618219
0.660254673880548
0.652129434828239
0.617281906123919
0.621264786654735
0.614603989221071
0.61599298003863
0.602998605080234
0.602918493314264
0.601208864259203
0.601098235521541
0.601650443362835
0.601645476843809
0.592513830570624
0.592830541651984
0.58924741428037
0.588721529588215
0.568220779420813
0.567501097032965
0.569035346967486
0.572275666424798
0.572481021089151
0.574677545279049
0.586769096379981
0.58730144811624
0.590148456824896
0.574514717035341
0.582836853357505
0.583134383985684
0.580861394592046
0.56636889934632
0.566470067905654
0.566439547466881
0.564914982450902
0.564749563727035
0.560463671933102
0.56168665505438
0.572897905292845
0.573613281628048
