# Supplementary material for: Financial Crisis: A New Measure for Risk of Pension Fund Portfolios
Source: PLoS One. 2015 Jun 18;10(6):e0129471. doi: 10.1371/journal.pone.0129471 (PMC4473272; doi:10.1371/journal.pone.0129471)
Supplement: S2 Dataset — (ZIP) [file pone.0129471.s002.zip › S2/H_HighRiskPortfolio3.txt]

0.454522663147047
0.455353838092853
0.439843648293877
0.434708161677299
0.434161478379478
0.415919379273036
0.417441856037349
0.420061859288221
0.409873283788323
0.410856228236297
0.394769089930972
0.394420602562013
0.391243946995894
0.393369316051959
0.3916225862549
0.397054216348582
0.387349277637286
0.392544576199652
0.38678333335234
0.386504983110768
0.388374221366178
0.387705640538087
0.39474919621141
0.397453253291466
0.37921510345656
0.381239323737795
0.381258577874828
0.363272065487886
0.368492200463795
0.368799203807244
0.37512400822241
0.370120484709538
0.366969111518224
0.366661367654855
0.366672946420638
0.367099978711431
0.374840357680847
0.374875850079684
0.37525434020367
0.375426887165938
0.372820410355718
0.373278731232427
0.360039323055549
0.360485357988319
0.371558893296899
0.372974847321942
0.370191135597817
0.388325924846292
0.388603366827662
0.378850961379614
0.382797456202547
0.389214872456407
0.361251792854493
0.360853186857427
0.361419010015171
0.357979691679117
0.356157190940587
0.353627801896586
0.353963061270238
0.353967938345574
0.346495559667235
0.33807179169669
0.346524355547185
0.343975049136095
0.345610035206894
0.341356626978207
0.337108560780183
0.335942694625471
0.333260473119901
0.337837420239072
0.332199217045893
0.332204588931326
0.352931354720428
0.353580568258429
0.353957007851559
0.352942860406141
0.34830776782021
0.341417791231528
0.341482696610851
0.339963041188462
0.347974926394682
0.356654372116202
0.350068171734242
0.352244036155652
0.350660335412186
0.349643935891352
0.356964207240216
0.351855029576663
0.354240147806326
0.352527310069462
0.358188109315743
0.358248812963288
0.358971318205705
0.356018779364483
0.355920753348725
0.359023883432938
0.364630580135545
0.375675011929946
0.376624139492545
0.378413226135318
0.378047296909049
0.379145850166141
0.390766653493668
0.388350030711886
0.389794007485376
0.392679270001537
0.391179738571937
0.405820325386012
0.404255825864694
0.407783781022759
0.412728652249256
0.412011091436628
0.406134448309585
0.407236405575291
0.406835440575783
0.409423670640817
0.413097681689721
0.41834257714096
0.423458696413189
0.422334032090917
0.421804289168486
0.423318955806286
0.420152869774493
0.423207475707524
0.424805467388018
0.453571226294269
0.452661087174459
0.453178896268881
0.458924062056889
0.459976499702335
0.458580373384685
0.457918447661737
0.470818535135449
0.480599285709556
0.466684115424891
0.467424001934339
0.467668795968461
0.471511376413557
0.472337616562082
0.477621564770825
0.474141100454913
0.473777090654421
0.479873841863986
0.489665057272674
0.490629845354841
0.488441673307764
0.495712947494201
0.493204850951659
0.497714773182099
0.498678009900144
0.503336970032334
0.507197552013173
0.507176767281706
0.505261489698017
0.521293086902802
0.521685830818259
0.521778827757653
0.521289066173467
0.521257214272937
0.521221997575638
0.544401111549138
0.544563122580339
0.514472757520736
0.511793990317495
0.493519345706289
0.493433529011802
0.494104581578476
0.494283882809662
0.477364088032209
0.476585056247687
0.476462160079346
0.476934445971498
0.477247436378958
0.482391189749751
0.487076876575868
0.485180827312706
0.485654614759515
0.483899130608274
0.479184530227686
0.476809813666758
0.476812850817308
0.476587142528311
0.491787499400168
0.48848337547973
0.500741612135377
0.493240966192822
0.490757165072909
0.485739265585478
0.484132530193359
0.484427793892096
0.483403763743135
0.471983686760267
0.471385871018551
0.466581612189375
0.469339371675959
0.467231527585474
0.466302245822461
0.467774225635134
0.470464654188335
0.461936034266208
0.442992213815663
0.443240403495645
0.445559201792818
0.445198960745628
0.44347963912367
0.448273325036422
0.449727119431359
0.44573567730055
0.455877969788887
0.455813033809325
0.455038436317411
0.46065959832694
0.457990388134906
0.462335976736333
0.46185125579732
0.464532063426534
0.464271448997818
0.463043556625973
0.449825897922212
0.454842203905
0.474752046708104
0.474870463317637
0.474339937359647
0.479189028602785
0.485078417868883
0.480483399710912
0.480216300936082
0.494540023580389
0.494957316201538
0.496043023574893
0.498743479913903
0.502303171873279
0.478557984279626
0.477617061896787
0.470494626656559
0.468927567247896
0.468946321505012
0.465794077263074
0.483105892242915
0.485999001515243
0.489859488002539
0.485701760275729
0.479650984043522
0.479426261757479
0.473243638845314
0.477339640863705
0.477674068057887
0.477578808007269
0.467208795076194
0.467230723558585
0.466312593564792
0.466600979245508
0.477443840342324
0.477248451004159
0.483985312505534
0.486649975053047
0.488141684289727
0.493877407287523
0.495491602838677
0.495941297941713
0.495782262006763
0.492573584666027
0.46708472826094
0.466754152768813
0.473324856460658
0.472270639885752
0.466564092401443
0.466625297293078
0.457835806893438
0.452465545071297
0.453359953864418
0.448033117408425
0.45639347487984
0.44716875591374
0.447150059303309
0.442902820998441
0.442952418203833
0.442617850285803
0.442465252043655
0.444165115484913
0.442055669893231
0.445809831313026
0.468288002657477
0.466752190954515
0.465741567272305
0.46636450217315
0.470525198713355
0.468965500228419
0.491900301644621
0.501998031781334
0.4975440185739
0.505520271170142
0.505018678256165
0.529954118513224
0.532741904356455
0.544793316848721
0.536114203761045
0.504014966430151
0.504377869079928
0.504438885789141
0.50036426060111
0.500297254066809
0.501397348834771
0.489604595244354
0.491064166507944
0.491584747775661
0.493561075494019
0.495511190053626
0.497048872853634
0.495352582747287
0.497248274264163
0.501691165722508
0.498892319049958
0.499211469388967
0.489828508922601
0.489718791655446
0.491390525873551
0.518917304817699
0.517705986610168
0.510613893361128
0.518878205417446
0.51556463068934
0.5153673316851
0.538767317545957
0.537528647684583
0.536811302205541
0.535185645668586
0.479558984103415
0.47964597105694
0.479133530827585
0.46016417725391
0.460162767648897
0.460754029847002
0.456125285163502
0.461810167686313
0.459857032340268
0.454739705270877
0.454142825571807
0.452797525977616
0.455958733270512
0.455621515928038
0.455147237964836
0.440200238780031
0.440151318721855
0.439390047400598
0.439553151033617
0.436825683155886
0.459540158851912
0.459437434256637
0.439292376385995
0.452656120505034
0.452426031972566
0.451562818085299
0.453974829305052
0.453659379273702
0.456255250155462
0.447606802303526
0.444927461705367
0.446291490239365
0.444874139507705
0.436008328889239
0.436763753506172
0.450765746438753
0.445744209368538
0.446731699823854
0.44458451646036
0.446172640027964
0.444243542437127
0.423629531862582
0.438619060587329
0.438127237729792
0.438190410263389
0.436357720546956
0.42012872856277
0.420304915306976
0.415042355042163
0.411881779315304
0.413860472131098
0.412976896807686
0.412084149708545
0.418835475597517
0.41933005974857
0.418949051288405
0.417697462944414
0.416587310562798
0.411302529877753
0.405556061002796
0.407314350027759
0.422853955455798
0.419375458849001
0.412403729437166
0.412407511762368
0.411481728528601
0.424312636567447
0.424471496565869
0.429671803522307
0.41827389635972
0.413025230454448
0.405537323545858
0.406893962165225
0.406495712083033
0.401078538568595
0.390949361590548
0.394079021191332
0.39400790425853
0.381948476787511
0.386102691401624
0.38461468269161
0.384397194793393
0.347491312311866
0.349741691121901
0.341077308027423
0.34174303505747
0.336422780097501
0.336436275707679
0.336796158733643
0.341411112301156
0.340703736134196
0.338502771180793
0.337833112289775
0.338064925927653
0.339615960118555
0.341942297162254
0.340145416332863
0.339814525544464
0.346405025751038
0.346768939847588
0.347581646154639
0.347744304496597
0.38763687409633
0.386808079891304
0.40420570014347
0.405267581526397
0.423423466706277
0.423415867917157
0.421744223010892
0.430294778463545
0.439447366998543
0.459440152452178
0.462394518685694
0.462274965577697
0.462653469697869
0.478320073222697
0.488354843755132
0.495213361096292
0.516198404239534
0.510842499345589
0.509349883742952
0.506963439469368
0.506399851074557
0.520025030975478
0.520494605084931
0.51904344740185
0.517957732990755
0.510475340321455
0.515669301124953
0.514041869714829
0.515806131102112
0.515579297590963
0.506531534935514
0.495412663945641
0.499869703216489
0.496159898956376
0.501213019071282
0.498445882318235
0.492972438257444
0.48966998147436
0.488140736186338
0.489835814847809
0.489335870053672
0.487521183194754
0.483578133023278
0.466199073673329
0.466594036449467
0.435691497155151
0.408265268693178
0.408899018914117
0.398490634955647
0.399909766023753
0.402430914755333
0.40204617085686
0.401186525803055
0.401834255119148
0.401382605370612
0.402215489958428
0.398087097337768
0.396717480841297
0.396600666046205
0.396146696494535
0.394157834089621
0.393960494954409
0.39487963327866
0.400787112153724
0.400713534073611
0.419433927155707
0.451694507203606
0.452313279778485
0.473884979379461
0.478521082572158
0.477435267892016
0.487312668099849
0.488549193403635
0.488400019546538
0.489884563515203
0.488604987376072
0.505327305723859
0.521918473875845
0.52137504101941
0.511424823292909
0.524082430216922
0.527541282558281
0.527171218456866
0.518395821523542
0.516048792811249
0.510104212891661
0.498323878132828
0.498383178725619
0.503539186881466
0.503508177782828
0.504862045746745
0.481405861147072
0.481578106831305
0.477254662733545
0.450173004926635
0.449233406887929
0.451746207091447
0.445805893287047
0.446676969208932
0.448625409866426
0.448668279307171
0.447936542314541
0.445728529318921
0.446602117625538
0.443907861136853
0.443971192599133
0.449762873252227
0.433694067875975
0.433091025891193
0.428907090854263
0.421566114054854
0.428796506147549
0.429236437375168
0.420921734265804
0.427250012629825
0.411299407836035
0.409693970207025
0.411950134695175
0.412058343255696
0.413403410897665
0.413525927837392
0.414002126614795
0.40991240813474
0.411270334046259
0.413520648903152
0.407327939484787
0.407881215927537
0.418253183120164
0.418691608438873
0.420991696139315
0.428054373534548
0.420769255950011
0.419278146851592
0.429084941076624
0.428084688189335
0.450731856618232
0.45447310620562
0.455803693770423
0.456975299946071
0.45066943175433
0.449819752340093
0.450165618728008
0.462129257524753
0.462299659977689
0.461153617992507
0.460861138667293
0.45917653670425
0.458718519561215
0.458554195002901
0.456791137978967
0.457227720748919
0.470293801181801
0.463091408657412
0.455629775411077
0.473154252090126
0.473357954216238
0.470990121024723
0.464736785880696
0.464653181660804
0.473162063494046
0.47436392115099
0.473116670470537
0.473175738559965
0.458859267344864
0.448061071197832
0.462613440508195
0.464108531130239
0.43502127251664
0.433558348585874
0.433451741224999
0.433388136409291
0.429354427940255
0.4280512978147
0.43382802963072
0.432650564100667
0.430839512893892
0.432012363412743
0.434999260066712
0.433457602854504
0.426266955870465
0.425049004065545
0.425595073986418
0.424627308981849
0.432786916377949
0.439413511073815
0.438285370747006
0.437746297653768
0.460241386747386
0.455873779011403
0.459984920972474
0.421585894298379
0.426609584353329
0.43392220694692
0.431371955454457
0.432068698326729
0.429382692067937
0.425485046458958
0.425836861764246
0.427184620097888
0.426355451781951
0.420326576126609
0.418310971991983
0.418624686055249
0.418620753535709
0.41058015115042
0.409924217062079
0.410272441793019
0.410609547017895
0.411676746884199
0.411734931399261
0.44328575350563
0.441625242448135
0.421416833398953
0.423329822800573
0.423515892273345
0.423018711580291
0.426161037837913
0.426317968316097
0.426064105449944
0.434002415908986
0.437813770503845
0.42645065994235
0.409079129968178
0.409272775987233
0.418926806232405
0.415935536682836
0.412443385363917
0.416249549280134
0.418754680887831
0.410942994606334
0.410320760007209
0.410160278892546
0.407260295405052
0.40748783699202
0.405716846631492
0.405662782425994
0.404714761088654
0.405346308769764
0.404272277545119
0.404474147825262
0.405028622475001
0.414311373331485
0.407769480955358
0.407770329867063
0.404388680909282
0.394721087470271
0.394644911457603
0.39292619296838
0.388692628794242
0.393460308667188
0.394098047649862
0.391235054661942
0.394087026478487
0.392654809749522
0.394208450104065
0.397270896809783
0.395132152218343
0.395172485078425
0.395890559327694
0.395751031068387
0.397346029291022
0.397045773550417
0.417476931063349
0.387199544760389
0.386990394298149
0.392620751386004
0.376546970968315
0.37632022978225
0.378659158134284
0.378775794803728
0.376200662574225
0.363608784575231
0.371280483985173
0.372211614818497
0.370860446808103
0.370601025986677
0.371012987901372
0.366982494658358
0.362195228314389
0.361689933618373
0.354856455737777
0.349875002886478
0.350296060376331
0.354891692116292
0.351472479617866
0.348561347608501
0.337189316430815
0.338148827121854
0.335253042530284
0.333667669311757
0.334371656321596
0.343469529245087
0.339452207131734
0.339360189395229
0.340311436797971
0.333342840271931
0.333628274256021
0.33391055089587
0.33577535650388
0.33250007152194
0.337017564873569
0.341530714581611
0.331190034605331
0.338859461833327
0.341034350154226
0.340559784362899
0.361882435544994
0.361591011462177
0.365684074062398
0.368659618958725
0.368732480872732
0.36887576070695
0.375229533047629
0.375475389538368
0.372482518039429
0.381015692506213
0.381895089881572
0.385951188371382
0.389097036867363
0.388818791946161
0.389219055052065
0.379195791552285
0.400994730067194
0.401324475649856
0.399727058536073
0.415174820053681
0.415040141650058
0.387321204266317
0.388888255511249
0.388765133410472
0.389122731655362
0.390210050359358
0.390220883343996
0.387393271126822
0.382870056391657
0.387617098718316
0.387614417736859
0.387385396262712
0.382185895289752
0.389904825009338
0.387105492276203
0.39735856553676
0.38469338765109
0.382525030029009
0.33456181066587
0.33404461962016
0.336290446528236
0.348129765626958
0.347761687676899
0.340794484643647
0.339573461230275
0.338299589924184
0.330976705620673
0.329335247073752
0.325930032313353
0.32466521150785
0.320381434929493
0.319906073421514
0.320390770473442
0.320367530521828
0.320153987263268
0.320499888148028
0.321812941951261
0.32094701911808
0.35821251420507
0.356123117801975
0.330883739841963
0.331001944093542
0.319423940184832
0.32386790145928
0.324673690491446
0.309714246773429
0.307023783389456
0.294783154124337
0.278130749313759
0.271649495293187
0.273868039430378
0.266568272464192
0.266395018375845
0.258507749507911
0.258411260297682
0.256797707493632
0.249364755096437
0.248546176277323
0.222445401780301
0.214859724499051
0.218056290906766
0.213168192866428
0.215378927286988
0.208445273157649
0.208490516692953
0.211049828361813
0.212939589479921
0.216699056294929
0.221611190673125
0.224886000623682
0.224684323095977
0.228746761362037
0.228538690971796
0.233536003686894
0.227392380770959
0.228434445280661
0.233142893472663
0.234113617357468
0.265417420715996
0.283176855435326
0.285316284045763
0.300272992659904
0.300578650156551
0.332457212705301
0.33188825944269
0.329487710190373
0.328512677244097
0.329916007001832
0.344329635600375
0.343900423416921
0.345153339615588
0.343623186927366
0.347545189632209
0.347743137558675
0.399510696677436
0.396731414888738
0.414519125595016
0.414177118173884
0.430644639394433
0.431082526563657
0.431202698640169
0.431768134878894
0.43240331711936
0.433608919202317
0.437841095817382
0.475701347024848
0.484331256753812
0.481249866963894
0.467488270518108
0.46395632448894
0.463102317995704
0.471500989007343
0.471383732050003
0.468478019874315
0.466373598951873
0.473502488266036
0.475882092563153
0.47526676472345
0.470160513264296
0.469650067077306
0.469730677077884
0.466244558834055
0.44394025003331
0.443940304561027
0.436187427541664
0.439776521590111
0.437020256418977
0.438839514202895
0.448312917494374
0.455131419662527
0.451312701628276
0.441284304160078
0.440828424558174
0.442798871030168
0.445258466852363
0.437290365075616
0.429082204454358
0.43036264915514
0.433114413111176
0.424198623749497
0.422205295659526
0.418893957311051
0.433976451399263
0.433588035581702
0.441037453401585
0.441374754063499
0.4397088398312
0.42097965313705
0.423888061917156
0.414284507883018
0.409311858395498
0.412843666647174
0.411580335071722
0.41099555705533
0.409223623998518
0.414867046573066
0.422085260160048
0.424095311990207
0.424152409525547
0.427606563108485
0.427160681294457
0.431894795623371
0.42806004577345
0.428008981769976
0.426444442259003
0.424844009701294
0.428579721906122
0.447071051027365
0.443483305785723
0.458810362998477
0.475480305429299
0.475573136568253
0.478082797607049
0.47976396021558
0.465847771895873
0.465886965579552
0.443273296161965
0.441209334936272
0.43970210824777
0.442305458837572
0.445541052451751
0.445390951986958
0.45103519626672
0.451607823628649
0.449854532745433
0.45112964199787
0.439966808278694
0.442454505036436
0.424993070986445
0.424961691262364
0.424915361456954
0.427562675456801
0.428373345920724
0.428308044983833
0.435867640521785
0.431919662759803
0.442651805066846
0.427445102765732
0.427787379078062
0.431340141108238
0.431402526754203
0.431126487372702
0.389811954375551
0.389618806568375
0.391263491180613
0.384006410970156
0.38303520665742
0.382309526432348
0.374532624813126
0.373251155731714
0.373224992808341
0.373115711291914
0.372759939967662
0.372218759375
0.356894326513931
0.356329742051452
0.35702584219108
0.360694581138781
0.359213839432883
0.358281918457856
0.358255506352538
0.358056722918166
0.380590508719208
0.380752825168083
0.379769817168631
0.386806454002457
0.390606224417514
0.391360507171926
0.415535025025332
0.413504019607745
0.41182915268689
0.40882183442852
0.404304749404054
0.402602470696648
0.439311333205241
0.444908330373729
0.449219366202352
0.440094569383415
0.435809232445312
0.429450305957245
0.424708308431543
0.425679769680287
0.425049626770704
0.425014209122096
0.415323341694212
0.400323045171271
0.401570638629179
0.398119439727151
0.35985597136647
0.36104864200453
0.361349642604287
0.360925874300398
0.357036579122308
0.357557493720196
0.356081040032503
0.356029228236732
0.355458727327285
0.357465653209887
0.360353683302594
0.361903667357959
0.363173219861941
0.361642354143749
0.362294356984655
0.362142055719497
0.367037498738762
0.375727894750734
0.376365995628535
0.378933291655632
0.435591157156617
0.434789363336644
0.434276844490767
0.441196365595019
0.465661719652022
0.449418973435772
0.455300222547623
0.450983010622855
0.457719201561689
0.470195080641689
0.467127710472467
0.471235692081853
0.473553148135892
0.464424130188493
0.462747734052496
0.46050206600191
0.449417444925205
0.447918402913442
0.435625846315293
0.435434783360827
0.435140860516986
0.436700804549466
0.437937040697115
0.410503851898235
0.410929359976025
0.419090415838369
0.418931973750209
0.422271788949564
0.409929156340889
0.409455442912638
0.404043060442177
0.405797407916282
0.403941561109429
0.411301548044081
0.408893050912781
0.405299985375553
0.410440187442689
0.410671965652462
0.419356944138425
0.417912083897203
0.416456710066075
0.410730596704639
0.404916214845639
0.428234742394344
0.418803629088397
0.416603598468175
0.413828286649608
0.413895105100156
0.425705582520929
0.420462128736229
0.428684314770998
0.414328407474851
0.413528880036286
0.413389536783169
0.414312200213958
0.419805903739982
0.414477531093597
0.41383396214481
0.408447332979865
0.409389419835138
0.409164932365931
0.415986713033477
0.421821669809701
0.42181393742458
0.431738824148768
0.433497130483859
0.436689502447318
0.436568418875143
0.419380135644776
0.422164427431788
0.422140317264997
0.43849022192733
0.437622102540028
0.436186033420801
0.43177288752714
0.430575237651062
0.438634569057072
0.441310849201581
0.446200489024652
0.446420541855011
0.44997060344802
0.43350229438515
0.433378690395165
0.433323222501902
0.426308279035956
0.427484235319067
0.426856947741301
0.421930181611907
0.418305272328757
0.421136550343141
0.408030687336208
0.407330525742285
0.39019748979049
0.38746005397788
0.390716725283852
0.391470555530111
0.384867389933372
0.383786035809803
0.381092772890299
0.380775071540048
0.378738324073141
0.384395232079895
0.384642557876912
0.381346149401687
0.382679413590502
0.38394317470437
0.381407626820854
0.378196551758147
0.389869360166182
0.386579059425125
0.396085358442959
0.396611187001636
0.418523725251079
0.423823689041981
0.424506430884511
0.423969503196371
0.43570633192202
0.434521393872024
0.444223247624156
0.445012357138253
0.450639923430476
0.449462543392273
0.451572060167612
0.463468265830781
0.467948586949034
0.463416375297282
0.474714046108087
0.501521089063456
0.503064091051194
0.521627756633546
0.524766042009987
0.523827347717998
0.527663656192037
0.52928700070141
0.531594052241534
0.53392135769499
0.520119485315045
0.512324481880479
0.507820667808135
0.50422919583296
0.504362888585753
0.50926606635798
0.506845227530277
0.485871026172128
0.489819598107189
0.496606782988108
0.494678598908737
0.491423290146175
0.490956550362338
0.491923916206004
0.491240949149975
0.492079924718224
0.482754374862037
0.482331887959248
0.481860854376104
0.4782439349986
0.483912519663086
0.496910174956111
0.49477293048159
0.498720793769091
0.495381908203233
0.49736578707859
0.494868615488433
0.520545400744519
0.520356519686591
0.519717328601824
0.518593231873615
0.524727216374823
0.523381211743672
0.523521451326152
0.515008672239857
0.514623814842845
0.531944549571179
0.528755152136324
0.52062958611604
0.527021987964444
0.517431459778075
0.515127029683579
0.523939452416708
0.52317648296865
0.518767057949923
0.52017832073827
0.525984095696406
0.524792618094585
0.525030975269535
0.526690061035003
0.531118166463898
0.532112386805454
0.525558045372163
0.512347590297177
0.477104550319405
0.476808505472403
0.470982452304933
0.471583076650052
0.475974868695112
0.476138123968826
0.483253005045553
0.48464569554428
0.479119484601944
0.479233105300024
0.47623673493388
0.476119342658221
0.467166868762075
0.457743536960994
0.455282106178749
0.455301922486427
0.454971513869286
0.449700255182056
0.45203537021415
0.448095629922035
0.447372895917497
0.446586641751632
0.446030191888739
0.446097872016236
0.407689005373267
0.407834645371935
0.406176339902097
0.40619437681678
0.408016131897776
0.407414154058427
0.409976362731564
0.410093481458056
0.414024008739929
0.413217325216499
0.41453831899937
0.41436780305618
0.414429011726659
0.417384877618119
0.4172621367706
0.422623541885492
0.438668768599686
0.439224515983988
0.43920964615856
0.439911020325497
0.514658834791537
0.510227562330631
0.507362152355013
0.506651511089325
0.495072920728021
0.49402951225458
0.492270466195478
0.483339686524068
0.483440111262657
0.49409435995672
0.49128322909432
0.489424317490031
0.483738540503589
0.478406369688522
0.466095806452449
0.465268963831523
0.467346324394153
0.468221555546175
0.461655068431594
0.45170596816533
0.450187912093707
0.452002974968623
0.456729942694319
0.457008343551565
0.45109001695354
0.453095384656342
0.454748359238719
0.461290668083117
0.461199181449886
0.447291603639362
0.447868383271896
0.446966882514326
0.449800121605564
0.450172261119848
0.460402096836358
0.461732289473096
0.454954607901551
0.454554506931395
0.465723840548449
0.4776819007837
0.473651614046438
0.462983446086983
0.457778548154513
0.456207437482284
0.45693314014145
0.453702484538976
0.44502569048504
0.44364981669209
0.443392083781673
0.457811828525862
0.458761614057216
0.461396874613292
0.462139574679009
0.466157159150802
0.464387951066438
0.46216236420284
0.469252948715357
0.468598499109425
0.468744788076881
0.469210201465937
0.476875022887538
0.480386865116525
0.485481241871333
0.488021616796994
0.501248495676688
0.504501242442561
0.526184027080671
0.530904976345391
0.532125643379743
0.53354671859021
0.53365525327384
0.531453799283813
0.531359868373928
0.531007435835664
0.534292201576372
0.528042733143349
0.527806885402299
0.530037572932021
0.530878591655788
0.518857775533824
0.517539468856813
0.53316808505868
0.535649044793511
0.521397125167814
0.514298299547493
0.518267709588176
0.519055078016745
0.518579320315555
0.517517120049433
0.509747253720003
0.507967822625168
0.508963034975019
0.506964061571319
0.506598429279027
0.507197910336424
0.510648043911192
0.509492142348193
0.509569974983597
0.507552108749432
0.517534764739609
0.510795403396483
0.50394844334704
0.504289931000033
0.513383560377095
0.525153816551049
0.510388368599258
0.497845095803466
0.486404026283541
0.487009157703551
0.492854073007351
0.493582818888069
0.493396025357884
0.494937012200341
0.495313348925087
0.482556295175586
0.486168082893579
0.484114306818314
0.484321430397679
0.485752962109618
0.479899734871046
0.484315071960539
0.490239606484532
0.490740850041953
0.491935785986102
0.495360003018902
0.507025858996906
0.521747447191121
0.542825796014244
0.542826341100818
0.546204825135578
0.546910950400857
0.547819009761746
0.545829134501265
0.539908128977698
0.575985378521073
0.571469518457772
0.578305860059513
0.576807922484619
0.576902642841682
0.564250770520732
0.568510692756871
0.565042925613891
0.564746653309732
0.548852483354333
0.549032296042007
0.548916529616121
0.547950125309431
0.546819723839529
0.544940384113728
0.538350825267498
0.539151277624809
0.534978487561899
0.530187250677865
0.514646952319074
0.51387471806535
0.515517691289431
0.518292782298193
0.51829067765717
0.518051942283414
0.530182313475217
0.53000767705987
0.530897782439813
0.518345223751198
0.528262979029583
0.528567572535066
0.525372457029787
0.513088531935457
0.513142942108569
0.514342354974958
0.513092300178127
0.512992934578794
0.510072252103558
0.514933656125492
0.527458121102029
0.528323927338788
