# Supplementary material for: Financial Crisis: A New Measure for Risk of Pension Fund Portfolios
Source: PLoS One. 2015 Jun 18;10(6):e0129471. doi: 10.1371/journal.pone.0129471 (PMC4473272; doi:10.1371/journal.pone.0129471)
Supplement: S2 Dataset — (ZIP) [file pone.0129471.s002.zip › S2/H_HSI.txt]

0.664003553677211
0.66378601678674
0.580516732797694
0.577115723491851
0.574934244759773
0.569516293166619
0.566959219656232
0.566753767965363
0.560955493624304
0.560931407044771
0.558450115446511
0.554972529122975
0.554336263053161
0.549980720745994
0.54928729437197
0.545627074278787
0.552578371435269
0.527262408331857
0.526949528751107
0.528103393482906
0.52797976460258
0.521284637501738
0.539574385531984
0.538438033275968
0.534281445356557
0.536960652280581
0.536222293817359
0.528147597476052
0.531475048352864
0.530642921282001
0.520292410470506
0.522331600112938
0.52052646835123
0.522196136746366
0.510831858061827
0.510668757193736
0.510054209051698
0.5253123148923
0.52662361815682
0.522516217449917
0.52299887328205
0.523022458260089
0.508008117337495
0.509972847542077
0.506823225936155
0.496883575060051
0.495582825155735
0.50057456242398
0.500489331263216
0.493140205892129
0.49987422619374
0.498979594244115
0.489189936509732
0.48945495042272
0.497791031625059
0.495945982768498
0.495889515416863
0.498193100498135
0.498706893842814
0.50158545709444
0.492757008872885
0.497079959644228
0.513135275371307
0.511418951100533
0.518690574591485
0.526338415961967
0.52796355262452
0.52791846368869
0.526294087446246
0.537093118518983
0.537236585084409
0.538205920512695
0.561264268057463
0.557364471058456
0.5533089643028
0.562123928035516
0.553170295516414
0.551753870898102
0.551607754101234
0.551548335403328
0.560768738886628
0.560814402627509
0.560262440912113
0.557352468134064
0.526652722375448
0.529759448237826
0.518531395300252
0.518412816187483
0.517705451991914
0.518818044280998
0.51952154747629
0.51979166778081
0.521205099498458
0.52418438529216
0.525872996214629
0.525685434098962
0.529817795333554
0.531236245892654
0.531182519255488
0.531070206233577
0.539560128346052
0.539496861257904
0.540309813336715
0.543895107235578
0.57177748784331
0.574675649186341
0.609421152063215
0.610009329124164
0.617002231830202
0.62019865623195
0.615385843704003
0.61628992241878
0.610378085274699
0.61042316461336
0.614351747730088
0.61464712876281
0.61654739538103
0.615984048769595
0.616555171014774
0.613535364975399
0.613298964749893
0.609989085583724
0.602713556047843
0.604978900249233
0.631771415689302
0.641515655476273
0.641688154631441
0.641495559756615
0.642317830361998
0.6418650607942
0.653472246287293
0.645842508686029
0.64489380600768
0.644650017350101
0.628208496502383
0.629066720957951
0.638264926360052
0.637381129209279
0.637368532802552
0.642437684442889
0.627123937790988
0.631615589995545
0.64132698133048
0.642233968499785
0.641979474952703
0.635554466277928
0.635355910742147
0.632444881540229
0.635209406134314
0.635655363838975
0.633609137404836
0.63919441913888
0.649241269514193
0.641883252267216
0.661864954320038
0.662296708343918
0.666463103363985
0.668277612661709
0.66700019246435
0.665386645685285
0.69653528877729
0.688392383423639
0.673980381679101
0.665269939847673
0.662642914852245
0.673340444450282
0.676589256818532
0.679581417953052
0.668338582257816
0.667501222371045
0.669576767109112
0.670731504164074
0.66922165346873
0.680896714969182
0.668390690120343
0.661029626460414
0.661146412591696
0.648394027388391
0.649384191301377
0.650011911268486
0.645244242382183
0.648899155898188
0.66068212144818
0.666817038100678
0.654550592114635
0.654529741476403
0.640962794831072
0.642630833132894
0.620462702227323
0.620392929707538
0.614325477828036
0.612565627555193
0.612917225582047
0.605885725929819
0.610572382419417
0.610146602459069
0.610153650774241
0.611618085730549
0.611463210110116
0.607014690662421
0.602138485457851
0.598591255305897
0.598354320060321
0.590566067263308
0.595809637422592
0.59274364008925
0.598846485710828
0.59629600064861
0.613427145831621
0.609769777157382
0.615274508194162
0.607075687667214
0.60313368541445
0.609661337134389
0.604741972986867
0.608300940583337
0.608547383800522
0.606194621988348
0.606286834507989
0.60977811251383
0.616994441517976
0.621912992100913
0.622152846978946
0.636995392080234
0.637430221057888
0.642333080932371
0.63288068627307
0.633056739890913
0.636328427521862
0.641384824756869
0.642350774780244
0.65892712230665
0.656736771663725
0.652550085763661
0.661282413397286
0.66036961970811
0.660295845386068
0.678349355921899
0.672272842165284
0.658705691965349
0.660982566774491
0.661264923011523
0.650340451213377
0.646588674834891
0.647007317118315
0.647813101776461
0.659800650520813
0.665912788157857
0.653605491527927
0.654355781396324
0.654318321747156
0.647233980390295
0.641015956947254
0.64393141764269
0.643982688788348
0.644694699872181
0.644273927753472
0.636802079712534
0.637933874403425
0.649396904792321
0.648196662901486
0.645207961271552
0.650485798187113
0.652295004026349
0.645444203888891
0.643383936635769
0.644866985062606
0.643809372177387
0.626407124746738
0.626380368524351
0.626453248678671
0.622031578316488
0.621142724120852
0.616304775162047
0.615730656693549
0.606187835313139
0.604934092172955
0.608112753935779
0.607211192580909
0.607218735037091
0.603510233421076
0.599465280388501
0.59372511818973
0.594634726874657
0.586987913015948
0.58761298486242
0.587573873937534
0.582131748873543
0.595355167622973
0.595157767973486
0.594573165889812
0.600989512772869
0.608772716621957
0.609769818309231
0.60774644261662
0.617095322085626
0.61151554344972
0.608181201412996
0.610399325928761
0.607535906646413
0.612064302395557
0.61896663771527
0.627320667138423
0.627314019715169
0.642669163212875
0.643648764563982
0.643775618477232
0.652498261147457
0.647773740951575
0.644542578042903
0.645395442623439
0.646040201241682
0.649136095140956
0.656214840764619
0.663831305414108
0.656257902883387
0.671104281233774
0.684782625653219
0.685567471985297
0.670969369826371
0.670299045859542
0.669487138079795
0.663604436931363
0.663399110308488
0.65362081078747
0.652509087142178
0.646423983078922
0.652015673304092
0.652624593911769
0.65512281492263
0.655602732580914
0.655543498899208
0.655681490842782
0.650076331806611
0.649215559873635
0.655877689837917
0.655728421076122
0.654407464275414
0.654482361144731
0.673100246691204
0.674061976974534
0.67006502906527
0.679363634889622
0.665577370116254
0.684475303165152
0.683710993757195
0.694613832623049
0.694581579290671
0.702676147231744
0.680156360155051
0.679560332784714
0.679643308719434
0.677627608816165
0.683285139286111
0.684608759174261
0.677640708872006
0.676375517979807
0.67078051990243
0.666566610644487
0.66334481761161
0.663481796130092
0.656125168911521
0.657593083936597
0.669810762967075
0.670582623852252
0.658125704209916
0.653598280019303
0.648616895878638
0.642704056799074
0.656563459450812
0.651156373208987
0.651157077728585
0.650981394739272
0.631467116827926
0.631412751928802
0.635389693089658
0.635027372768547
0.639287032872392
0.641366860357314
0.614061376570634
0.612666627303596
0.618261731422146
0.619387348752062
0.619469595166886
0.617734078865222
0.621024299384142
0.623796671142852
0.626333213102998
0.630041116167848
0.617630065439873
0.621162785981025
0.614063033093223
0.614949538727727
0.6251529578294
0.625245343050652
0.616878480029375
0.613863296212655
0.61082573933172
0.58547360190687
0.602742075135501
0.603949169171108
0.604210203577508
0.596834282523223
0.594155309167352
0.586988924696537
0.586298086463906
0.584460577299935
0.5850781807788
0.582398218415234
0.579033777859646
0.577276026926561
0.579859681297276
0.573075224515458
0.575742587973541
0.572790314710067
0.573439820809158
0.574627705262322
0.573210944118143
0.589737511058824
0.585854580954399
0.584186224354158
0.584119744683626
0.589690862477432
0.590269491666363
0.590524888189803
0.590708826715463
0.592678586544612
0.592871491253005
0.596593937686729
0.610513051185556
0.607426962508498
0.609458571434029
0.61257685337398
0.612715507092918
0.618088049663566
0.619608179209504
0.62036114049479
0.625659284096454
0.630629096641373
0.633474551698886
0.632642181607158
0.632841940209165
0.633548863038788
0.623075098163979
0.637992058251675
0.644625679715168
0.633753255129715
0.633527975313885
0.632296264155876
0.63261494212059
0.641361353020248
0.641671888039705
0.655738668418518
0.639561477956285
0.635674960413288
0.635058487053586
0.636439702269326
0.636073798028591
0.623355543295135
0.62543563772843
0.628928640841952
0.627126336329668
0.622918187366
0.618640086848428
0.601763240913279
0.601250538411467
0.603948125257697
0.604109348143291
0.604980286047138
0.604970643440945
0.597681300374298
0.59677574684784
0.593827296469695
0.600926071178715
0.581473600540629
0.579347498723286
0.572151918339645
0.572863183547896
0.579290863196454
0.578817326184739
0.575074954253913
0.575711821191576
0.569493293112905
0.577286206518548
0.587942721541988
0.581548679311139
0.578929592225504
0.577343294352237
0.5761089649321
0.576000362006606
0.581218878837479
0.571481765235969
0.5733932892859
0.57350290101802
0.592493067630641
0.598489242281422
0.608457902966416
0.598865110974789
0.59952614763638
0.596085421753298
0.601460012881613
0.601758108250321
0.615670244337951
0.614629988380553
0.612510651608724
0.622325264327408
0.629016586459843
0.630228588598842
0.627943299546537
0.625475947861286
0.620948304509958
0.641704587033376
0.638957619474124
0.639816605612156
0.632231490247694
0.628946045513445
0.628230877404662
0.643380779544346
0.638204521059067
0.647666523000217
0.640517964430886
0.609386090854085
0.566108835479152
0.563004427220017
0.563684977821171
0.561326805828371
0.56038762590482
0.560342595206125
0.561260042293142
0.56219326515579
0.564087118506811
0.561299393491942
0.561759205647919
0.560541808926878
0.56001472144944
0.561639165231072
0.558829641221799
0.555890290949582
0.557015088703966
0.554297874761832
0.552795216866517
0.564295048620408
0.595022050949925
0.590934018356779
0.585973907124498
0.584001286385317
0.587377065921005
0.583615399421789
0.584492678881271
0.584517679608929
0.583388323119414
0.58584788282506
0.586516596775836
0.587894211020564
0.585813211933262
0.584876365469077
0.588518684806303
0.593425663954986
0.591536993070665
0.589444598060842
0.588908644867678
0.589465717683992
0.584644981859962
0.594406576558345
0.601392225047133
0.599999485536361
0.591209395086223
0.596785331456941
0.585024476649827
0.584769807559787
0.584032277274485
0.585772201159769
0.585171028186901
0.580828031973566
0.576588466551241
0.577379867856255
0.576902417175165
0.576615691325944
0.577067545567187
0.581970467658723
0.580309364233893
0.576818198394825
0.577042812787234
0.574803320494141
0.570381189675857
0.575582743796426
0.576874199788796
0.576123552105921
0.584840014367684
0.58523056467811
0.586757456635563
0.582908490651374
0.58296925443111
0.581991162860634
0.587794780494951
0.586737269079561
0.567801394525624
0.568023204757806
0.563898321873151
0.554047035736931
0.558555487223875
0.55306071031594
0.55445491411101
0.551937566266881
0.553036733150863
0.55363966769848
0.55613992278612
0.553644015966384
0.554588882611758
0.548527335442102
0.545479264712123
0.546403412697067
0.546132217533727
0.541384414253132
0.542619632312859
0.543266631494744
0.543582695327408
0.538444996971681
0.541967976141764
0.546933195572611
0.535653950810419
0.536041204474545
0.541495315176294
0.544919486205155
0.546376300686912
0.545962238449983
0.545715130814648
0.54842775446846
0.547460070098837
0.553435506272584
0.556393624257811
0.558271199456211
0.555508585225968
0.560153332773893
0.557485256961428
0.548270730812067
0.562326103803321
0.568858419565595
0.565376641471354
0.570823397769856
0.585729137997172
0.589969757759161
0.589859399719232
0.590140902289895
0.566893182592293
0.565943529751209
0.561179572357092
0.560114452744729
0.561377454646438
0.560137712276691
0.552751581158221
0.538415937106618
0.538940310056745
0.542993199471238
0.524857566587188
0.530824778874734
0.531195005559823
0.531206034165892
0.531527500916132
0.531564993037498
0.527149744899689
0.529009991254101
0.527538193859138
0.52081128715801
0.531975416352752
0.532777386690928
0.534613972343579
0.53454490863064
0.530615546531198
0.526916497804707
0.532353334166711
0.521948352557355
0.523692248643086
0.514676320042832
0.527417334794682
0.525092802659642
0.51983762019534
0.520207139247172
0.51859115694382
0.514077283526909
0.51414555315854
0.514744884448841
0.516128150063354
0.522179687143708
0.522161986660186
0.509802584896791
0.5115874824255
0.507332163673417
0.504897362441032
0.508016431879948
0.503005083287806
0.520080654062036
0.492373888643062
0.498684339190547
0.502003589949807
0.492725536586939
0.496276429274956
0.490729382181835
0.490992378404379
0.489200623560736
0.483937728430465
0.482249050487615
0.482250115097395
0.48107710392387
0.480981076137321
0.483806930946393
0.4769673020113
0.479908145847941
0.481994793983703
0.478633034300931
0.473290361263997
0.471379982225498
0.490226591107003
0.487773844899711
0.485866316365074
0.489049711186244
0.488873656181315
0.493975010126452
0.494810629483704
0.496231462703872
0.500258987045027
0.49970847028547
0.499712328831339
0.501260918513338
0.494330844839365
0.500052350051315
0.506495556329284
0.503787456674974
0.502644554179885
0.507220515834936
0.521915634449543
0.517387985000592
0.517507778736772
0.518166532006437
0.521482260455956
0.525190046070491
0.524862820442609
0.512277440933951
0.51382100735832
0.519143205463652
0.528683787115809
0.533343609453562
0.533065860683878
0.526624777172827
0.531644101286287
0.531747971247887
0.53660493658386
0.531421903368961
0.536424095200868
0.5329950961123
0.52718415199898
0.537137386253442
0.525847747976172
0.521090891187057
0.521304890992939
0.520358498802344
0.508704599069208
0.520322195166489
0.520039043974882
0.519359005025627
0.519359005025627
0.519576699143972
0.514838007206598
0.513093539524788
0.514624725665326
0.514837977639113
0.512019501197379
0.51916317986859
0.516783801084339
0.501487326475917
0.505775913372256
0.491408488344962
0.496555903728035
0.473710830319101
0.471727049451488
0.47553683830952
0.482122405056786
0.473141248681324
0.472450998251493
0.470810395630854
0.470213779196679
0.465860226483204
0.464875890018275
0.467606752972013
0.466832800063876
0.461823105525098
0.462992392445518
0.457082608581896
0.458087024129873
0.465503725612105
0.457573567789382
0.465851649270673
0.460022488589063
0.478051624374303
0.476471426707963
0.459757452721647
0.457602400095527
0.464981378099524
0.463630732936757
0.4634806582797
0.430701879450984
0.433158872735553
0.40705945178028
0.386914038959427
0.380790776276532
0.381136278313141
0.378764547248178
0.380324965222007
0.378053084838462
0.376810259258606
0.377122366964637
0.37504584536185
0.376189279146479
0.369684486867145
0.366387696958356
0.369536188390765
0.365007004897667
0.36501240753575
0.363703858367348
0.363555903666282
0.374192076037142
0.374247875601897
0.39028406424971
0.409363743849614
0.419881981543662
0.421932683342005
0.426513838520881
0.424474874428837
0.42858454902149
0.418204899199988
0.421967371165283
0.423950387616934
0.420518419727759
0.437290492344978
0.44942290285296
0.4496629974893
0.467815841748368
0.467146827383515
0.469692022746749
0.470841842433373
0.470922152040651
0.469364897695902
0.469412359937168
0.47484706739186
0.474819195949789
0.472991914156848
0.471838135172502
0.477164755380634
0.473901004119237
0.511060618858713
0.507187840779094
0.512339696252913
0.530372723780663
0.52945407549917
0.52857571259915
0.536075575758669
0.538884507621339
0.539899039257147
0.557991597604061
0.562949740221096
0.563474326326456
0.569818526254989
0.561970340683859
0.562581990259452
0.564526578473385
0.571711896380034
0.571681726907595
0.566776585792962
0.584297659377438
0.580507456937791
0.592358731242679
0.587895947009207
0.59676056919958
0.582783797324156
0.584094566788827
0.575434273497817
0.579381581376502
0.560050412749989
0.559363433001773
0.557352073633423
0.557912500703577
0.549847793992748
0.546004738220865
0.543379912662782
0.543018042862281
0.538869307875133
0.539230384035951
0.54252413696346
0.542507878273038
0.541445567384561
0.540907980461491
0.546986563910272
0.545701896256894
0.554786181529201
0.555182008829346
0.555649795054787
0.554230692002468
0.573193211054562
0.568873525676132
0.567713355299081
0.565465249339986
0.575686902951917
0.564416758315741
0.571229015360412
0.571730393648702
0.578139586169041
0.581661854621857
0.57627185455657
0.57420648591163
0.578879225674535
0.579396146549745
0.580373448977781
0.58184261849029
0.573001356477405
0.57059754001722
0.574192843319816
0.574212802830667
0.567179686681374
0.571901869663637
0.576919659848033
0.579582724326632
0.57964050503405
0.608237451346475
0.608237451346475
0.60363130349963
0.603413555287887
0.592569317037085
0.599289344252051
0.602341813829415
0.595776128190013
0.596393063885515
0.595667758537855
0.594642898446909
0.606310044284108
0.609518169765102
0.610429055944908
0.608896771898172
0.620224092109823
0.608748530596087
0.609004637145446
0.603184580326126
0.603176640973053
0.611740656668248
0.585713001458699
0.583110579903057
0.582591141384757
0.590455505495159
0.588432505913049
0.585591992344962
0.591916935777417
0.587052310157561
0.572162696547394
0.571246045991995
0.566833387664864
0.558279568260759
0.561029316647413
0.562852140896296
0.526885094631385
0.530350256354154
0.53039966934518
0.523075755560874
0.519699960772209
0.518481357325713
0.508868322032043
0.511049283153254
0.498592917909099
0.497837709247884
0.497635118750209
0.49804153580345
0.491810183506017
0.492560685345766
0.497075515510273
0.495941848422935
0.493122888797177
0.495971807101254
0.495901538821144
0.491482640167155
0.509019814793876
0.509006320096798
0.507971559422038
0.515314094030421
0.515308287208767
0.516554869912363
0.537358216037939
0.537192859345499
0.547329602788058
0.54958266889838
0.549391312459651
0.537325011054093
0.549978115763743
0.550982045115231
0.524565912269781
0.526856380708041
0.524007043166878
0.519396266681934
0.519058231909111
0.521126659606361
0.522929674586297
0.510918759377924
0.490587682982092
0.488310247661302
0.455865264341151
0.437194223923556
0.431113847771838
0.431142655315188
0.432222518337591
0.426990671924415
0.42630448550012
0.42828817698345
0.427971687753325
0.427628613424334
0.432562291251169
0.432701108669329
0.435004912031394
0.435485416659058
0.434440226951039
0.43565046755217
0.435840206038327
0.439112962743698
0.447724860582174
0.44873454894275
0.479011937197388
0.518542472022951
0.540323382074491
0.536100043170507
0.5424308545293
0.576718863053991
0.585727105811366
0.56954529887188
0.571466180600037
0.563930458669483
0.560726025401942
0.553563369523276
0.553704408037874
0.553037706086337
0.559344772524908
0.557328906287056
0.556654122169636
0.559630977844617
0.562798829340022
0.546509607420292
0.546169203454371
0.543955647013611
0.532799090739827
0.533458339698295
0.529191615287149
0.517478666102766
0.516834675043408
0.525245881929827
0.514701515928128
0.518225965768891
0.508035375011224
0.511523964369413
0.503596524419678
0.506827178803864
0.501532171432435
0.502414835006317
0.501241564226201
0.489011495852885
0.484646227306594
0.491175244938465
0.490967814117036
0.491970718408044
0.492652422018507
0.493022022789443
0.494080203730849
0.502818544911231
0.497429467671063
0.491051499033214
0.498561967566953
0.499411501815808
0.510941437789579
0.508773519497691
0.514613336947488
0.51398363448711
0.518210309712793
0.517818150582411
0.517955311025338
0.537546037992639
0.53853705625482
0.535754230426515
0.531008222366996
0.520460689624871
0.530977922505755
0.533574882573642
0.531546896287341
0.531564073071698
0.541618850612141
0.548263692862548
0.547956339458479
0.547950106981915
0.535343855125212
0.538767939334899
0.54267173741659
0.541658907996581
0.544411774659069
0.543697304715732
0.546220958733149
0.546263363800523
0.556473987797941
0.560495904949241
0.568249719773227
0.59137354149628
0.591163352827996
0.583446043879057
0.586277403420459
0.582551593988268
0.581531836350218
0.580478435329456
0.580910122885392
0.570202457166369
0.58123996131204
0.580636977507472
0.542451354655102
0.542639571684388
0.533679597542729
0.528754284181505
0.528571981492883
0.528422797382867
0.522321582573942
0.522196838550108
0.517272046781375
0.517264683146913
0.512796339204021
0.515396015686197
0.517920730308912
0.512914416673325
0.511178358826953
0.515656719725739
0.510937338340433
0.515197428418595
0.52010908131591
0.52022332713073
0.546892858546366
0.547400261187349
0.558843318252011
0.568389577428148
0.568495477546955
0.568232040529962
0.578279801819776
0.577345922222558
0.588134468690983
0.588004453443545
0.599145136178417
0.596313762034706
0.59627111275329
0.620605335848981
0.622913945783825
0.624603051282388
0.65146096127949
0.648287042893575
0.648375490500369
0.649256029212899
0.64686167685442
0.652933094960012
0.648667872894584
0.651589206074022
0.652508847358304
0.627239110220761
0.630781733928815
0.627050608063175
0.631715021888305
0.631984441353096
0.636628731035512
0.635061664694615
0.635119070396237
0.635402940456086
0.645705323608348
0.644160949138241
0.6464314840497
0.639887912057799
0.637852513364167
0.637561377326706
0.640020591792707
0.633556721524816
0.639104564319974
0.639767104530862
0.63915603456764
0.672812669476933
0.674864708832542
0.687854190271013
0.687616119687365
0.685569953882044
0.6520852710781
0.652838805793463
0.651848027277636
0.649916617380524
0.647556671274951
0.648871220172211
0.646449131912791
0.649606690925747
0.652423147533497
0.652818938544817
0.64822772477896
0.654295004730903
0.652431419353732
0.652504288408924
0.653218273046925
0.65326288000005
0.646543029433521
0.627151850455515
0.627489548053613
0.628321441801575
0.634994975133568
0.641646359778561
0.642076208719954
0.642853248955566
0.64435469251058
0.644644010698906
0.647101688371735
0.656331217195979
0.651902361803161
0.647756378099177
0.652315150762634
0.65443385873583
0.64791158636634
0.645483579159729
0.645139444574177
0.644584174164516
0.651935292899222
0.676996825479702
0.672739424059288
0.671545592016233
0.680743994673845
0.680952392812705
0.67838859728028
0.644665437387142
0.645267370585297
0.635502081639183
0.635343851122211
0.62915119464296
0.630860271363171
0.620283664433636
0.584039322537512
0.583649525223524
0.582657792097429
0.573921847010996
0.56960710454792
0.568465362929055
0.568168110058044
0.568446627874644
0.569137112327274
0.569434742207916
0.573213715457598
0.573194170117799
0.570212102936752
0.580034031137247
0.572750894372019
0.576250211597773
0.57620099823834
0.578884204209249
0.579719844589277
0.585372726107277
0.62174660708991
0.62121429863811
0.620906485827971
0.630776286184997
0.637545043103929
0.641059312234361
0.629040490948392
0.629197646921918
0.629535631235808
0.629535148039859
0.61567305263864
0.615564286098597
0.619662987906139
0.619990340522837
0.636323621182926
0.619968012723432
0.616376920865083
0.614213059942115
0.607278364436201
0.608495947336346
0.607209821712936
0.606202917599695
0.603616788707262
0.610202392977152
0.606036288771594
0.60614862601532
0.615035564661323
0.611407018211098
0.601455773857038
0.601456094915634
0.612504853053865
0.612005204246997
0.614878341453451
0.609651727474188
0.606313978433435
0.619368231720952
0.620383789207812
0.619638857868515
0.624903977314057
0.626223381214775
0.625765743129119
0.62750144289758
0.636844709298991
0.637099331126883
0.642027518124556
0.642011542442292
0.634497033458948
0.638223259595894
0.653781079392572
0.621263130046811
0.621014271664761
0.621761309288127
0.621768289300086
0.62317295860145
0.627344958130267
0.623492502634918
0.626532892423628
0.629885247166653
0.629005606688838
0.629024531565991
0.632182605990057
0.632847837403373
0.634153174375462
0.633201119208799
0.639148508150244
0.635546715832417
0.643183234419095
0.639030339243888
0.639320196882044
0.685482442995308
0.68612040715976
0.685425605829458
0.677431452294221
0.688932663181815
0.688597754753736
0.700543035806667
0.696341217640973
0.696227637653808
0.707951368315549
0.707972723431778
0.707975531002433
0.704854506429437
0.710582776930857
0.715135689601352
0.707583205287109
0.701131613973768
0.701450358987793
0.697087004518254
0.701414462073891
0.700402636203297
0.700402636203297
0.701226898688818
0.712857195575374
0.698005845125767
0.684036511418993
0.68346241826534
0.687005322730961
0.685091896985209
0.678921587287108
0.678560429172296
0.673820207700611
0.675836651635866
0.675704180863544
0.672140882372657
0.67302527009079
0.67495082725225
0.674428771986724
0.685098084583387
0.677675252191927
0.677318245431155
0.675586944601278
0.67541019192893
0.673006253754083
0.67380193885291
0.68013894166886
0.680539547247586
0.679369150392815
0.672345527546155
0.677304437265298
0.67324405064354
0.657814005838059
0.658010542484561
0.657138250988524
0.655098696769292
0.657755362432831
0.664425530840682
0.66473692086163
0.666805719978243
0.656685984095363
0.656077505150195
0.656637241284176
0.652555463218478
0.65430505721219
0.658491261472402
0.662463096760387
0.662617499865737
0.663323064372908
0.654612400654621
0.655030032049627
0.656471684063683
0.676176550367515
0.676546151404776
0.649446899776597
