# Supplementary material for: Financial Crisis: A New Measure for Risk of Pension Fund Portfolios
Source: PLoS One. 2015 Jun 18;10(6):e0129471. doi: 10.1371/journal.pone.0129471 (PMC4473272; doi:10.1371/journal.pone.0129471)
Supplement: S2 Dataset — (ZIP) [file pone.0129471.s002.zip › S2/H_Ibex.txt]

0.599639677479137
0.598436358942937
0.598039757650782
0.597401105238932
0.596533762976973
0.570446739649712
0.580955067664727
0.57884312553976
0.570471766292783
0.56956131331765
0.546024897099302
0.546261038893261
0.548023907246452
0.548437742801614
0.54750777497533
0.543951586529386
0.542363639733584
0.545668360450037
0.542343017607117
0.540379274055715
0.539619790182863
0.5400005297076
0.540328953706995
0.541259096349032
0.52965454579333
0.533729797800744
0.533570426621118
0.522222859012001
0.52627386135382
0.523675562931527
0.54012581468555
0.530535935690384
0.52803181689132
0.528076157928848
0.528654788889308
0.534901062807153
0.539871284321321
0.537808440368759
0.541400667212658
0.542467582801402
0.54403115636016
0.543358752409982
0.533542945333532
0.533195796849803
0.535914585608897
0.544723404665547
0.544423157300153
0.562149977004433
0.557754443937865
0.550261814313065
0.549796311446218
0.56400685672732
0.548202756210522
0.545471264515434
0.544614585581463
0.543082818034705
0.541873117456596
0.528667498579331
0.527238743013581
0.526816769823588
0.519979000884922
0.507814909262628
0.51181063971975
0.510070461730117
0.513760808875086
0.512565407433169
0.50755068345205
0.506680124563184
0.504103199629203
0.510475823555135
0.503497952022471
0.50268636249767
0.511907354717083
0.512320409887305
0.51258107474917
0.508673009058488
0.506271205591624
0.506798405018463
0.506664746828
0.500623291075571
0.503625892804813
0.509532418511403
0.503925580114238
0.499756969164867
0.499727385771708
0.498215105511958
0.502141195692322
0.502080600468566
0.506624609490199
0.505404017549048
0.510166180847048
0.510582107563646
0.510931618597435
0.510749589614532
0.508819747790446
0.514855104722406
0.515766032367996
0.528313468299413
0.523244501585702
0.5320210346757
0.535254659571922
0.542647559529622
0.556520430746369
0.569291805923134
0.568839931966364
0.569811996779823
0.56906405675219
0.570011747476641
0.566143363299893
0.569185162087297
0.575742780031749
0.555743656211705
0.546698709709052
0.545699164701212
0.549211458412298
0.548448746859975
0.552859793507661
0.549392227652805
0.559788266603724
0.56141016785277
0.557071736045011
0.557775769230447
0.553412531022214
0.5542711031513
0.559032289414669
0.565028096715491
0.56563348859784
0.565262396226453
0.56803903068901
0.567063812487944
0.567755098584608
0.592898992253745
0.610812726102665
0.619850427866291
0.613425138424737
0.615634164993357
0.617546079264191
0.628324167779814
0.626692317050066
0.627385573442397
0.637881649764234
0.632787234034041
0.633050614634173
0.637852634579328
0.639338170973276
0.639404510896996
0.644985033060282
0.648561364806018
0.642073487196119
0.644777508508624
0.643245667656738
0.641917568166515
0.643000341985388
0.636126300118506
0.638779029853409
0.631527230144252
0.631398038913629
0.627425366710045
0.624136229874945
0.621832132191467
0.62381120498653
0.628564784467373
0.63118897854987
0.627268375118523
0.621746847904148
0.6202885140245
0.616953512120825
0.605449331469389
0.607222266493556
0.607170158857633
0.602359448715464
0.60444823747101
0.595780735429999
0.597515469392769
0.600075343025935
0.604579552691927
0.602777214171195
0.605444346302917
0.605345494533522
0.607091309345754
0.606444848564918
0.6084689694055
0.607257658580908
0.597561140556327
0.602760627667213
0.590820177520468
0.591196161282006
0.600593507565716
0.597921186925572
0.598123888008049
0.600275298341766
0.591801399641661
0.591367953745674
0.592923502028736
0.594610254285796
0.584387019243929
0.582099297538218
0.579333396876229
0.581803379275447
0.579774461508834
0.573673451097504
0.568584012362423
0.575069593659725
0.583789651003761
0.57880743521845
0.584809440168671
0.586359952443055
0.581168789342194
0.584939610001747
0.58391680237404
0.586392495007476
0.592694089062369
0.601742311677652
0.6020757506242
0.600236410208604
0.613213033653843
0.619140810860139
0.620986889811213
0.607369252483435
0.607006339270524
0.610965386312383
0.618236241592376
0.617510128576135
0.617773130096844
0.62682464804391
0.628056019766446
0.622360878569237
0.629624638039102
0.625212053111383
0.626943703937575
0.622250178897286
0.604335883961938
0.587822257676305
0.587722539867898
0.58699576570767
0.576528285851587
0.576143316405545
0.576884814387816
0.585204699295809
0.582644097967149
0.587200980527907
0.588325478284703
0.589050240636225
0.589004674793187
0.57772788350565
0.581537196067125
0.584812946908649
0.58719979403329
0.589815403440256
0.588084965370926
0.589475399223034
0.604757104365172
0.626429116911876
0.626461369518626
0.630027126431043
0.65554710888911
0.643466318082546
0.643552408760198
0.640102764038509
0.645842172512811
0.64518650592169
0.632186803715928
0.61244872727712
0.61105774235363
0.628013970372237
0.62677214873729
0.604237433679696
0.594233757628193
0.594006377255265
0.592029136439123
0.591342186020062
0.591072899944971
0.590616882070627
0.581860977464853
0.575836917193014
0.574959802821296
0.579581813761321
0.58054817147554
0.58203045448573
0.584308887678767
0.58288202410255
0.589434045302014
0.603168483280246
0.603753308246159
0.604881628556557
0.60573783193674
0.628365462648619
0.645652584510942
0.646911621420236
0.654611885362423
0.652196865712738
0.640636043105395
0.640330793687814
0.663225391100441
0.688878717002529
0.682465367841994
0.681197381832265
0.643196168060713
0.643765737562668
0.643760808901664
0.646167413812105
0.637037764416604
0.636792521645273
0.621881372407369
0.622044241368097
0.618204405280041
0.618536343392347
0.618174079203208
0.619127313946687
0.619995826263753
0.616153504572731
0.624944126083456
0.618151927642666
0.617583807034576
0.615030334197842
0.609871278591476
0.60995400528652
0.630022028197451
0.628088346654167
0.626327568340237
0.617506079180178
0.60657416497643
0.606387430192117
0.618876757671176
0.618003315699927
0.621515149976262
0.621303943030894
0.587101633689992
0.5818314002675
0.581807437943255
0.583628545691036
0.582224503622213
0.583028829831824
0.582181743192145
0.579978910902998
0.580224682996022
0.578632597379912
0.579037220028195
0.577393516920357
0.578403248331327
0.583925660383428
0.5930347791042
0.577422630435296
0.575263853768979
0.568423604190605
0.56106205269883
0.561211131533272
0.582221056522354
0.586469443888146
0.580158380428403
0.583158892939262
0.584604419127072
0.588755531480302
0.583551198474322
0.587526158851493
0.592321199013065
0.587232676919345
0.586996338798191
0.588950962721292
0.588649645879839
0.588048978272042
0.589970366613467
0.608472164234765
0.606558395056001
0.61725355480396
0.635246806661233
0.6342047794705
0.6237289047631
0.591475417075889
0.598768414394991
0.576109267959393
0.576128049257433
0.57531941595444
0.57546390843376
0.572240170177425
0.532463784739857
0.521309281583321
0.520850049623905
0.520275697741659
0.520423524918391
0.520260218449733
0.520142123367788
0.519184838455378
0.518568574786145
0.518406823707524
0.514698911967604
0.51165736827482
0.513240610431033
0.522236287618453
0.52225678851018
0.52860993875028
0.528241746550183
0.52516459394187
0.527432754023967
0.529103392632281
0.567251036528692
0.564113764480165
0.564095987962811
0.56049616300891
0.557781811000115
0.556621182981745
0.554343426888469
0.541709828493307
0.540942119102102
0.54071306923637
0.531318388167693
0.532306380249391
0.53128691996376
0.530508995681742
0.500950906236385
0.501232319921682
0.497916973171254
0.500233511326424
0.495111044806139
0.494693634558391
0.494685266869725
0.500468092767709
0.490331985512453
0.49154306069968
0.486716858471885
0.487351455630881
0.487893676003247
0.485745128339754
0.484422081291195
0.484957679815519
0.491210777975866
0.492990585960624
0.493552331868645
0.494135859236456
0.520312646259592
0.517770883377639
0.521238713399359
0.521241039460124
0.529066194387948
0.529763156742249
0.529752791015247
0.536393212507311
0.558818552472895
0.554234001027912
0.57102228185513
0.56852193878974
0.570160302515725
0.604948097205833
0.623532885605032
0.62025899699157
0.625966421649319
0.618052517196529
0.617827856063715
0.617821370240028
0.617840790921645
0.640528546105319
0.647036513298352
0.64561328361507
0.646388415209584
0.646361082641186
0.632227143845386
0.633097968985925
0.628085748861062
0.648747018187494
0.59950204176821
0.596773284662133
0.595865297336288
0.59493823269662
0.594968757038931
0.597582846301456
0.597818041435125
0.603537263156782
0.604652467914155
0.604704378666998
0.595768727999408
0.596528236452655
0.596508603903543
0.596496634263911
0.595665937819773
0.575218391599349
0.554643946474429
0.555684820278091
0.552052793771806
0.55033858098579
0.569690240625218
0.573819118464912
0.57017869674686
0.565682891974266
0.565816489879605
0.565453771124805
0.564338880506771
0.564490648056832
0.565268979253716
0.565050261088501
0.56541682364171
0.565122841611667
0.565505893145941
0.565458266677108
0.565929980219978
0.582083224961397
0.625433114762143
0.622980104835907
0.639124685309848
0.645603774923473
0.647244430993629
0.647951003726184
0.650385878407375
0.669399503465469
0.670190349618805
0.671581895460609
0.674417940853668
0.659546574353463
0.659694694965167
0.654943911757748
0.671693312995111
0.673488053030056
0.671880659929073
0.666943097216683
0.667169876536059
0.665480981037782
0.647031831977898
0.64310222890745
0.639730868783206
0.63943631712016
0.639241516768107
0.630299337791446
0.626642966185372
0.622575557759127
0.615955221086345
0.616335822790084
0.617975512187165
0.622386724722711
0.62204196184218
0.624919592486353
0.625845880501487
0.621473404853453
0.622151359465441
0.620931668497305
0.61814598282728
0.621028698002146
0.633538960985588
0.622098722422989
0.624725363131291
0.621479989102447
0.62156444213734
0.629775551554473
0.640897411413744
0.620342037193839
0.603521436862872
0.596376507777892
0.596378107526008
0.598410830757668
0.598243385839145
0.598326371798533
0.59800353949353
0.601067596702735
0.592175383260633
0.595396691315692
0.595219469813186
0.595250850638235
0.595098330499496
0.602878837452101
0.599219606004455
0.601848405255937
0.601773602643421
0.59267520445763
0.593950212041092
0.610053250430956
0.630719306666525
0.639985889864002
0.638744221143756
0.626933694679822
0.627263309083532
0.62419945052636
0.626057895750873
0.624972388867741
0.637308480780488
0.637281226016425
0.639527456389279
0.623953502134259
0.620543566160524
0.62543510850172
0.627464884414731
0.62527111330143
0.625365476307702
0.634592067965225
0.626645755002367
0.62737329217384
0.614418468331861
0.600958974153674
0.598296964295953
0.606087437798679
0.602102875452768
0.601707732832524
0.601611518394552
0.602403298156284
0.601470077302369
0.594345515108402
0.58989629613444
0.598862536503156
0.600855067253906
0.585078751594494
0.58667798736762
0.585849251920557
0.585865994281537
0.586173554925549
0.589068807588366
0.588771119088532
0.600636142917649
0.611742320196711
0.612810639421197
0.611462064023527
0.616285496216326
0.614260960558287
0.603331447973861
0.602060472290172
0.602897396812369
0.597813227109706
0.599570186995599
0.598472411529357
0.598690001819826
0.618530624100368
0.614849714078847
0.614661126745366
0.603819866200062
0.602572775945389
0.597039666502962
0.595557452253973
0.595591454811939
0.598936363199196
0.600275563681473
0.601269488794026
0.601302820013901
0.601837035258633
0.602746265801773
0.603548620761199
0.605528053627993
0.619809384390024
0.623450648327801
0.624961800047257
0.613130380603041
0.613196357906921
0.612955589857116
0.605921940855534
0.61633655986851
0.620921827477865
0.61781702966017
0.617732327355479
0.617321077280142
0.617062944544251
0.618457506168173
0.617038304578056
0.612920763691235
0.617599176415521
0.625386056996875
0.624775420064189
0.619340662919152
0.619849049269126
0.619021709660879
0.618701948540115
0.624840752548411
0.624362464034889
0.628507477286549
0.639700583275795
0.637790365662231
0.632959116717938
0.650362314362894
0.653052561899305
0.651443696462625
0.651526406780111
0.651522278871286
0.650144090629973
0.653175840840126
0.644548094331272
0.650206202983247
0.648531003012526
0.6511209218075
0.651427827081013
0.646349083011693
0.623276145920523
0.631128305989653
0.630719064754084
0.630477722710708
0.633273647190543
0.636050914768756
0.641075627826522
0.619759435224042
0.583978539425488
0.584985896331887
0.582693880495572
0.580088417802664
0.581527604936404
0.572776754721369
0.573821354343453
0.556905602551759
0.543204922150471
0.533645356271494
0.53230923510955
0.532780311488276
0.533602784513863
0.522724994731394
0.522689536627744
0.517690645420399
0.517748704461003
0.511357331504394
0.510537250352361
0.508974660917375
0.518871532526864
0.515550978015947
0.516404186223798
0.51637233612504
0.513427482105654
0.516003922583833
0.502426535920483
0.507007473051083
0.515015337196848
0.508699865385078
0.500537603244573
0.501011031087488
0.492628754197065
0.492200184331671
0.492202709782938
0.493602555711687
0.49236648644101
0.496693729852783
0.494549424686655
0.49887420459279
0.497858356966571
0.500425747060012
0.499584375162465
0.500167149457626
0.498563888288906
0.499735087306698
0.512570753480056
0.515461304327187
0.51549449512354
0.528314202969098
0.542450778504939
0.538265549901203
0.558556508288422
0.571996951885303
0.57238232380707
0.576543082992502
0.579208402878622
0.57894218315813
0.581031335074708
0.577662706373453
0.581380934385062
0.566006101018042
0.568336300905273
0.568653608950233
0.575923524047245
0.572599938071945
0.572777834252024
0.571779455725678
0.565813252787121
0.570799520020049
0.5703117769174
0.577949657746077
0.5831226078268
0.592013281407018
0.58979873495305
0.593307929803906
0.594755508894449
0.59133148167385
0.601635329843905
0.606791779088497
0.607068582897157
0.625762874050724
0.62325685501837
0.623729679941722
0.632495029616638
0.640225001208724
0.640505578614883
0.642426990471015
0.664322934785988
0.620825043524797
0.594579399651591
0.548915040798072
0.54499406433354
0.539989845726636
0.540386038874474
0.528836417044049
0.524789116651513
0.518128201402897
0.510475374973724
0.510469482977203
0.508400202108648
0.508011092358584
0.50701874632425
0.5038247977777
0.496171245407533
0.496154617726667
0.496612089193055
0.496721035223711
0.496722237767904
0.502460813740023
0.507983742523961
0.529239449711005
0.53063560386492
0.522427027799861
0.521838224847315
0.531586393005987
0.535144504380746
0.521225649667104
0.529756787109756
0.511690108431395
0.513860817751266
0.489130004191492
0.490200320356496
0.4841530760937
0.490164327614569
0.488705414901073
0.487727598500819
0.473076882644373
0.473023220177342
0.467426416723396
0.46773865692409
0.425659657224045
0.413190007576161
0.407076995508942
0.406034400387933
0.405145003660146
0.397092789533223
0.39993304996866
0.39834431933611
0.401379240886863
0.401408763154646
0.408030302012795
0.407738255570898
0.41047942931192
0.410349940463152
0.410834945799417
0.411144799205513
0.415161395221549
0.415022244080466
0.416003509269488
0.415949191575544
0.450627518509203
0.474494455808369
0.49965584554934
0.496867878806709
0.499855532688853
0.547544364605499
0.552587986927677
0.554982306693542
0.555796128974765
0.555675619406343
0.554679605062513
0.55678481796146
0.556222847943145
0.558326100470221
0.556608737793982
0.55679460795526
0.570106615331737
0.570630842387307
0.586779976048439
0.586058434386813
0.576649542883502
0.575405369928499
0.574626404734289
0.599988097683254
0.603621412236389
0.604315829406058
0.602889775183119
0.637892335950092
0.637816952504758
0.638167857805465
0.640020694550307
0.640450495196072
0.638087415929261
0.637911335793843
0.642778453428007
0.637499022652116
0.636845090664158
0.639572180334525
0.638174577046024
0.638327791298959
0.660405217657887
0.65082064374998
0.656735163247004
0.661537557237285
0.636483691617451
0.627622730361212
0.606469078885028
0.600047347527195
0.594913405354656
0.582746584045883
0.573590200785521
0.570795647280522
0.572384975360973
0.559648929891711
0.559985622530699
0.558600905656336
0.55153869626774
0.551550982672816
0.551633224372375
0.537764813188223
0.539173807937879
0.537047795683195
0.532962778885294
0.531755284027297
0.53649062492614
0.538817783303284
0.543886438118828
0.546642428393976
0.547434193631379
0.550162033359933
0.557072666957293
0.553443569908706
0.552442053272979
0.560800394786861
0.56072923153021
0.564287551991013
0.573044795776911
0.571737576432231
0.565104728611199
0.584250504857697
0.575803664139126
0.573903584305183
0.578790354238457
0.561179318748037
0.559615536613527
0.558610568444425
0.560403113664221
0.56004250749022
0.5597080250626
0.564293236016538
0.564123162341316
0.57123455850419
0.570136614096516
0.571650718465275
0.570343615135091
0.570364146055882
0.569613306766621
0.570881368862585
0.57370024093116
0.57729382465277
0.582582664738785
0.592847098764296
0.595899458564136
0.630579388953374
0.63367969245354
0.636190753762072
0.641808841945624
0.640861326757062
0.632226792556373
0.633120325889539
0.622338113096625
0.623113938395358
0.624928746246145
0.620074636884314
0.622241858349912
0.618755195734594
0.613308985166915
0.60655446451962
0.612477657304862
0.612486190568876
0.613705004292565
0.61190637445383
0.611168283342529
0.611431644186663
0.611305991846937
0.611844035828381
0.615081655357834
0.600044244462082
0.610081314307581
0.608775957704985
0.615006567724949
0.609047589171931
0.604458222934139
0.611660323756645
0.611490099541093
0.604278137540822
0.608483453564724
0.615438469165252
0.612864858400951
0.610290855538009
0.608716249670621
0.60655741119045
0.607698575193468
0.606856640116704
0.607448471817914
0.607383941185114
0.599709665243989
0.615635286959231
0.606327588526286
0.604941085123292
0.606690897664709
0.611781286895703
0.604493043182428
0.598213587934507
0.574584985297042
0.579579317518484
0.580495761501853
0.57972022331686
0.563578568812728
0.535903075030143
0.531690586886482
0.529441983560901
0.522454456193006
0.523256092885234
0.523083440830612
0.517326194642947
0.516777952280441
0.511483193784004
0.495928277577421
0.496015395998031
0.484066093646586
0.484173185671559
0.48506649115101
0.485922430888299
0.487208276101989
0.486145582190552
0.486246655729198
0.484696205626332
0.48322818515788
0.491517996256563
0.494427142272852
0.49166849485218
0.495955232474915
0.494906343566821
0.495110793890389
0.499241626565799
0.501362743427579
0.505747227734148
0.526717726101518
0.527444923771468
0.552291540043522
0.552134760899206
0.553966443869169
0.554979711499105
0.568000700296498
0.572176135375654
0.566805840450533
0.566375041358301
0.586230534922231
0.600069032756786
0.59185452744126
0.614528709254389
0.615254458465496
0.621542731759422
0.617604939352148
0.597925795716083
0.567777534480727
0.568373987071191
0.557909555480557
0.557416334616471
0.556741627089185
0.556189461761601
0.539531712768577
0.531979632425463
0.528026995741028
0.528186536550098
0.528717601730578
0.531899752956428
0.53411917671813
0.531735321697533
0.53509774426112
0.536096464642479
0.536072273080248
0.535798277574608
0.536833584081385
0.543837238483902
0.563652974229172
0.563633102003521
0.574440329028781
0.574434922684038
0.574730604932439
0.575631952023856
0.594766452530382
0.608575293917896
0.622350604980088
0.619150890979691
0.628955431720238
0.629616154019472
0.634079123620712
0.649129532953941
0.651833485494965
0.542645729823677
0.540286556695484
0.540458051417123
0.540382136536179
0.540002461527888
0.539984615125506
0.539841937617379
0.539132956325681
0.538804590853781
0.539116884248051
0.538339154647542
0.545194047856182
0.547585418190958
0.547570597418018
0.548804269792094
0.548620119564212
0.548947725901452
0.528728027608468
0.528657122129568
0.528798817210202
0.60120440790803
0.607137557286155
0.607456824841165
0.600894793328051
0.602775651762169
0.600489902434374
0.600747776018528
0.600733445020518
0.602333627021924
0.602046472347822
0.593999991482689
0.593745717639787
0.593283877377173
0.592970956411856
0.593226687072882
0.593565990045532
0.593592757624752
0.618064066052048
0.602301961759487
0.600648428349125
0.596718986591243
0.553747686407381
0.553846209784658
0.557247687864441
0.55724747750735
0.55808292773336
0.55805566229733
0.559464409566703
0.559548935650665
0.557342799278479
0.563076006375414
0.563394640137184
0.562360468441047
0.555530981208828
0.553734592833066
0.551799191730136
0.55138548350308
0.565808675830827
0.573027013611595
0.574027866640911
0.57633218673501
0.645484590962703
0.64554548502889
0.645496998940744
0.645232940368255
0.646069771218248
0.64542375370404
0.64559541417922
0.645317407700479
0.647907788979418
0.638207248166575
0.637410725781723
0.641625837709198
0.670174245289341
0.651834966296632
0.657089204274264
0.656808105485922
0.656598285231244
0.661646210399495
0.656963529829225
0.659076825499705
0.661051750581872
0.660776174102734
0.660462332944197
0.660330770120161
0.659320716837581
0.656075275368779
0.655798462312484
0.649128130034574
0.655368770967627
0.662004748526838
0.652786150674976
0.623971200202981
0.624039706243126
0.638711723925232
0.641423909312533
0.62829739510809
0.626032005786534
0.625596316320211
0.62884243436419
0.627715739534795
0.626142978086791
0.625328455150975
0.625271172096515
0.623764417098717
0.622781483735031
0.625011207901309
0.622491239567757
0.626799655828253
0.624029394447301
0.62302343661934
0.628744881404504
0.653814071447532
0.64998247869167
0.638314635594416
0.630620600700614
0.640396592782655
0.644002705489547
0.645630636871624
0.645625963558459
0.640080532373152
0.641056562669837
0.639860385537085
0.628861024582469
0.629123882963866
0.631370451276009
0.631769843029
0.634178814285194
0.63366018144208
0.637022302149965
0.635186170458698
0.631015598966161
0.636134199493251
0.639160544443767
0.65501935524676
0.666276448825419
0.673642763691158
0.6731870358528
0.668349571573167
0.666335885481728
0.66831378263952
0.669746996141209
0.667335166902706
0.680446633061067
0.682581438672274
0.680361229318758
0.66596100702595
0.66066158594654
0.662008876697339
0.659024659385364
0.667724632757678
0.651269836251341
0.635111447276044
0.63480062672721
0.626413036468577
0.623078905667762
0.623064784392545
0.614664875149054
0.61651546557715
0.616966752058968
0.620832643777461
0.618955802229245
0.596189552790684
0.575744067484661
0.574338665534721
0.559325899530178
0.561712254631241
0.563160209599517
0.560808344645859
0.560178717894978
0.560359227810463
0.56491326195853
0.562029877474191
0.561979362000471
0.565134655533401
0.566521967768109
0.565887217336094
0.560356533265447
0.560394546989576
0.556285563323076
0.556317080958566
0.550577512074273
0.557578625285115
0.574461504648688
0.57571790036573
0.595209144514691
0.595149747823034
0.580374978790599
0.576806151906965
0.576308018162527
0.57561971297305
0.577188362054719
0.571579705269881
0.568183157687819
0.567877165673061
0.567476555287733
0.557734314050316
0.554651298407035
0.554229121216309
0.557906639854842
0.546949324269251
0.53266860517849
0.516893502406515
0.515948010266956
0.516138653074506
0.51636513304317
0.515662636552317
0.520984804711793
0.523886054439538
0.524923783692169
0.524619914496277
0.524205969856134
0.486575473056711
0.487599714048775
0.483275724792018
0.483017319362899
0.485461952802598
0.489561136919178
0.489636599328582
0.488834845657773
0.491133322495216
0.501596171880372
0.515991716699729
0.515763094882734
0.5116299073795
0.511233659137203
0.511455137156831
0.509353970906096
0.5092915469989
0.508091449723139
0.507899878685928
0.508229110004009
0.580840422928772
0.580711064070704
0.599673869466538
0.596796181686437
0.600844446077378
0.601499609113482
0.601625618302947
0.606308516268857
0.618795222207857
0.618822383665191
0.616444669727097
0.621493719306018
0.622937259988633
0.624772636461074
0.627398984384178
0.637117240895992
0.637055125833712
0.645250998951876
0.651067659272661
0.647543058623231
0.651801319238278
0.651429206635661
0.654274368244405
0.666288859345446
0.668601071963282
0.665677534224655
0.656419351097324
0.657402706738423
0.655737975708438
0.655275382717879
0.664061145019773
0.662811584404043
0.707410891287621
0.700360630899701
0.682293346786098
0.688103596186233
0.688312738449366
0.687240103877328
0.687096796603385
0.686663876907906
0.636643465763962
0.63760742245667
0.636574313602871
0.636658668516162
0.636430512976839
0.638261963260052
0.646236918758106
0.646310747582964
0.645993541077029
0.645418398044737
0.645085628553174
0.645790358188901
0.646431661509906
0.650053891393085
0.659533510222282
0.65796477314042
0.644707939660233
0.645239556363568
0.638045683444142
0.641253354571447
0.696990558859249
0.694647572041232
0.697237998306637
0.696111555422284
0.695851929461337
0.69662128184547
0.696564699711626
0.693102290595209
0.69570443215119
0.695381822356263
0.696288856963876
0.697454743926999
0.697469321017281
0.697834162633997
0.703275367884991
0.707353384186546
0.748625646421997
0.749085976569414
0.799668419738061
0.803734219041166
0.807017008309733
0.822126343065502
0.825328833533862
0.833181860796797
0.842118878825393
0.845134705179958
0.845628366488587
0.895639446363287
0.927331084557061
