# Supplementary material for: Financial Crisis: A New Measure for Risk of Pension Fund Portfolios
Source: PLoS One. 2015 Jun 18;10(6):e0129471. doi: 10.1371/journal.pone.0129471 (PMC4473272; doi:10.1371/journal.pone.0129471)
Supplement: S2 Dataset — (ZIP) [file pone.0129471.s002.zip › S2/H_IRISH.txt]

0.820678985845812
0.82108342356143
0.816842211990338
0.816386544737965
0.815285743325031
0.815281158904569
0.814933683647455
0.81550658840504
0.814636129437319
0.815126126458789
0.81444197140464
0.814615113070814
0.815252755428145
0.829489454870139
0.818251499996037
0.818699311274258
0.818938309774301
0.831792645274513
0.829432616733625
0.82911714929891
0.821040120169259
0.813530997046148
0.823201467105984
0.807733153251489
0.808564214831174
0.808416347780631
0.810653270981818
0.803906781775364
0.806114890789182
0.80153271368079
0.800905894625727
0.791963751554271
0.789714577654793
0.787464200722625
0.795715169153324
0.794196402960083
0.79464744394896
0.795797833402715
0.803408799130519
0.799012533450082
0.80481607715937
0.788510443955485
0.78748555512568
0.797162981590357
0.797139703217354
0.790445956903539
0.789939844202626
0.795162062521507
0.789889756749761
0.793759960375666
0.795172785201771
0.804013013248115
0.806566162768711
0.796739283091433
0.797746584383527
0.79970873458373
0.798186072725904
0.799369300013311
0.800582118601278
0.803877699782398
0.803793261690673
0.825137781723993
0.829231650739183
0.827586615673763
0.827863050455503
0.840167439387378
0.837044774620884
0.835135595613843
0.842216113008777
0.836620707391211
0.835530409122666
0.835935820767754
0.82761086733391
0.819670837056783
0.821660464954515
0.808161749377109
0.804541265735192
0.79028242265706
0.786996605918088
0.784536189208982
0.774466581686031
0.777920231759217
0.775430667624702
0.777620268612718
0.778031182979381
0.777892804208468
0.775490606463246
0.772477905926936
0.773326995675165
0.767742648314482
0.765588886446036
0.76496858014106
0.767917766323596
0.769957826307305
0.770243235679273
0.776963900533299
0.776330779767316
0.785400147341869
0.783974249318302
0.787296033155105
0.795676899982035
0.79537312601611
0.797790228135543
0.792695235623329
0.791533002391605
0.791527128242261
0.797305862693558
0.803326883095176
0.801410028901978
0.814547917389451
0.81871900985644
0.819873648946524
0.808697278554327
0.825932759304917
0.817883008971733
0.81743229063838
0.820769651064219
0.820592455397093
0.825121393049499
0.810527443882404
0.815409566317013
0.815521914508739
0.81478852933385
0.821971836771219
0.819815435655113
0.820012074787519
0.819846866646103
0.817875386686525
0.816464787183396
0.814047691429142
0.815329034999848
0.815609521471516
0.829204973490565
0.824294271079543
0.816554040218976
0.818223398566911
0.822569169030534
0.822953267670917
0.829052444609027
0.837751760985451
0.835574337633682
0.832212959833732
0.829592407073382
0.828981650058351
0.832290949085838
0.82608667398657
0.816634502749995
0.817436848501604
0.821233149361529
0.823205743687164
0.82320526905223
0.819802133059022
0.817885204468608
0.818838917188384
0.834946417485847
0.83477287633199
0.828568373522778
0.824634726134546
0.823505271330352
0.829868919272753
0.831356720099945
0.830314753942677
0.826197210457953
0.826746814341147
0.826684763885827
0.821703207992308
0.822449454792334
0.82335193744385
0.823434398769868
0.811619329235552
0.808265069968577
0.811433211034994
0.812833366736959
0.816835191072245
0.816498103072669
0.815052346255735
0.812332859467383
0.814762737971747
0.815127422154922
0.812435067922541
0.813071500168645
0.809974111034134
0.817535825055594
0.817532883836675
0.815582147298479
0.825855275610373
0.832380286955356
0.831730539906965
0.829733276170679
0.846636966560554
0.844221675694131
0.84423017673319
0.844494145656154
0.842895767256258
0.833475497614437
0.83453629768732
0.834578957506551
0.833502933183008
0.829635920080196
0.831782897625071
0.830183375806616
0.829299554893113
0.828161761481783
0.82704415222874
0.827471852491905
0.825142103066451
0.825746584736568
0.823677903439189
0.826293260079713
0.82338731123721
0.828900288204227
0.828897657821698
0.829201267948098
0.829302589803114
0.831277863358987
0.829710921466132
0.838265949201051
0.844025063485016
0.847196582579627
0.84840732547202
0.850588178944127
0.866452218590185
0.867554054601685
0.864535265171471
0.867718448054623
0.870317783290256
0.87508358693034
0.880538471135929
0.869473056442857
0.873344077547238
0.866582154977661
0.858006081989727
0.857957659284782
0.860087528330372
0.872858895240711
0.877713612595967
0.88069946305652
0.870463446853983
0.869166931357777
0.8749219325644
0.875094488445274
0.875065095315409
0.874437058388306
0.878435011138143
0.861991084871723
0.863063821751016
0.858944946697458
0.85816134965339
0.867608853630681
0.85520220529496
0.861473441564099
0.869289465840233
0.869346092465241
0.866262800016409
0.865716285624069
0.86160775173723
0.861535144327012
0.869835575277789
0.866248115755315
0.865407113219913
0.86172298473823
0.861905684563096
0.862620552010192
0.863658594480191
0.87749601464789
0.872608642990255
0.878244981949305
0.880396103870976
0.877848899605378
0.881844460422506
0.879973779746625
0.879251723035946
0.873811603967326
0.860363668769792
0.861300199194412
0.863838730989597
0.863820509390658
0.865929141509396
0.866784772567202
0.859117268375193
0.848210102815955
0.84387700373803
0.844219628013842
0.844182631388038
0.847294524250033
0.848101961263062
0.848016158218549
0.848018785976137
0.849183382937582
0.854893539555901
0.852622830209673
0.85045818744156
0.851205791452488
0.863147623249155
0.863367662351298
0.862390503222158
0.860846416681196
0.859507855606082
0.863441991087784
0.855866606402863
0.872457509150845
0.876636710309771
0.876430405714546
0.873561058754593
0.873935223710176
0.876254152568098
0.871852492928646
0.868258362351826
0.864928643770078
0.869627278728722
0.874323277704895
0.87152794263128
0.874005667097127
0.868928047001395
0.855865203100566
0.855355617267909
0.854028497702489
0.851832365084527
0.845404543053164
0.859770583687523
0.857285714649991
0.858359023391505
0.855275446921275
0.853357501001321
0.853584969243777
0.835676155212638
0.83820713084816
0.825445453653767
0.826628512225968
0.823021868511169
0.822009642392918
0.824497048640637
0.824708359424807
0.829637099445712
0.838178438194032
0.830518251889608
0.829136750888729
0.831901890671013
0.838996210745186
0.839125009110073
0.840406629985146
0.84033336087272
0.83841515700489
0.841759123114763
0.839611887025183
0.860037409999047
0.859970582412036
0.887219871712361
0.884043086210276
0.883446158935379
0.886330114791372
0.876842711755106
0.871283159212278
0.834962529360732
0.832642606276342
0.842739525298325
0.838857139410833
0.834262472707559
0.834465876354131
0.833857452752894
0.834378122280537
0.82794809783245
0.829377942929144
0.829533801018245
0.831093988626328
0.827404572149419
0.826685614681617
0.81745743638623
0.818436675831702
0.821626117810528
0.811562334350145
0.808645081915601
0.806531585817066
0.821549902330851
0.819916297119314
0.819725114193397
0.807258996455235
0.810349453589186
0.805775895899272
0.806176958062581
0.802940403502547
0.807298167807516
0.803256361447337
0.803306181421079
0.780097178554482
0.782000060098899
0.782277880708942
0.786767717666805
0.779692855575646
0.779894668425385
0.786009479465628
0.78799168441922
0.791557488343296
0.794292321089486
0.790533878527126
0.790631596474062
0.80344457852983
0.79064184904249
0.791742635805559
0.789114304411095
0.791052710900305
0.791125101854439
0.79406514558255
0.781474238886318
0.802422569100114
0.802041662734353
0.798087099643048
0.789824717111551
0.797743090232079
0.797674151688711
0.797585680769533
0.800611865365169
0.800568430657915
0.80208134932253
0.809203381826584
0.808167086517935
0.809148503414131
0.814430484378129
0.817987593727706
0.803918902235296
0.800196232935407
0.80006267397948
0.79990298363647
0.81163079789843
0.815081121345413
0.815058176759719
0.809428497896828
0.813953191924577
0.807330673683684
0.806669987745109
0.806764792503627
0.804229918730911
0.796938199722154
0.796944656746045
0.792842305938629
0.793662003751432
0.793816664620413
0.802460959896496
0.796293485850111
0.803531517765984
0.808311218656176
0.806557920834211
0.806806018968034
0.807882439961699
0.805158625045762
0.805571962886675
0.815812590384513
0.819868209157566
0.817902912450676
0.795303285450309
0.793200292874175
0.796015925685442
0.797358718877644
0.797155513536581
0.801206087895601
0.801232860871621
0.800729293329051
0.79482310386872
0.798757193472017
0.804080826315159
0.804099659473816
0.806060895763067
0.806508000383446
0.809108910284952
0.808368731277941
0.807827101396796
0.806389857306953
0.808887419356899
0.817294093734284
0.85189745564217
0.846866453561347
0.845652436712859
0.851953202684262
0.852679124649977
0.853488451993258
0.853565185975788
0.852975736098678
0.843266059368717
0.840355050433435
0.831173107143979
0.820592862671842
0.817206830785076
0.819139936802385
0.815456799509941
0.792169666934327
0.788251564360535
0.788037337874438
0.781800800607991
0.782207859022169
0.782290740343663
0.785469271271027
0.785904821755624
0.788229366764798
0.786375782944434
0.781517634689163
0.781523023772668
0.782165970399414
0.791091497690871
0.792544112540224
0.797102792258305
0.804417249198811
0.807629469299424
0.773020838548237
0.775484089985544
0.789393888057662
0.793759087606364
0.793638801003701
0.795385123927948
0.796002597064404
0.796171356605591
0.793300183994884
0.791726085830039
0.787746470717502
0.789537672090104
0.795112339545782
0.788926861853658
0.77598896777791
0.76017692922104
0.744290771427316
0.745290591793084
0.74455113071656
0.742718030606399
0.762085799630478
0.752796583125541
0.755969121723533
0.755785638112268
0.748473794068982
0.749701033620078
0.748821880673085
0.748543501685987
0.750367209250662
0.744373917748967
0.746280655614898
0.744136900276299
0.742241631730022
0.741388547368991
0.748317822785068
0.759882237116892
0.782096584514235
0.78262048222869
0.781950334663018
0.782192639242151
0.782955573887754
0.781773162667685
0.766691953987507
0.766708332715625
0.777328836303216
0.767588424291143
0.76821237921985
0.768238761000577
0.762131687706174
0.766833288182072
0.766744473419074
0.76975607189612
0.772599856250825
0.775768790341158
0.767137893115552
0.768823330357589
0.768800042829658
0.768889188774438
0.770539666916653
0.751314938858351
0.751432738609083
0.76078905648908
0.775062419377283
0.773866676512771
0.768954184716418
0.781999344394704
0.782805428058704
0.781800902747958
0.782006329853598
0.787350857196161
0.787174093127025
0.786624730991338
0.777503797553355
0.780684203138153
0.786351286389565
0.778766087846516
0.774657026610422
0.768672639194839
0.767269061549226
0.793683666915195
0.793515318583183
0.79271725252827
0.792686121110681
0.794533345251345
0.795905988339976
0.795836140822998
0.795862497896618
0.788208742553812
0.794603783884792
0.790778668644732
0.790191742552267
0.773742809686217
0.778708454530669
0.778158600949439
0.773955637950211
0.775227009819688
0.778292392951581
0.782265364834978
0.781702947138203
0.782198836922518
0.77451590775363
0.774779228810473
0.774225051780642
0.773821311136068
0.777965568016926
0.775494294912533
0.765319618445043
0.771125480610369
0.769186786555494
0.763845533107558
0.762204455135241
0.762485611313717
0.76494745980231
0.755047647828899
0.760780100477655
0.764953341107567
0.762535010681414
0.761772358657517
0.763298160407784
0.763443779286719
0.770065271539608
0.766338219692981
0.762202044594186
0.761303792494566
0.761642527925631
0.76322904088677
0.763146371925337
0.763886423769028
0.751966027168956
0.758420257433436
0.759580091616295
0.760546486007788
0.758613206638403
0.763603750928847
0.765030529145478
0.765480320718553
0.768651650714031
0.770603312589027
0.76953449456386
0.770306172561389
0.769968753181265
0.771661491884973
0.757715806905714
0.756036387660721
0.755889929505076
0.756237312566214
0.75346351556388
0.752688893094477
0.76174688348745
0.760024352016751
0.758703623811964
0.765880495124738
0.768444052213399
0.774682355972372
0.773828770566022
0.773489429593912
0.760634349526625
0.761443035034535
0.762274871507474
0.760624651480323
0.760038181930507
0.762991958804304
0.783156106230128
0.786766022766184
0.786175289550363
0.78485044676121
0.797827873063193
0.794637967763842
0.788918530578923
0.791650799937035
0.787007972509933
0.792329324475048
0.792475503203967
0.786596792606994
0.786936280233112
0.787351079484376
0.799010339155756
0.792808092868066
0.786380744997672
0.789109127776564
0.789963782921069
0.788970401687494
0.776619150232497
0.75673509678675
0.756786174036433
0.757189805022513
0.757826685338523
0.733020069891437
0.738450823759654
0.737803197872109
0.736864356116883
0.734585965276834
0.730437607303339
0.722751747749243
0.720254004394289
0.719596779220026
0.718979671743508
0.721077327317606
0.708410824380749
0.708327747575422
0.70791914139344
0.705622109112737
0.701588208334477
0.705310809718982
0.705537435653536
0.705794457982766
0.704219138732864
0.720666316028168
0.721653699306415
0.720253098462256
0.71683431110042
0.718890559503307
0.72216245924258
0.731837977814985
0.735069907935631
0.734078773852492
0.73812228874452
0.724555197994759
0.744164346876279
0.744060275708137
0.738150919233445
0.736222043731008
0.750437451781252
0.759281964129643
0.758055331882171
0.755780249865549
0.762140992343324
0.761501528302459
0.761331902430883
0.765232203649973
0.77381403433556
0.757557688116758
0.757414680872272
0.753411632505962
0.751345556623895
0.750520450943894
0.750337816009069
0.771042721047653
0.767201921457891
0.759507876205007
0.768882764726666
0.774592367359304
0.775379241407595
0.741342148579854
0.735676182952479
0.73669330740352
0.736721661691934
0.730022439713136
0.730073032858086
0.726163889982746
0.721347162821646
0.730532747183992
0.72801588454399
0.729605471287376
0.73111867164064
0.733304007591606
0.733503083410123
0.733754377626762
0.735796635426204
0.740302613868189
0.740335269691124
0.743069857211477
0.743109973033084
0.774000982548311
0.744433526030494
0.743493116276871
0.742554909380181
0.751611331508896
0.751738133514904
0.757564780817607
0.772432328858935
0.765664225609212
0.755778713441186
0.695815889626588
0.680639605903919
0.666558161504369
0.662290940138126
0.660429113831715
0.655102524001477
0.65213745046462
0.641214342934633
0.639600343083856
0.639262611151794
0.639229491283594
0.646207184942067
0.646017624922247
0.643717715181886
0.643042616296125
0.643036577487859
0.642464922368125
0.641350367409555
0.6419570328859
0.640060681216596
0.658577951529766
0.669154471204581
0.68386615479156
0.689760287666966
0.689732122338565
0.697971749035122
0.703430191364188
0.734587757043336
0.730726936768404
0.731044336399544
0.732273310468424
0.728244406027404
0.724774844063995
0.730775421810315
0.732938373717057
0.730610531374426
0.730027674062041
0.733319455225679
0.733027430355265
0.750837541038646
0.757458945003594
0.756159719537775
0.755980008830314
0.745008474654827
0.733217052552705
0.735236161466182
0.735760533395322
0.722967191856642
0.731556923909898
0.728235321753792
0.729324813603506
0.731082430052907
0.735737889400553
0.738673898758842
0.734903292356571
0.729774515915371
0.732435347051005
0.730874584321283
0.732769393534466
0.733932186285667
0.736115892634078
0.73642144705014
0.735619081720529
0.744737058190507
0.76198963987204
0.749462028312493
0.751104726319794
0.76673876186061
0.76644230563821
0.772098063955216
0.772682121395303
0.776587852578121
0.778251521038924
0.777526356009288
0.785497676364774
0.80201291269414
0.795632871697333
0.795958632915706
0.795241245085413
0.794352105986023
0.790517995631214
0.789818678702319
0.788786434949371
0.789332816005339
0.795661521704112
0.822889756407237
0.820352956100975
0.833200726898263
0.833479120789982
0.825106102614518
0.81495416174605
0.815006201914654
0.805647076158536
0.805162526237608
0.805053373095332
0.802512555529548
0.809686159569056
0.807603199106435
0.784628191436393
0.768939292844079
0.77170399624501
0.772455442153051
0.77492240859461
0.771506793989066
0.766829833021123
0.762296437312477
0.759442679310127
0.757222519798174
0.754351022507867
0.750732550538805
0.753613501090349
0.752752716371375
0.756442050192394
0.757101111739138
0.757151502803849
0.758732830596592
0.757986084220563
0.762564057764422
0.765372031749869
0.780850749806209
0.77333261338166
0.774523234688043
0.774771222973783
0.774934076192887
0.780264498609445
0.785456554551637
0.789450279008386
0.791086589899123
0.797376499238141
0.809449663695851
0.808310365724334
0.795328640188256
0.796499173709048
0.792593281165077
0.787861079148371
0.789152429689558
0.777465325913632
0.776532988217381
0.789474755329198
0.773587642161697
0.777788574840891
0.77776747051411
0.777682556077498
0.780493742878716
0.773806338269872
0.767972317899736
0.768050220540489
0.76614864785841
0.764725215560738
0.759761276909547
0.761311823247758
0.770338616415049
0.77024298347605
0.773127658426216
0.775063678942805
0.7739694993061
0.780378841747133
0.78012369041406
0.782825313644838
0.801518910588501
0.803500214982021
0.803348947973743
0.802975963794755
0.803381497637814
0.816344255144613
0.830653720520292
0.831557007929544
0.840201093759219
0.834293694762247
0.84200260586899
0.835987756713664
0.83603014519853
0.837262317136628
0.83715816154465
0.841789078833934
0.844998980140179
0.857997780548076
0.853880627267249
0.846563646662675
0.84593806928928
0.850854884500865
0.848847980672315
0.849141332785088
0.840717490513673
0.840442358562313
0.840460287951856
0.842866021866572
0.830430546681962
0.841429133404486
0.836652375971967
0.841368242471075
0.84075009472647
0.834376370703621
0.829441454978323
0.82937256780195
0.828846451754274
0.81316590391904
0.815855596517024
0.820826705370709
0.818724173061628
0.81883113027817
0.809120034731594
0.808234198249707
0.80538255030137
0.795194411965439
0.795196099398973
0.795288803065899
0.800840832745167
0.800844501833688
0.813260916676173
0.808423144937868
0.808509046521029
0.813112333125844
0.817098145618381
0.816489317479363
0.810972613028323
0.812713393615162
0.811571307464941
0.808575930212547
0.809836321361539
0.809959382300316
0.820145374604526
0.81704355158766
0.827570013344956
0.838431436219585
0.835018526364482
0.827473461225417
0.83006808585455
0.830797606979941
0.820536267852522
0.824028827589397
0.821836067760241
0.769101487831021
0.768970408509026
0.760062719171701
0.762114561898892
0.767666484722303
0.753901099226996
0.755207759985354
0.755705250522358
0.752152563221181
0.752310728403046
0.753411317848272
0.753544987692512
0.755405824103147
0.755890326901814
0.758472592141816
0.757659925128162
0.757370771496038
0.761297091799587
0.759138300470291
0.760133792680232
0.796026440881643
0.789903513102021
0.800985774341353
0.798762106701668
0.800751177861419
0.82951373211654
0.819066073324618
0.818313021026577
0.828096375541093
0.818168030052219
0.819866761454044
0.814575171936212
0.813074282853089
0.806281173540364
0.806278352958908
0.806001794302877
0.776230541248628
0.772234423121633
0.775779060866853
0.775560481531717
0.780709983313846
0.785459536167241
0.782834469748437
0.783414929697285
0.774290277126645
0.771435716405819
0.770387557175745
0.766529214819481
0.76599466220704
0.769645292469397
0.765891699821433
0.766266504554593
0.766640161729372
0.769019987313191
0.763393792375912
0.763353122650042
0.78621690582244
0.789492263325606
0.786158923446352
0.786457561110419
0.786861552452592
0.787536573183474
0.793658593703122
0.796033072581208
0.808314228179999
0.816389154808434
0.828329896894343
0.838904425885225
0.840419860418529
0.841016770880288
0.852846347852298
0.856758000882203
0.856805150929436
0.862693642740698
0.880013083119703
0.878713140773393
0.876972375631473
0.875941439454502
0.890075235544846
0.889861049263606
0.886770356492942
0.883240997815413
0.883254969043577
0.883857738608955
0.855484104526682
0.854701241102659
0.848216281212632
0.848498873054884
0.839517130391149
0.840070546506994
0.833464233573127
0.835490482622741
0.836490792448786
0.833278058165261
0.838588383998817
0.837997783052469
0.771997487397586
0.773484167544415
0.745782877679359
0.709457102274198
0.692924698021193
0.673657360944658
0.672002933440865
0.671605722121224
0.666703839481977
0.655155303214238
0.64928117411298
0.647424698776522
0.563039611798568
0.560758867578081
0.560871345072289
0.560875109165019
0.560666607344331
0.5604306316442
0.559589856007692
0.559579356170543
0.561447472726159
0.561223600408426
0.562771382510368
0.56610600065628
0.568248319705956
0.571867077483144
0.572194977537355
0.572284544468546
0.573652817515772
0.576804854138552
0.578675415563993
0.579227504927737
0.738058562342243
0.778964942961009
0.778545411978516
0.778836247235067
0.78380828880931
0.767225022843849
0.727612725736675
0.728646587433982
0.729356819640259
0.732073450234637
0.73203785523196
0.731414554492318
0.732634946945848
0.733456305027662
0.733867998764668
0.733858927001183
0.73611059441491
0.737994232590948
0.739106634640602
0.73597807667532
0.735961400495384
0.736028557930533
0.736228177932365
0.73617368907974
0.735819722242
0.7497455002053
0.857975968998646
0.807766439320001
0.806610254429795
0.802506077491313
0.79907856769242
0.791891293671175
0.794001624209961
0.793045449500662
0.793229198229522
0.783134815715603
0.76284612129204
0.734596015168072
0.735746152469075
0.740005255648542
0.740620105149045
0.736876840680882
0.736055884358448
0.735619637361369
0.735980247033535
0.732417477333501
0.718448621237962
0.725641000652661
0.726151934421136
0.725993898594048
0.726837266249545
0.728976660491448
0.729048663051693
0.729410800937324
0.727736409327979
0.732040064383602
0.743890103300539
0.731341621056678
0.731061492819695
0.727274704001925
0.727402294786667
0.730643247083941
0.730117754493186
0.729113240696032
0.729274322241825
0.733442698682036
0.736067558171336
0.738297395255042
0.73729324362794
0.738611816671726
0.739002156575029
0.738509935955106
0.736999009430367
0.729925440816364
0.701757028924854
0.69018717668353
0.678686410729076
0.69601853387117
0.687726828506597
0.689536022056966
0.682031416593894
0.669762550301324
0.670319825632574
0.654836746582914
0.646182492799241
0.642565057420393
0.644605324010316
0.643982110526228
0.644016787596847
0.64367814112615
0.642850283142403
0.643118254418009
0.642964165615937
0.638261240741073
0.647115978229769
0.652624153964108
0.654302452333818
0.651380517039891
0.653429541598503
0.653545233786464
0.65720828969171
0.666976981433815
0.655359592953002
0.66826725943786
0.67813686855527
0.679228300616537
0.67266923095222
0.67225189932276
0.653591327482174
0.65298150627004
0.650857067238992
0.650912192952324
0.593400698687308
0.595553216711768
0.581052884340075
0.578655070728552
0.579777040052661
0.580366197752395
0.580160870696906
0.580126139026163
0.580463658845376
0.575574699376124
0.568069732022494
0.568477493053495
0.568328138142346
0.569209736980077
0.570847533942252
0.56819150217976
0.56680838211307
0.562845845427321
0.563681624575682
0.563068133635886
0.593320397067605
0.594443706132189
0.613339358384648
0.617460187466811
0.618467010027326
0.619206342171578
0.621192927015794
0.621179712277628
0.616882708468887
0.620420234361885
0.645803935074323
0.646488131589788
0.648484285181341
0.648738034557469
0.649661816663619
0.660352894659162
0.689396175684703
0.723215941244499
0.722765851670419
0.729924815161145
0.736475402812588
0.73661792679575
0.730843431119353
0.724604678943236
0.71124577881446
0.702568680805503
0.702344978746636
0.702731637553339
0.719841654071356
0.72087690254696
0.721452092499424
0.720565978851977
0.719194001837361
0.715758444012776
0.714499946339169
0.713843307823502
0.710514912234777
0.709820121685375
0.710194122615664
0.706269048394744
0.703022502393403
0.702483573013141
0.705932023775306
0.710564715064375
0.725372171806384
0.733996566591377
0.731682736523502
0.731771322113121
0.730715020348235
0.761327411017701
0.764714891316975
0.768671601601754
0.769971516289329
0.777346671734561
0.781328140572756
0.780621549984375
0.747397039269626
0.747705598307913
0.746643730225786
0.753309336612543
0.761105446211336
0.757603389309035
0.758660534946545
0.759950806547023
0.754248168465352
0.75249913680025
0.756250054782831
0.733927820165832
0.732602796963506
0.735476925818287
0.734010060072899
0.727248349865078
0.720490661705634
0.709252133170332
0.693066057959542
0.685043756786099
0.699162880443239
0.698277862836098
0.698797465978606
0.699072122887464
0.6989055543007
0.690523375917896
0.682794929845728
0.668389578242442
0.663564403087052
0.637420124713475
0.637019965287073
0.641714941267126
0.641906158501346
0.640446490626607
0.640689513183766
0.632181995326317
0.623145528793518
0.625222529248889
0.630243723159051
0.624239957013995
0.601902234748447
0.602225647776758
0.602225647776758
0.598836427488789
0.598891467491458
0.601379786020511
0.60293780218022
0.604049822356036
0.606515540109787
0.621318987771653
0.621687531046923
0.621713711542999
0.602679981330774
0.603453133113921
0.603368453868899
0.609304839278895
0.618125540291855
0.615730649423345
0.616110059687653
0.624383790315219
0.657862141223576
0.65729920224983
0.652690923269324
0.657189981912554
0.657050448694979
0.657170842688982
0.658703654574462
0.667173433972219
0.666345931667359
0.66948777773549
0.66863370487476
0.66190456240018
0.719782769670818
0.71924311468153
0.719568363241839
0.713597870639227
0.711317573917853
0.715572018280343
0.714959948371106
0.696888561367524
0.687867134967191
0.683692526200025
0.685059526507781
0.689298079858221
0.67332716973928
0.660207685074408
0.660155814958906
0.646125413982225
0.629619661710055
0.627433800575822
0.627830076164548
0.631072683280214
0.629348720889762
0.629572720786055
0.562797935743249
0.563669476621078
0.562011062961887
0.552143444111779
0.552211549817076
0.527183292853454
0.519828488821346
0.519419926301694
0.518684667710756
0.513144291378041
0.509408619231158
0.502080395216853
0.4907898664753
0.492126209802427
0.493586876237843
0.49159618727559
0.486372364005197
0.486234165987862
0.486376106950139
0.486177181432903
0.50159045086766
0.495357140434656
0.492831575063666
0.497148583522532
0.490016062610024
0.504355493722199
0.507962586897058
0.508676281506618
0.509746011763197
0.515053204130417
0.520593047570086
0.532170450015823
0.5538717824809
0.553484088187843
0.55489757968397
0.560672045649746
0.575049230531975
0.575857643347057
0.576340926392136
0.574231105211857
0.573746124050649
0.595849625363539
0.612020407756556
0.610427568514205
0.666530960799554
0.666363065659238
0.702603004763164
0.698555421494019
0.686974656444543
0.685486349130934
0.685210857476877
0.684119710624183
0.689231941156531
0.691591749720389
0.692016997995974
0.693066027262126
0.709340130215549
0.709607488419343
0.709054750719179
0.706925060600632
0.679052584231843
0.653284626336468
0.653333155775929
0.656498345696859
0.659627431635046
0.657432799001161
0.657723051458757
0.659925094527413
0.66747784639475
0.639986416824951
0.637791907043551
0.638248064858584
0.637691844564846
0.636240363729194
0.634641947050177
0.63227561097275
0.632181509348608
0.632107778949017
0.632256429481878
0.639904885758549
0.651894879707361
0.676958341509552
0.676065293940872
0.676040762374505
0.667019168123743
0.669004385876182
0.66844648820552
0.668231500004668
0.668054323898196
0.716535831526964
0.725021575222773
0.725508567475162
0.727770961196105
0.731526398997391
0.73641856322543
0.746005940350272
0.742468382294846
0.741338892698689
0.742784086519451
0.742252605101297
0.649398880705745
0.635205000729954
0.635691665986316
0.634936994953661
0.639517986976388
0.639934254837209
0.63668411568634
0.636807880327488
0.636930201804448
0.635174109183709
0.632883579993162
0.632761489030322
0.632779443141709
0.633685377201828
0.633419534760553
0.63358388466171
0.63418349335379
0.622775718871432
0.622615940320875
0.622560113660844
0.674898917184466
0.700042958510266
0.69813143347179
0.700179048966381
0.702354510138867
0.700859185245226
0.710636335769964
0.705942963343144
