# Supplementary material for: Financial Crisis: A New Measure for Risk of Pension Fund Portfolios
Source: PLoS One. 2015 Jun 18;10(6):e0129471. doi: 10.1371/journal.pone.0129471 (PMC4473272; doi:10.1371/journal.pone.0129471)
Supplement: S2 Dataset — (ZIP) [file pone.0129471.s002.zip › S2/H_ISPIM.txt]

0.82040483534244
0.820242385295001
0.82007179378661
0.820320708157054
0.818684880970348
0.818489400524221
0.820074036171783
0.821276609496606
0.821710870116461
0.822583374802081
0.820941523283513
0.821157696483575
0.821936300821179
0.840637195314317
0.830961534943802
0.83128506703648
0.831512962167116
0.84230263305787
0.842718871494556
0.842077719367613
0.836488895827511
0.829621847721807
0.839164459447749
0.823915306730635
0.825664621527028
0.825510818655511
0.826648021757643
0.820544766171169
0.821621779964676
0.815582694030851
0.817581084832947
0.810684009049489
0.808631456360777
0.803871523930816
0.806059749344814
0.804432732764355
0.804517112969093
0.805739868634608
0.815207659885973
0.810515659611718
0.814549999777922
0.797845465615658
0.798194295565519
0.806891505211019
0.807521956846357
0.802522643797639
0.802104389045189
0.806571249515468
0.802548744440597
0.807874724026958
0.80823333564203
0.813175508024054
0.815997689940211
0.805192041473156
0.81022799911385
0.812652864762554
0.812668673377088
0.813230435168132
0.815168275813327
0.819777777006629
0.819117307889642
0.836965441855448
0.840309395618486
0.840088385249363
0.838873370371383
0.847771368638467
0.845127444591028
0.843105535265022
0.846703415016648
0.841829246902388
0.841269671388194
0.843148025390632
0.837511561722047
0.84165514492652
0.841515438555325
0.827173331883311
0.821896999995094
0.80732330013767
0.799936450494734
0.798750221846449
0.788866595837017
0.795312025287036
0.792454986420591
0.793538820519533
0.794046240102001
0.794069880349089
0.791393011606871
0.783051034153971
0.784382542362431
0.778238423446031
0.775804067030484
0.773629524054652
0.77589617231552
0.773819288578499
0.773696019596961
0.7798422701052
0.778614150264875
0.784771424085035
0.785874548273574
0.787306425546835
0.795122506320372
0.794267609248244
0.796464811849352
0.793065616411899
0.79221528347295
0.790265537102364
0.795123977570204
0.806510016572531
0.800275055245094
0.811399032600198
0.815924436996718
0.819401551200592
0.809881785486118
0.826706331189308
0.819741418133755
0.818217145204034
0.820355683115182
0.82203660326235
0.825366395072664
0.810681560447592
0.811738202479802
0.812095153109697
0.810984858962721
0.815624680516817
0.813518038363181
0.816443726601809
0.816695218474834
0.814764707913657
0.817942351250255
0.81661005954861
0.816706967158562
0.81774296217404
0.828752311412054
0.823464691715592
0.817170389144813
0.818742171986482
0.823726934649788
0.824823551096517
0.83108693980208
0.84109819955242
0.840326742381202
0.83785428137967
0.836180912682694
0.835165527081794
0.839206858471798
0.831447467709668
0.820655244928199
0.822092696244307
0.827052019790059
0.828481578310825
0.828484649361373
0.824351672880223
0.821849385545584
0.824851503878542
0.839585080822237
0.839467739336893
0.835189685193575
0.830332219338525
0.829396749224964
0.835398084360024
0.836786348367764
0.83756600997942
0.834036308090521
0.834957745743752
0.834714304314613
0.829042754207803
0.828453020825156
0.829179759155224
0.827934145340829
0.817694799169518
0.813702854207936
0.817269177188318
0.818776063074285
0.821674095197982
0.821613466105377
0.820208192381596
0.816668187021457
0.818160088459195
0.818723281840232
0.815767186144667
0.8171348806395
0.812233832798678
0.818540737177402
0.81856734547216
0.81665055685596
0.828027419160568
0.837244621567456
0.835769716749374
0.836196700842898
0.851009002058501
0.850252217751669
0.850258124344206
0.851545291771305
0.850222466790919
0.840658831416293
0.841562278271917
0.841148435083212
0.840529977673018
0.836662757063564
0.836688158739937
0.836202260248765
0.83696244803201
0.835680902768496
0.833948022330563
0.834514106013493
0.831349678028559
0.831776622056666
0.830660184875239
0.83162115608868
0.827087714182672
0.832161715793815
0.832140915573482
0.832151442288209
0.831276069185972
0.832391007606342
0.832231651009019
0.840724315577069
0.846600062296775
0.847638736915612
0.852738334715078
0.853473746789727
0.86657533001944
0.867578890879861
0.863626184438143
0.866170725336235
0.86916501133333
0.874206670097067
0.87770281030838
0.872334460934983
0.878027450156441
0.874013744843102
0.867940655957322
0.867958079673994
0.872549342885555
0.889364185263737
0.891088426324617
0.89308806368955
0.884518254281528
0.887505331982649
0.892688532269547
0.892784203812589
0.888428196324609
0.8883065400643
0.888078516506683
0.871135164975811
0.872071631747018
0.868016808261904
0.868382954026147
0.873625308710008
0.864402349513385
0.867972488164277
0.87311182859343
0.873122259393883
0.871520173909406
0.871392442855771
0.867320798127274
0.867296540709229
0.874220883318395
0.86859410206375
0.86899091922596
0.867360332674143
0.870294138173543
0.871052720699238
0.878752065150967
0.89080995589296
0.887059691254956
0.892508472616839
0.893836139511827
0.890916112207142
0.89140423261159
0.891243076555022
0.890242755787115
0.884137915203746
0.865924894680954
0.865250495948606
0.868280918956249
0.867747884173632
0.86938022764794
0.870979721508115
0.862065990592785
0.849823265212754
0.846656449137248
0.846773891946268
0.845676241450791
0.850153767633668
0.850351001566831
0.850210894903477
0.850138837628947
0.851977825735194
0.857924019482371
0.854749748885017
0.852877098436262
0.854390785028918
0.866797278761217
0.867554201022145
0.866400977065038
0.865388188436079
0.863938830767569
0.869330985665744
0.863799272608027
0.881264877136431
0.884775663476141
0.884788448280329
0.882971828922937
0.884063390834604
0.88396504003619
0.881963719726055
0.8777726370558
0.87435378458833
0.879465409245479
0.884992827209407
0.883246024226011
0.885596698958987
0.881673427924995
0.868178702444
0.86693920154344
0.864934396144988
0.863867038516778
0.856177090941951
0.870213660283793
0.867503223248575
0.868981928092607
0.866056049172844
0.863698614675992
0.863684501553379
0.847991651972121
0.849353868198779
0.83827140748951
0.840003306967737
0.836023271960009
0.83513726136516
0.837600372539305
0.837700887801543
0.842938901700802
0.851689576655668
0.844300860254108
0.844688609507616
0.846754364921936
0.854292894957575
0.85432353557343
0.856202214893202
0.854482459954935
0.852191090394037
0.855738261338831
0.853591838737052
0.875121724192437
0.874066891628575
0.899544983876978
0.894874778304357
0.891199377113212
0.892996766140343
0.886696920039126
0.878381331201457
0.843120193810831
0.841769806188795
0.851609461343284
0.847168686903712
0.843288352757182
0.84332843587506
0.84313472381419
0.843432886952293
0.837605717961511
0.83777038552474
0.838387068236308
0.840118597047783
0.836939172578385
0.836766481867878
0.827482742218282
0.828358891744002
0.833042470502679
0.822824605265866
0.819304602920754
0.818905088810983
0.834823492515727
0.832916521799328
0.832853394973375
0.818632556555427
0.821336363247983
0.815083778772752
0.815105722022696
0.81085297376726
0.812531788746789
0.810490674879891
0.809474297774018
0.784190203529764
0.784991113630945
0.785343873871314
0.789932605266338
0.77841778587407
0.777022597736371
0.780349282747772
0.761506684300107
0.763248556525576
0.765032500332223
0.763847107172558
0.763934156153627
0.771213592783596
0.76028722752264
0.759177791545076
0.758127903274654
0.759960219665401
0.761137456873802
0.762646742979655
0.752755833420395
0.765825866913244
0.766161538585984
0.763150051095566
0.75558238544123
0.764152620989266
0.765330494072725
0.764818795367019
0.78807193868027
0.787948752325241
0.788577456950065
0.791196549333153
0.791229884444399
0.792324422617499
0.804313525990334
0.811964210409541
0.797788622733493
0.794245861708196
0.793909673187948
0.793851460897821
0.799380202533666
0.802113235374918
0.800676735483972
0.796567872295177
0.804823233189619
0.798776233419265
0.798953203545586
0.80212377684064
0.798717218415064
0.791336609242519
0.791157320189937
0.789143406424772
0.789014565212972
0.789007032102499
0.793198207266784
0.788613292770462
0.793493531460128
0.797144402604562
0.796304432618281
0.79649003811881
0.804897560076421
0.802848838290308
0.804577531616805
0.815301376917629
0.819910101614705
0.812722472811226
0.800039709477427
0.79870332788048
0.802853922901575
0.806575504763177
0.806915235544298
0.80944001498291
0.809492047010965
0.80910269897286
0.802408814478655
0.805251446291271
0.814762885675856
0.814352044884045
0.815956730354663
0.815204977578116
0.820146836608127
0.820251031607486
0.81117362689953
0.805719344078928
0.808285195264318
0.822763148674075
0.840770385735147
0.828910930791602
0.828893735012974
0.835735031911218
0.834973364167325
0.831757141432302
0.831951992014373
0.823795422513245
0.814396780101095
0.810643316927048
0.802355255569716
0.796070913983736
0.79313422900648
0.794045131813149
0.788625569024701
0.77817615427467
0.782803151430467
0.78612356271963
0.775401130259063
0.774975708831408
0.775029130889977
0.780130889270019
0.780139247994537
0.780288695346347
0.779868075130776
0.781293085568369
0.781180896042492
0.785623069733933
0.798312252586647
0.797502036742201
0.803929722060099
0.809640680541363
0.814226102269698
0.795860419459238
0.800694631952077
0.809421096424962
0.810207152024534
0.810553843831301
0.824397034844428
0.825148294576931
0.825403710542566
0.82603993262254
0.824210248058798
0.821676574360194
0.823063442018042
0.824154941633339
0.808785876531344
0.789352179371455
0.770728215905597
0.753010180823456
0.753208676207616
0.753549791413645
0.751747875481185
0.760000125278992
0.75877816472715
0.759869764310048
0.759864498719633
0.749606418932869
0.750524471317945
0.74769679485212
0.747427213892488
0.747851143441609
0.74420073439957
0.744972453270525
0.741151343314516
0.738140652400801
0.739059912442014
0.747530848843587
0.757298096167228
0.780976860177851
0.782452902895033
0.773125310556449
0.773092551795821
0.774442535460916
0.761722822116628
0.746019241033239
0.74619611756947
0.755247883753692
0.751119114257324
0.753026878647033
0.75161139482067
0.747126789217204
0.747149010921862
0.747185630857397
0.751222114927121
0.754477870952684
0.751516466522017
0.750703619584698
0.752411706184171
0.75194340200039
0.74973962857323
0.756669455459138
0.747502496627082
0.74739675103507
0.759738744993308
0.783494324317135
0.782093713950678
0.782952259499896
0.790939816748927
0.788132863985189
0.783283276967038
0.779533093932952
0.786718386628199
0.785684604476005
0.785953443582582
0.777064550274639
0.789440558512031
0.774110614400491
0.770931694101046
0.769669771348616
0.7664043969682
0.764307703554449
0.777246548585935
0.777394345851132
0.777024638670871
0.776502913566616
0.77763788169417
0.774437679194138
0.774427028228274
0.778294317742498
0.782056838468806
0.793931309315025
0.791687791584102
0.792948661471136
0.779227282973536
0.783954360176386
0.783570551684111
0.794363123473604
0.791775352543774
0.79443951564181
0.804289702511946
0.805368706359489
0.804882203199883
0.79558530408856
0.794960577762026
0.795412033138801
0.795478197415409
0.800315169545152
0.795614514743161
0.787549986524938
0.791062210947398
0.784128240507535
0.780929550279118
0.779505576792447
0.778243430144977
0.783259681319321
0.769814995979099
0.77591841988906
0.782925115639223
0.780544740820325
0.778746729844387
0.778996037573604
0.779417826613432
0.786264114368802
0.782621825169341
0.777552504912981
0.77602538349326
0.775605730526605
0.779103175579338
0.776037190475217
0.776127093461752
0.769778660518758
0.773540360632867
0.773657160865053
0.765640021110499
0.76455472407543
0.772104980774205
0.772337757615907
0.772193496836397
0.77434859610904
0.771779808656828
0.769784586449418
0.770315996602145
0.770482584750179
0.770922916844426
0.759220358648328
0.757449357690259
0.757763578752513
0.757690307261026
0.750981476621845
0.748055920131544
0.746668786091073
0.746275077597701
0.744370297751085
0.755895245634809
0.756798532788933
0.760886676081446
0.760617503485782
0.760687256900046
0.745401054177595
0.747640370879871
0.750039036193039
0.749509100408458
0.745719718676591
0.747464359923434
0.758607105789773
0.761701119976134
0.761642896000111
0.760937949021929
0.768982266585593
0.7687635950326
0.779157255116536
0.746431355759915
0.745032719568908
0.747882208643898
0.743105731940423
0.74062811995727
0.740838196160726
0.740483398317729
0.751710775118562
0.75103569744102
0.748500235106458
0.748831391404044
0.752231698511093
0.752515251974171
0.748369303678799
0.747058209384261
0.74700222105267
0.740986676095701
0.721619017256579
0.695797719903031
0.697043555177694
0.707707832622699
0.709626532422755
0.709350403446213
0.706957877349777
0.703770203170368
0.702486086500255
0.702650588688362
0.698901202425371
0.664310043918038
0.635804842045183
0.635954859733807
0.632338975204349
0.631702769962104
0.63074190384034
0.629067021473946
0.629081578443079
0.630275336429795
0.635288671185739
0.645241056751787
0.645169229924826
0.645881966253957
0.643798792343193
0.643758482129783
0.645375639327894
0.647161769669707
0.642171565106417
0.642183964424438
0.635886040404044
0.655964809239374
0.699090287377452
0.698539442600062
0.679345508071199
0.67793814984397
0.680297388056332
0.684406302437614
0.684137914149088
0.68376279007047
0.6850660580669
0.685191356348851
0.685294044989362
0.686636727579764
0.690404482026006
0.687845067252729
0.688563588816863
0.687388597325687
0.698478946060643
0.69167598554631
0.710893158398564
0.711700255007149
0.71017260070683
0.708996312459141
0.761563795094209
0.770945833276505
0.775103400656672
0.734573269044316
0.732769410025881
0.72650772866777
0.725062600164751
0.725393072600856
0.720399960022816
0.720110037904401
0.713480173486365
0.717661790603987
0.717672073736304
0.717531407243077
0.714363018665272
0.677649452229139
0.65833668057657
0.658963371366955
0.657470586412255
0.655741105634459
0.655766321141251
0.656007456578275
0.654423834767798
0.652800703533511
0.650881540550407
0.640147503446137
0.64015105187376
0.638526244881126
0.639981301442571
0.640068102616481
0.642408614467754
0.642450479115222
0.642303882277836
0.64203926088384
0.643119353085644
0.667163443356664
0.689691150027971
0.687719762106902
0.685461389843038
0.68935382412178
0.689600403303129
0.689600315772055
0.693170078186862
0.715954127361571
0.722900587230016
0.783375882665471
0.784446430347063
0.799840007813467
0.797615574789234
0.79652206343182
0.73724909422326
0.736262113358123
0.736666669913371
0.734558333315442
0.733692851045158
0.733571751169697
0.728595408802076
0.721785781058037
0.732002160811482
0.73156801461745
0.71627984787908
0.710406150243278
0.693078564800332
0.660296359775051
0.660367118617509
0.656741781511427
0.654261026989091
0.653989654103536
0.654040453657387
0.653249226888469
0.663017107266072
0.658810256176078
0.658898750215452
0.659403064824526
0.659283898113882
0.659244832515483
0.65973399993675
0.663395062440942
0.663117628256214
0.661843025477284
0.666968576404243
0.669322553769597
0.678918976665502
0.726448185426651
0.72398047366451
0.733361834494442
0.729589732741352
0.726876781931658
0.725998960167664
0.72777630831843
0.732642051109076
0.747146513229829
0.747182200502429
0.752512539089681
0.75418047510369
0.750391485185421
0.757103175718134
0.749691279853492
0.741000067882175
0.745840212771356
0.745978623782027
0.748110103819872
0.75408249653395
0.727376091412036
0.728981730799405
0.70352230593252
0.71244015714712
0.687496819594542
0.643011007913981
0.634516079563162
0.635213791127058
0.635241936269038
0.634890527710492
0.634646591827292
0.629667927285954
0.62269488384569
0.622714959015624
0.623754777065332
0.625342896286813
0.625008414977519
0.62569648666267
0.625624505374757
0.625242671136854
0.629655493213251
0.629890128038988
0.63763737272061
0.637419799150744
0.648848135788556
0.68313615234162
0.687644731254548
0.686520507931088
0.684314780140292
0.679092474768217
0.679653530391224
0.690135264025366
0.713138617007528
0.713914584702178
0.71476800852411
0.709779583386602
0.709554569905553
0.702889886442393
0.702535560058771
0.702626616510811
0.704514875717013
0.704171004280124
0.703282489916002
0.70284233629713
0.703847588854496
0.720474626301049
0.733860323100451
0.736285950637553
0.735746986512359
0.750161389791769
0.747402464820193
0.74761761141235
0.746829956576056
0.746051470001549
0.744893358736608
0.734880767966499
0.711843882732988
0.718202620782271
0.698527404526826
0.698505226503308
0.69854762632843
0.695809582909026
0.696730338358624
0.697587860872807
0.697543182498746
0.703011250881639
0.709409132780944
0.709340782185928
0.712776395988918
0.708700257745338
0.70833930069595
0.708603879391009
0.709050407643837
0.709528259275437
0.696812473145417
0.705600862604012
0.722824882443571
0.723353610629477
0.755151668828087
0.755857224774994
0.756457829639563
0.764097878245371
0.763009327086795
0.763143842817167
0.760940203354271
0.76093033688383
0.76325201094169
0.762607859651875
0.762931713355153
0.772300359095919
0.777300322304091
0.772646597625973
0.772013363341825
0.7720100460673
0.799095968545461
0.801577222745582
0.820193100382852
0.80506647629156
0.76269573774056
0.763558518202826
0.762731281240158
0.762211639515115
0.762377142492428
0.762055302112171
0.764032612035798
0.763631462353941
0.747136544429878
0.735768734778398
0.731611521814798
0.731040365037775
0.731071500573885
0.733807294822347
0.734144687327574
0.731679526750077
0.739449878589197
0.740632758196613
0.74053173422437
0.747349690390743
0.777590089283415
0.766336150025396
0.766820600491251
0.766475282163186
0.764915839096012
0.762000074704324
0.762505343460692
0.762961243064678
0.781041978151498
0.800994153924254
0.812461954691811
0.811422673850206
0.811938960350403
0.802742052708804
0.802837400216033
0.803426041087072
0.792201991384775
0.791423140531694
0.79181172828416
0.790058926799201
0.791061459866019
0.810354152938517
0.806123297343149
0.807879925632076
0.812669877317907
0.817925131854604
0.817766395268209
0.813846388426937
0.819791812931594
0.827396732158433
0.827880712989079
0.83160160777444
0.831069913730581
0.845278490086837
0.844256404535685
0.830876298372376
0.855546931985891
0.857112685509668
0.855902303956164
0.860551962627669
0.856363223727474
0.841195696102846
0.843596915416353
0.834045668972087
0.833521880507066
0.829285549956634
0.829228911926935
0.832647965889718
0.827047607301432
0.821802070811129
0.818066052291402
0.818601838634037
0.816609748783852
0.813719259215656
0.812326774405988
0.831004122035906
0.829595320192403
0.829900530201078
0.829836605696207
0.827659297897214
0.831092705357755
0.843419439876416
0.848527436766611
0.857526329242812
0.856613875246335
0.862708880246223
0.863107668828136
0.861598260578656
0.86992948545747
0.879980311605548
0.890030844002349
0.887634918977572
0.883543994355675
0.888467812175193
0.891856735431984
0.891895296908518
0.891198886305729
0.891180977765535
0.893819759110549
0.899925656241612
0.900000124091866
0.900492848005747
0.902389793774286
0.908225633428449
0.912434805527055
0.918546554392257
0.918134963984
0.921057125294844
0.861684072349239
0.85963574394704
0.860090417227978
0.850007702245974
0.856436491621601
0.859479544341548
0.859835006236356
0.857211484247113
0.860798866776499
0.859343777923568
0.840248628811213
0.839209500055804
0.837368693554294
0.837424000277137
0.836619407621808
0.836597719233698
0.836242442238891
0.836703816299066
0.835961536823207
0.83191661554743
0.863808426940611
0.866940707073066
0.86530553521772
0.880251919444865
0.879949026056444
0.877463523092575
0.876733493995996
0.879421435702277
0.879473584992462
0.87604683287966
0.91194346513914
0.907180844844929
0.896970382505217
0.89689445251586
0.895681416546667
0.89489157264797
0.893047535820963
0.893146730796679
0.895106170372517
0.911078378356642
0.903014722496543
0.896603937601432
0.897153430911808
0.881921372166696
0.882070624604941
0.883525784676781
0.885974257210206
0.88675810992451
0.874189529603155
0.879393217919135
0.877847087409178
0.880888327276811
0.891748384636902
0.889243944882863
0.889850035130378
0.890517111830121
0.832839155260014
0.83269986587938
0.831910877747375
0.831073375062908
0.830414387314137
0.82944928420755
0.826780255770316
0.734848760739303
0.709572072198333
0.709078205349514
0.708370998916804
0.708178622970023
0.708685845209311
0.708078039734781
0.707768837749289
0.707893302690308
0.707726704582433
0.704978148045867
0.702922896037546
0.702167998133518
0.708124209862836
0.705832534697126
0.705600184053762
0.704747284340695
0.705484868231157
0.705864001893391
0.705808155068046
0.75109044488085
0.808688061750689
0.770432729005529
0.75463496436759
0.753542434635704
0.753230820754768
0.753901951086837
0.75477655985031
0.754800921625919
0.755269838909867
0.759128279957364
0.764397873890499
0.763821664362529
0.764131347711161
0.769203498916727
0.77006988170006
0.772169106982234
0.76979857969764
0.768717270649318
0.770164165509767
0.77235150402808
0.772476098289683
0.812781504003945
0.864427537805841
0.872759881217286
0.874009467860214
0.860420865169166
0.850387516201891
0.850524871370549
0.850261690187289
0.860306272627118
0.853961983330602
0.859992940234874
0.846350523950408
0.846784343029829
0.840735428624039
0.839970304984811
0.825218055019735
0.825605938350933
0.82286629585479
0.82124079810011
0.821289678548229
0.812424958423129
0.812454328027063
0.810951664826411
0.812164635719506
0.819524034880851
0.825824959619641
0.821019229200088
0.819793834993744
0.816118522914592
0.81951828026911
0.821261091151789
0.827790064879973
0.828779841416595
0.83297381654277
0.834825653001098
0.857333310099035
0.861289315999225
0.806130728433857
0.805131330626858
0.803064862192097
0.812680739630311
0.808066775729556
0.807658567998798
0.806525045008676
0.804472525481395
0.800006762626307
0.80209084687648
0.798590600216172
0.799803724041918
0.799902355399558
0.800016842304936
0.800999333060599
0.797668036867942
0.797553916453413
0.795977793610815
0.797479757372247
0.794225255533108
0.837878836987883
0.839074279853519
0.840442153005089
0.840789513317866
0.84813354627728
0.850478771396021
0.854996897682323
0.855012313751374
0.865418270929602
0.851509593435121
0.861891956137407
0.865780648958375
0.865422874624047
0.86340834330222
0.86550785579476
0.875334947073852
0.872395642996314
0.873951856087975
0.871898703772735
0.881667608078168
0.875145735274749
0.879435594783826
0.875711196442159
0.868691081211449
0.869974098857119
0.871391501627387
0.867599094379479
0.872368484174938
0.87199679599625
0.890740291300576
0.884136675401794
0.884162319357639
0.882825003677333
0.884280226913389
0.88427439209988
0.879637615095831
0.851098463621333
0.853215368952003
0.853850144850707
0.854837888222506
0.857625334872397
0.857614209832075
0.85558390745838
0.859453028871951
0.840969139627528
0.83373885185411
0.835965068666953
0.834634105944536
0.834881463314265
0.828540966258372
0.831247840397552
0.83135811566861
0.823925565133494
0.817202982723316
0.804570263941258
0.806057137748652
0.818061575617391
0.81829738531865
0.814699839657921
0.814922706893577
0.817409307014358
0.81644281407879
0.816921690793493
0.817581381152941
0.823647292508341
0.829453923330447
0.829358112823583
0.82825510139397
0.822399241567198
0.829907026917133
0.827172663036971
0.826614474292825
0.832823055357324
0.842405724349841
0.837694933879077
0.83690413104572
0.841578584423586
0.835564583041575
0.835500115990295
0.828895050105817
0.824782657747157
0.824916300466852
0.829173326894774
0.828064617599604
0.833709467816346
0.830230632648329
0.83039674028228
0.825936409110102
0.832081156911663
0.829128383030996
0.831930861767888
0.829996126649627
0.832136957810936
0.831924116798211
0.857652862335819
0.839582171888494
0.831184348604886
0.822041161702335
0.826054174591174
0.83165880402197
0.836934707559776
0.836848484853065
0.836828993282717
0.838314603500634
0.837303262386488
0.83507940105247
0.829632890970144
0.836702114593534
0.834826676723716
0.838137091551198
0.837961514386415
0.840765524575142
0.841028200377071
0.84114618254327
0.840862627549885
0.816246715441254
0.820960118491159
0.835294834109604
0.836063212532971
0.836703630437063
0.835310801774499
0.834565867239266
0.834621559426241
0.824621355321508
0.823637131291869
0.822879015925013
0.826664589797885
0.823750300638978
0.824151299654703
0.82417230606327
0.824272361133509
0.822250884771745
0.822237504083524
0.822272395548756
0.822404517032754
0.871712869025292
0.87578862071401
0.873035541832946
0.873073274820468
0.873345549802839
0.872621829754486
0.870842079272389
0.86724010214976
0.878149194999172
0.884690611704243
0.901442490204821
0.902280878368433
0.885964500826948
0.883365042165807
0.882709927352601
0.876283020487971
0.880975826776971
0.881028318434435
0.880874794458699
0.871035004960925
0.868489497342724
0.868080852955726
0.8699493294228
0.865033927758576
0.864657295407979
0.842360490207168
0.845695324689978
0.841378730835445
0.846705422010184
0.846904597853187
0.846479826291038
0.847418497985899
0.860428444811388
0.864426528078985
0.862272822424301
0.867807693872413
0.862277782885055
0.862096937730954
0.857589488614264
0.865510489399983
0.866928217016347
0.86607000094905
0.866347994058776
0.871021550105392
0.871046288430899
0.912770740939479
0.899385053460845
0.912462772568315
0.907847337306626
0.902544027274253
0.901691309303951
0.891074857809506
0.889188150262827
0.884830821566801
0.878140017553805
0.876343777213757
0.86818758958605
0.86655140493093
0.871917086253091
0.868998652374382
0.870100364617168
0.845200057673288
0.820485436507849
0.819859376648115
0.819998598104553
0.819855620226912
0.823894008735194
0.825044548894517
0.826363183931476
0.827666578107117
0.815792174110064
0.819017078783323
0.819035192653552
0.775814430950366
0.774752007679454
0.77419204784191
0.77726316686008
0.77742506191307
0.777147923539471
0.777154408447116
0.776788205359953
0.757328471404018
0.765969843142514
0.766072357961436
0.765866703731209
0.765711152917244
0.765165469699404
0.764837678875893
0.755925589654939
0.750000802933175
0.749954000244661
0.723664353618114
0.718120284937907
0.723455296934259
0.720433975598041
0.71588752124414
0.715771486162098
0.715759531694957
0.715740729207945
0.712996445115424
0.711601332896814
0.723309897131067
0.723432515702593
0.723393848567139
0.722755747294291
0.722094953493194
0.722343930268908
0.721536781963577
0.723098005018421
0.726910806557877
0.728633991582749
0.755263907670413
0.765648996864186
0.78430614328946
0.790843844628335
0.805257764146089
0.806253150237866
0.782621492617215
0.764259190333106
0.769474524268687
0.77333953924581
0.762685301419783
0.762336947963209
0.75897207487526
0.759736646615322
0.75782866620911
0.745927637215275
0.746117094792706
0.751329563853469
0.751471749051761
0.75289820107956
0.753460942982157
0.753381470311422
0.754731182881712
0.756935090504035
0.756818611542927
0.755868582315831
0.770171281781388
0.789597583741477
0.790763339936736
0.786950545182012
0.806165292891416
0.796704228860398
0.803325750677111
0.804184748332303
0.810241373790423
0.838867220960208
0.843753568095393
0.83447638839081
0.830154079528733
0.83207983442397
0.823905438830652
0.822481112613247
0.819041783233438
0.816526014844904
0.813621036469238
0.81481828276851
0.763114205919216
0.763860440720196
0.702760506091326
0.700167710431158
0.70015103786651
0.701509341613346
0.695614026315405
0.68887592623988
0.682803711035201
0.682917661287209
0.68291131748799
0.680284679701219
0.66740772826203
0.666039587640784
0.665257365669611
0.665330305176077
0.665429971505921
0.656082598441437
0.625475827791481
0.625176938024028
0.627050305727693
0.625416477181381
0.639186502109856
0.640671725892594
0.640470974910898
0.640810675910412
0.643225904337854
0.646583387564737
0.650171872556827
0.650402080861258
0.650396916165986
0.652681879706536
0.656780057301813
0.657291689375548
0.659052466382115
0.659185548357317
0.659310135787902
0.669781604968804
0.751744164856923
0.754046841294238
