# Supplementary material for: Financial Crisis: A New Measure for Risk of Pension Fund Portfolios
Source: PLoS One. 2015 Jun 18;10(6):e0129471. doi: 10.1371/journal.pone.0129471 (PMC4473272; doi:10.1371/journal.pone.0129471)
Supplement: S2 Dataset — (ZIP) [file pone.0129471.s002.zip › S2/H_LowRiskPortfolio1.txt]

0.907354199603954
0.891054219030854
0.876650735966002
0.834854574890848
0.834745346233269
0.82922579551921
0.826463009278233
0.825154219447743
0.815612694585365
0.816967501396492
0.797555879570567
0.797019901477873
0.792265375098148
0.795261198900979
0.791115038905309
0.790798342159225
0.790671917136583
0.790660694705604
0.782492184632685
0.780610411902788
0.785258720808324
0.788359173700603
0.784592246110065
0.801569326345578
0.801825366101276
0.803673565020881
0.805674693070758
0.776614902765809
0.779430449149984
0.777103718361665
0.787880570577206
0.787907174073899
0.789589413571441
0.789247588142219
0.793641038965693
0.79407897626355
0.790108112958571
0.789193883547661
0.781431016315507
0.777750077495176
0.774774264498785
0.773618125091233
0.767577653507951
0.76260029300262
0.74843037618268
0.747962598592555
0.747774857780613
0.764253052880643
0.76588419772385
0.756368619545043
0.745353227896608
0.730861730982517
0.704207004230357
0.70328822872069
0.703285945088688
0.701624361441576
0.702612156705066
0.702771164903997
0.705805987735873
0.707424702652065
0.707345350117913
0.70712172117535
0.711970212879174
0.713831942249611
0.721804332340494
0.722665088367882
0.722789745346446
0.723726225218039
0.721987518939434
0.728210673881736
0.737508454640552
0.753929552147879
0.834684589775161
0.840393129273832
0.828888870941791
0.841141417341582
0.841917335665957
0.842266809205537
0.831570059004543
0.807237585514174
0.812555316812872
0.806496971999147
0.788494582698405
0.788150125591565
0.785581598692888
0.758655691773595
0.748427316730167
0.746720266254607
0.749350659397634
0.74832921305156
0.74413893765126
0.742831978137123
0.741653013846878
0.741598249037299
0.74427266200781
0.744282538869836
0.743801790320843
0.743268650147397
0.74943722213659
0.758100144124758
0.758074883403738
0.762519909589034
0.774344302921337
0.77542590526234
0.776836375898435
0.81355798444341
0.843891816590351
0.850004704085525
0.851801900889562
0.860412624709408
0.891014888404904
0.897495363929009
0.907172232441375
0.909381636748823
0.908557285097956
0.905385725927483
0.911307053448693
0.914289327741449
0.913483158518132
0.921266141456326
0.921394422148817
0.921401136281488
0.914925579278083
0.913965483765639
0.923539765106311
0.928465735224983
0.928616784182646
0.930360735717777
0.930489522595115
0.93149507846368
0.933835988446913
0.940180647039448
0.94475037329931
0.948417428722589
0.938963761483074
0.944045992808738
0.944517514355568
0.946595631535894
0.94338933186581
0.956523322537463
0.952327956708272
0.95218111168166
0.963861341897296
0.967563345649377
0.966128969494906
0.965666655325451
0.958785823611334
0.962345475592708
0.961002250713112
0.962649608182729
0.960835839652455
0.962080779655281
0.961904844448187
0.963961147952298
0.96738138562728
0.96633306496101
0.947747721791638
0.938689940721778
0.94283807145089
0.938664552242306
0.942300547231869
0.94203935314578
0.938762309686058
0.940139703857694
0.933057542207195
0.928652465547928
0.930583345695303
0.930328700188141
0.929313093053273
0.929296958062524
0.930305409122541
0.932701796394572
0.932554253459785
0.931491053137037
0.935545348788533
0.908773146028529
0.918995833255901
0.929610083484685
0.930532459917804
0.932530072490011
0.932407382315015
0.930716532018414
0.933260941253008
0.934666799853724
0.941710782742956
0.93588985250189
0.938563405346824
0.938292549149665
0.926174373162651
0.926848283048381
0.927063775326083
0.926045496879161
0.925932872792405
0.919156934733398
0.924076191739326
0.957609983249186
0.949950825435871
0.949969525461502
0.946601352764842
0.938627619129896
0.920880223179748
0.922470315449521
0.920008679173402
0.918385600787532
0.92000589387411
0.929252760542455
0.915186021110434
0.910139673687442
0.917231097989066
0.917042115489317
0.912793838296282
0.905019625981136
0.899305186111998
0.90175728566967
0.902006166647281
0.899883391240199
0.901719037975615
0.900926876330685
0.879708505360659
0.883480355069604
0.868935578426285
0.858879151957763
0.859970206561266
0.860461546956569
0.858472499715615
0.858350657923116
0.854522549456217
0.852802533928976
0.854045917908599
0.853845762732534
0.855403541569766
0.859009054016701
0.860750050718436
0.861532427708339
0.861972454439014
0.858971655638816
0.859907335678537
0.856596149739215
0.849786302490021
0.83910231676681
0.85385517142375
0.86237263769749
0.862131354902574
0.861773738939628
0.863903625282745
0.864042162124445
0.875209134146289
0.874994132316274
0.874099811640467
0.873005913427448
0.872155850837255
0.854722081488644
0.837711845069001
0.835841831168579
0.83529222206235
0.836950306516443
0.823293689868195
0.825577457986516
0.840523911577784
0.84907087755466
0.839882293705389
0.835584999840704
0.833898149214551
0.818501312353703
0.810760160938498
0.809734660493565
0.809733158969885
0.811751647493839
0.80867216627656
0.808711993761403
0.809158926416498
0.816896355123359
0.828827588225668
0.806434246608045
0.798369354028099
0.794304190277273
0.802901150057577
0.792567305732534
0.789659942388703
0.78848797665143
0.792585902408595
0.786617298808797
0.786492595657893
0.793484332080892
0.799425753255854
0.799880401847154
0.799221547771435
0.799351090653519
0.802465589462503
0.798470175586834
0.798278946081953
0.799025969593124
0.799404905809796
0.819388018544443
0.829727204270511
0.833973706362107
0.833540149795828
0.839297175440778
0.841043257680003
0.845340265375361
0.841661307734859
0.859519501730021
0.856012779695987
0.856226984908567
0.854917277791763
0.853767297907717
0.855133094691283
0.847046569875532
0.845837717543101
0.847044511756019
0.846571985498482
0.846257005583561
0.841810929450111
0.84442013863265
0.846272393546137
0.850584202672498
0.849413131960632
0.863243849165925
0.869135209449758
0.86676173150182
0.871755546912129
0.872915757918277
0.87104958942094
0.87400869973799
0.875169009427836
0.877755989655114
0.87789549718648
0.884471876463575
0.886423099678496
0.901344607792866
0.895074977681479
0.887021884595978
0.881245163925313
0.869777251469114
0.868451352666043
0.869627832564466
0.866833782142046
0.85981072723267
0.841935953660567
0.843193958806742
0.843503098257126
0.844722713512286
0.851362864020789
0.854679553322711
0.836962737047705
0.832901101644537
0.83198857245607
0.834166446327416
0.826007938031002
0.815924529831802
0.818094379688461
0.820880065838992
0.827115789801195
0.830588194483119
0.828660117060156
0.827905238194458
0.822623550284424
0.824642318900556
0.83615146406064
0.836790022020984
0.835929427009134
0.836119568187042
0.83514712509185
0.831621041455603
0.845026799088477
0.847703481587134
0.843562246602722
0.842260896908244
0.850255460240436
0.867141844265208
0.866997853650774
0.865206567087669
0.865225385575373
0.867259584656439
0.870184529749299
0.871655966605852
0.887548013290489
0.896964692242965
0.901080497788898
0.886126604058641
0.879846717807054
0.86833836544685
0.867867750822041
0.873251336894197
0.872987739619235
0.874463329871771
0.869584692950746
0.87150951005034
0.874479718841799
0.87018231468695
0.833246219716191
0.818973106672255
0.818984655168792
0.817274975560984
0.818253881680042
0.817684061360115
0.805810666793906
0.80125603301909
0.791144016517133
0.794017143646708
0.796273899356818
0.781135733257185
0.768215709915833
0.768380823232522
0.768868213240428
0.767179505035539
0.768498440932124
0.764365334923515
0.76447255734964
0.736379611919791
0.737512095144857
0.731029312119551
0.726638291805458
0.725486153174975
0.725468044116048
0.725634084601255
0.729007582750485
0.729824353167442
0.730942724547781
0.731087947983985
0.731049101039237
0.73840366018163
0.746906490019518
0.746535205753547
0.746964211902935
0.748440963673494
0.748679833954111
0.750627384796515
0.750463052269453
0.786677924044374
0.80017527088192
0.835451566347028
0.859703124901293
0.872139590536458
0.872391166448129
0.871507104090549
0.873904286651252
0.879402398338341
0.910241402623108
0.912213810963242
0.90911788835589
0.9224680283738
0.918969667485701
0.920122682474447
0.920217370369073
0.920321856423323
0.919432186572182
0.939519166683966
0.93839583928663
0.941753458420831
0.94290420043487
0.926749473271275
0.920786573661462
0.898593607276101
0.892824555355758
0.893191643531992
0.893117269525678
0.889908534579599
0.858644843014704
0.844673080089892
0.842348660319791
0.842028782179041
0.842894474466039
0.842097381442812
0.841754960574222
0.841905927535872
0.844970171773129
0.845295497229145
0.846102678226467
0.849281513061643
0.844060512601961
0.846794432360711
0.849012359369509
0.860346110709272
0.856391132500886
0.848347023698672
0.848327565888066
0.849829124585043
0.876244565014517
0.899638177460792
0.90434028248663
0.900013005120405
0.900068105235946
0.89905246655385
0.894414982161259
0.882818026998662
0.883789459651416
0.882948408988147
0.882890906203298
0.882928267616463
0.889955677637065
0.887822135305652
0.88803809259194
0.87914863047573
0.888752887167742
0.905141406039172
0.905437869368617
0.881500777395083
0.866104516871368
0.866263365730896
0.868679214566352
0.872727143904959
0.873069473055187
0.876857783575957
0.87996816252002
0.890925278129374
0.890856056794437
0.891734292723619
0.890545912084233
0.890712815029765
0.89300495465696
0.894728980766487
0.889749543781957
0.900420025221688
0.899744354640989
0.899804956105375
0.897937784762454
0.932709988481947
0.977836740239346
0.977599968724257
0.972965049039494
0.965364266734995
0.914030002669359
0.912530045872955
0.912540957889765
0.912417516518258
0.906203959986351
0.906247462594882
0.906224369096027
0.901505549319638
0.897523694065047
0.898305856972559
0.903951625914748
0.903987781639158
0.90531410256484
0.893906013726373
0.871427481090903
0.869761707991935
0.871498179906876
0.870703328921265
0.862140930258368
0.862229933549262
0.879317449208069
0.874055554243305
0.862897621626737
0.847712025927253
0.845242199645542
0.84525424674885
0.842659068539234
0.842363136470885
0.84404309837035
0.845681776548728
0.845167028232157
0.843270956168238
0.843560492495402
0.848672784915707
0.865167791277084
0.86657492496923
0.854808716705406
0.855460466262152
0.845250083202465
0.822724391350564
0.823715201513706
0.826489448423783
0.830022616254258
0.837660303040523
0.841717106730196
0.84048134682168
0.841352518782452
0.843593839079053
0.84345887130901
0.843456532206716
0.843543820021351
0.841516033672898
0.808926406091832
0.797226065554852
0.794092022008414
0.791592393309825
0.795541416410245
0.795096637578547
0.79285116750463
0.806777965439697
0.805141333705907
0.801822925011579
0.803998520570194
0.806465175786717
0.806800761508238
0.807556097555501
0.808309180564045
0.808205044575248
0.808419657406839
0.804936602644489
0.802916293275008
0.803142007305157
0.832453566283245
0.850391528971137
0.856635794705586
0.863040977468631
0.863250009594918
0.862647885002632
0.893577805838388
0.894524135108366
0.900479773043482
0.915952223677071
0.90125719799365
0.875581405548124
0.849249651848928
0.846596089110306
0.84418574609996
0.843958057626214
0.841406240340799
0.844747277606102
0.847974121876586
0.847003496357051
0.846822836093991
0.846604022028197
0.843677088127364
0.84111195444083
0.841121468927606
0.8415642110415
0.841534620265002
0.841821225900577
0.841561339743639
0.841430608224303
0.846292663648867
0.861734843636126
0.893002051017844
0.898331153334481
0.906344606803407
0.906281170899745
0.905704056031558
0.883367679779769
0.862139535117593
0.856933326807037
0.852592187216212
0.850203178463553
0.848433502386713
0.851764862494364
0.848888535047964
0.835307064374809
0.836745734980787
0.836580776937783
0.836752508997737
0.83614756973898
0.836812871763557
0.835445337389053
0.836075815274088
0.836069879091592
0.835392284776652
0.832192462792498
0.834645181942863
0.832963677173056
0.840290482661768
0.848640158255623
0.849926218129605
0.855605215019133
0.862299875375281
0.859470087324784
0.860685339470247
0.874782550633265
0.862980920627994
0.859478121706646
0.85897334157261
0.859158942406055
0.853719368426194
0.854142883517266
0.84279513396888
0.841610828705359
0.82260973413507
0.782888101004545
0.768934643807451
0.765627078017952
0.767832673065118
0.766332874447181
0.766075316643718
0.766064975569502
0.766071762959211
0.764521096720116
0.765213845914953
0.766742373294146
0.768448427167305
0.768337075342097
0.768428456595017
0.764920125565617
0.763637190844752
0.759915508493719
0.763165803949331
0.759081080773531
0.763603992959916
0.793076831425888
0.803500930569427
0.800743877299287
0.789857670814477
0.790077951870768
0.79162074098017
0.790782145788204
0.790540305075312
0.791583144850907
0.79145589165348
0.791008043349733
0.791857602317586
0.793413541844783
0.780488084286318
0.783985707063296
0.787661174257555
0.788289184809392
0.779089166624481
0.780967881459481
0.78166743262876
0.779704985137317
0.786677454866621
0.800132763659031
0.810796756991703
0.809026866863338
0.802722610678374
0.800413138914225
0.800377435483301
0.802562602191516
0.802740384595546
0.803332084079336
0.804076070151106
0.801768770365265
0.808330570863743
0.807895872060071
0.795264206986891
0.801347223679706
0.813764553061872
0.813185721218925
0.814371616777731
0.813003844853896
0.810179097421418
0.807991592704238
0.806055805481821
0.810257087855124
0.817432211249735
0.82141747124755
0.819513000783748
0.81901568309788
0.812368095087357
0.803890630935848
0.799895400343867
0.802074972782184
0.812979041228008
0.81005643184265
0.82003805559064
0.819586286332861
0.802282058983362
0.805225193473737
0.802575437420264
0.804625361076912
0.807437438007283
0.809461729044935
0.806229804702784
0.772345731926385
0.772345842520475
0.768474391315199
0.768973646698503
0.769474732892099
0.771261492898903
0.775509813464134
0.778358391355405
0.778424301393517
0.778317573140022
0.77958615152197
0.780289289703209
0.76636221541662
0.738907448044348
0.739429651683367
0.741426665138797
0.742182259547688
0.74109457814823
0.74076276070536
0.729824315503389
0.746071618889945
0.745915357570996
0.748563431138209
0.747038579212256
0.744710594204745
0.745503817670388
0.744441491231645
0.74255363017646
0.739264241643248
0.722943328502868
0.709717738493781
0.710650354906491
0.711667398925617
0.728242626258205
0.725233581466933
0.725024872098428
0.723795705320894
0.710151013955554
0.704096144017331
0.713210564034692
0.709588829069678
0.709653030548826
0.700940783908301
0.694796990296607
0.640493776081652
0.633160072850097
0.630496093341357
0.611711933157164
0.599121340118932
0.591239491807354
0.593550143706964
0.590422256696867
0.568175550764475
0.548775507820572
0.545283693884526
0.54419186957334
0.543725218066667
0.54285970074888
0.540553781995364
0.533778657735818
0.534044134671038
0.51997502399188
0.519937017277814
0.51777074999295
0.524305911420964
0.523091268246884
0.523567150229859
0.527858826185494
0.532169538759404
0.536100330094861
0.535663215657847
0.536976792333073
0.550694991669546
0.571270555316046
0.576750504573304
0.578544099151954
0.577306232267861
0.580386462294047
0.58401807966806
0.595199320175015
0.592259689094358
0.643918397264063
0.647389425140695
0.667506063627747
0.668598190047648
0.694613730087311
0.69612285120519
0.702104431129546
0.702682206286051
0.705549934112976
0.710858621566417
0.711714443469962
0.711635447264226
0.712152174318446
0.712766416522734
0.712781623542548
0.730139533863642
0.732928155069273
0.749021428398152
0.796192626299519
0.909209544921884
0.924546034636065
0.959550162518765
0.961815355448631
0.967152408195719
0.974427075090216
0.972665684848903
0.977240918559137
0.977508866448973
0.977693149717365
0.980850640785005
0.987118417786961
0.98503084560796
0.974714682108691
0.974530169860857
0.969167357741593
0.96836456012954
0.966880698765031
0.958814042650776
0.958435508225606
0.958486603023061
0.957054535755207
0.946321421901101
0.947325759843639
0.944126792641864
0.947274004814195
0.955523622733507
0.955370797579135
0.947479541478891
0.943962571041904
0.938764691948578
0.93919424642985
0.945950461799436
0.953626718654557
0.942525775578142
0.946725784888132
0.943087572827502
0.918730271886718
0.918741422174169
0.915109014673123
0.91918431792946
0.917782900128087
0.917651753358774
0.915574927535511
0.920004892557497
0.91776598970778
0.909390513156157
0.898590608258666
0.900755886377097
0.891441619246561
0.894013686494479
0.894095691723468
0.893181601826356
0.893368185433457
0.882269102689702
0.882554972322371
0.882910132472584
0.895231480510697
0.895265777460709
0.897422940145802
0.898382639759312
0.898854100878099
0.896677207406237
0.898290597492046
0.897139475842648
0.89795149313461
0.895864288193919
0.90277587375823
0.903339597290718
0.913388639957837
0.913348165166075
0.913573054802325
0.914777664668151
0.908818376811033
0.934504234382042
0.934486862065342
0.9019058713637
0.904044268416141
0.899912499571899
0.897835573161313
0.896553362891814
0.897711334414049
0.903818062856896
0.902764082320903
0.901848003436761
0.902394080319348
0.91218033255977
0.913979406287089
0.91516335371561
0.919347739952656
0.918163685071996
0.915514674720535
0.913301489915332
0.91909613037591
0.918443460518078
0.912094397395103
0.936325756201499
0.930933270914636
0.940277008144544
0.945861850005433
0.948907280438533
0.948851431422619
0.950249876354584
0.950322705221983
0.940043626772416
0.940662508344725
0.941718032292956
0.944960595790148
0.936925356303644
0.904300959876998
0.893035808291977
0.893430848524536
0.892442424506477
0.891093370985966
0.891143503247841
0.895765477305513
0.901871382659088
0.902371330646182
0.903503908231521
0.903365781162142
0.901481145708037
0.9012692666483
0.900500272741087
0.900807365297771
0.904477211037098
0.902517687820516
0.901784047614596
0.896820577779059
0.89419178528523
0.921326268645181
0.940699992124243
0.939627884272996
0.942725451859415
0.942450657921922
0.940573896699168
0.940012843025689
0.90358781075102
0.901346209435015
0.901367915248489
0.898583216978968
0.899142084418424
0.897872936153257
0.899207176398629
0.89983997848869
0.90376050315053
0.905746811614078
0.905714540025539
0.90927359194605
0.91214451536588
0.897243022200516
0.896814518669098
0.896527881302134
0.89686457381925
0.899030634784211
0.900429243036476
0.900234865545451
0.939992320296096
0.948004514963419
0.948142329202984
0.946800455952609
0.946185447427621
0.94906222423484
0.949605869419305
0.94553127102916
0.945714273403186
0.945731304421171
0.946291976293744
0.94948151605969
0.96034024315876
0.982848219893486
0.94742573728987
0.933362814772686
0.912691757839283
0.912391773933617
0.912119022398945
0.911893090099728
0.912166250886817
0.891658910791908
0.891478500487522
0.890618325311389
0.88956735733799
0.886224840242303
0.88282388136933
0.881572524537911
0.881450667748885
0.881070017217052
0.879457204980935
0.870149132749716
0.870847153692777
0.873495529275092
0.882496341501808
0.889110005887937
0.898481238096829
0.898064100769005
0.889059836840673
0.886421390101957
0.884210017732135
0.902396570893978
0.900674078475209
0.900908362746781
0.903755601111146
0.907748414636384
0.909081085925581
0.911219602327064
0.911395223938931
0.911735482434206
0.914395863656379
0.931599053046031
0.927081659906475
0.936248720590092
0.939400486867225
0.938739515241284
0.947226482047022
0.938394220061349
0.954407074916515
0.962563347162187
0.969731985325564
0.969788192201878
0.97542440215225
0.977563507128857
0.970853243091174
0.961874577452139
0.9069099017435
0.886405095105469
0.88433186080143
0.881777048483755
0.87830345451703
0.87840766104007
0.879140195183268
0.879408936572014
0.878769523545536
0.878961326888783
0.87897386982605
0.882171367161972
0.883025461901599
0.876973438178657
0.87360530859246
0.872690286279107
0.871914936275135
0.864324366223368
0.864782765605654
0.864860447890493
0.870702199213663
0.886133749362385
0.887876678468305
0.889050698240447
0.791617670088193
0.791908603012886
0.790781728990386
0.790047937329971
0.789200846552724
0.787734331887886
0.783537268165224
0.781617603853491
0.781591703727738
0.782542016801748
0.781977493849728
0.782197966261728
0.780161196733393
0.782179752966572
0.775614213942026
0.764151981815172
0.767626432228438
0.764651836081203
0.764626158811787
0.76474083559163
0.816117974035714
0.816044291861922
0.817936059463348
0.81826106867536
0.819722262479205
0.821459301640518
0.828131956869338
0.832351698799521
0.831886699695588
0.831720507694176
0.833066996157914
0.833114426020039
0.836939123054477
0.83494978770628
0.852436082895238
0.911456344599296
0.91080246995097
0.932734839644162
0.933801663870766
0.930142851594207
0.903082673056026
0.902503877422546
0.892711650497075
0.882805937312528
0.866951895026805
0.859312463884071
0.857893596753704
0.841330729637861
0.84227099913137
0.82689488586298
0.809424232615985
0.807003888313976
0.806409705705035
0.808033052288926
0.807959164918974
0.808473929184141
0.809309941368321
0.809941406569293
0.8097040412582
0.810683907242633
0.815143939144111
0.814820887271514
0.818164233100512
0.822654750152825
0.830628571647855
0.836260221117161
0.836841434283531
0.852273965714996
0.852112559460939
0.877615355028679
0.949465012792801
0.971028342834522
0.98211029629239
0.980275287355335
0.979973833666518
0.969488151420503
0.972022293350042
0.980949012748159
0.980965241442132
0.976433358247264
0.995313581251222
0.998465854799636
0.985894683103278
0.986458901555153
0.992494405805028
0.980663521623146
0.967664641164338
0.957144779500056
0.948499674914897
0.948888203195805
0.949169262251274
0.950359773198682
0.951158026387193
0.958980439591495
0.956993679498294
0.956020477963559
0.958033999650483
0.961075785434631
0.963773126805937
0.963203448970597
0.963474382489351
0.966164763690968
0.975446866810222
0.971564899126312
0.97492947687493
0.98439479843085
0.99533429676173
0.995571765282748
0.978072579967839
0.978592158027669
0.977379471209884
0.977372788069462
0.956933232517833
0.95540037917973
0.952755796086539
0.955736745303031
0.957034407227746
0.957998622471763
0.962401076768408
0.961991316548035
0.946602917445771
0.928569003511178
0.927836409736554
0.930248036470214
0.929671005485625
0.93171431487876
0.935438350646239
0.933931186287198
0.937922036644756
0.935902548557309
0.920025388974565
0.916004036491892
0.925823699626991
0.922898144630574
0.9114351550943
0.904589379270971
0.904288119690284
0.903399623339345
0.903399544609398
0.903561281508662
0.912451261024126
0.926260728245535
0.92364370923166
0.924356208085774
0.924025943841161
0.924063160186698
0.917354776376336
0.910496476284279
0.913232637664661
0.904058756345436
0.916839338562097
0.90571033161072
0.905973576696454
0.909063459986648
0.921830947205705
0.927634700210367
0.92114422490278
0.922312836070908
0.922328945753459
0.922017533501158
0.920970669597654
0.919528148164442
0.922641666477797
0.923534868508646
0.922881614180474
0.924032054857619
0.93138190750475
0.944196181229834
0.930796246468849
0.94714276060578
0.942858965616097
0.963104722838802
0.953919373069788
0.95338544968204
0.953475420160134
0.945882504717384
0.940729831973685
0.940722895902267
0.915104521702949
0.915450432592943
0.916428879123206
0.918480950307873
0.917341636796837
0.917093065026575
0.91586669220557
0.917009881057587
0.917084343289691
0.913821128091527
0.924291231200514
0.923667297749106
0.924358547718027
0.929334555390785
0.928857322450768
0.928043106016067
0.923552200821308
0.927579021307965
0.93996737384742
0.936460795761666
0.974311741536224
0.967146009696955
0.92625623233178
0.918480605214425
0.919666021408086
0.915444952219352
0.91811490579514
0.917555143799679
0.915074171934362
0.918044607156912
0.902810635290686
0.903156959583781
0.902002919320478
0.900743720898972
0.905666288901313
0.906473544738378
0.908493905967688
0.904120989846947
0.901848180949824
0.903168065790069
0.901945304392382
0.904578711251237
0.931149358716272
0.930118488632942
0.920687184875301
0.921644619053328
0.918303608684059
0.906927725249854
0.908796400987896
0.909039817463091
0.92601200622056
0.924352014008781
0.92814631223255
0.926405089629186
0.926462447064097
0.916628190342517
0.917673315793192
0.923926968041621
0.924120714971593
0.9243204597908
0.924276962818377
0.923535016509811
0.912447860494147
0.905231114485982
0.91254472034617
0.915452759997529
0.918220840054091
0.923645800804566
0.91732255361855
0.918461756703051
0.917974260128983
0.91901994888997
0.911994108493575
0.871934803103322
0.871940904376801
0.876891280742388
0.877211527393565
0.8787348867788
0.878430392805495
0.878127417747222
0.876417498919359
0.863122882742333
0.86740533167078
0.873354384076196
0.873179279289529
0.873037799590082
0.871616875608858
0.869432290032001
0.86790088112831
0.866664432972627
0.865425917426841
0.861384294916476
0.849866772863706
0.864301751010328
0.863484988542364
0.8634897865474
0.863485557028497
0.859049891058887
0.859944159035631
0.854357718770832
0.850209963622379
0.854422735233909
0.848119735162475
0.841147197932699
0.840995953426964
0.832771042375129
0.813894305536272
0.80881683352779
0.810812547433865
0.811391005904469
0.812071119567615
0.814144856580624
0.822653730194316
0.82985421307274
0.830353599611593
0.83036858213745
0.830374771408679
0.833381751667529
0.83370228092713
0.838204952676531
0.843244134537073
0.849100201074724
0.856487389739888
0.867549577322203
0.867999210661143
0.882824046580949
0.961809449867031
