# Supplementary material for: Financial Crisis: A New Measure for Risk of Pension Fund Portfolios
Source: PLoS One. 2015 Jun 18;10(6):e0129471. doi: 10.1371/journal.pone.0129471 (PMC4473272; doi:10.1371/journal.pone.0129471)
Supplement: S2 Dataset — (ZIP) [file pone.0129471.s002.zip › S2/H_LowRiskPortfolio2.txt]

0.77391945546832
0.773974956722416
0.774282008809778
0.777972477218645
0.778561461626657
0.778562031977188
0.778383829926389
0.77874059471451
0.777277473551268
0.777198753551444
0.77772446099425
0.777798490749906
0.776952009464353
0.785623970438917
0.778721249438098
0.779330857788468
0.778019260799368
0.796013790024311
0.790176215644488
0.789664308148818
0.790924587846318
0.78023452958221
0.789297600112842
0.7804825302076
0.778395507727435
0.775736780630929
0.781944481070222
0.771827507528863
0.772966049505583
0.768064013274912
0.77003367512838
0.762929569773626
0.762567240210366
0.760679152972187
0.764499103977495
0.762352126920638
0.764326257401759
0.763524942701889
0.779725338918296
0.77514352382999
0.775416984933925
0.768017028111195
0.766343468054947
0.773332091062969
0.775565109601374
0.772939193808873
0.773443049559436
0.782793699842974
0.765297013636606
0.765354022397289
0.765931330440992
0.771200776108774
0.771931588273439
0.761397452993413
0.764023822345917
0.766470471993977
0.766214253719043
0.767072366700996
0.764899100624231
0.769002546857823
0.76751941663412
0.781482680011032
0.784420553284552
0.777421567077389
0.774001138889433
0.779361366692155
0.778003131668441
0.773830413901978
0.788005575010709
0.792777926937805
0.79269465592886
0.794766530362167
0.791984161542077
0.789493167622609
0.787815374881039
0.784280991038686
0.781631473472325
0.757996875105453
0.758554378564377
0.756234366895149
0.752512273777898
0.754643061480295
0.752990878004997
0.757629116167924
0.760366504246003
0.760531447958117
0.756735265245168
0.755575280689108
0.759124429087215
0.749720839190105
0.747740781484871
0.743520234263555
0.744764502656655
0.751433682317634
0.752686681459364
0.754583712815557
0.754350838408729
0.772901047652637
0.770916398677344
0.773591699814054
0.777004363288225
0.773852900817176
0.774623847722025
0.768911078112875
0.766706263076252
0.763973613875333
0.768602661729633
0.774673859937324
0.768258438147873
0.782370929204783
0.785610282432895
0.793625822021983
0.778438406580382
0.785279476407674
0.778168965273628
0.777499918893396
0.779098303376684
0.778668139352245
0.782689893761023
0.777201289896423
0.779249075780633
0.782426811066278
0.780348706429753
0.787118586036895
0.787060761920215
0.790811243650968
0.792039584620837
0.789154215411813
0.79204697784482
0.789333689620664
0.789434235124515
0.790329316589762
0.809921143354929
0.805600190573337
0.796465140426761
0.797922634683173
0.799980657146181
0.802568931615591
0.805361668881173
0.805811364904919
0.805802528676534
0.801207485148608
0.799004840612065
0.799164591831346
0.802145032452988
0.796611960183094
0.792250487769141
0.792255222570791
0.798558448188078
0.80098392257814
0.801270207510339
0.797553722585734
0.794804574490596
0.796058638044188
0.813931111275031
0.813911551314218
0.807698474136384
0.800627639582457
0.799451615033446
0.802157593635065
0.748080815674473
0.750172326060246
0.753515276600026
0.751544799828111
0.74936700988922
0.748072273066023
0.749729368140219
0.751173723644276
0.751342486970886
0.746488904615494
0.743923345869694
0.743228351750174
0.744401734019497
0.745676740401674
0.745790037356258
0.744989671266114
0.744128501234605
0.744285298954005
0.744178691098445
0.744037377665519
0.795262560945291
0.790136695427495
0.790679489221201
0.794523146123642
0.797144801458575
0.80577931111324
0.805571315321125
0.806276941936029
0.806217115468816
0.819004644233636
0.820605149064731
0.828204629926481
0.825957767668949
0.813274691352428
0.800403853919372
0.801141847349352
0.800275311211688
0.800966441810363
0.797345596397578
0.798229758247484
0.797839369769106
0.778076454094084
0.776620880733327
0.776039033950224
0.77673341312918
0.77296547294697
0.77307294004089
0.77038921216949
0.77040846657825
0.767308777054438
0.770153548170606
0.769948751655494
0.765265800548881
0.77040024343506
0.777815805230293
0.776825843544155
0.782863070601551
0.789904613518258
0.789188383875438
0.790116255287322
0.790142479860018
0.822390252967386
0.82544324786625
0.824734617885582
0.825829289241023
0.833254032363107
0.835375409441764
0.842035974764883
0.83477002668719
0.841241697078281
0.835255206907231
0.825521109378432
0.840563999145335
0.843127888852036
0.847283047309957
0.852398356285591
0.852479468296212
0.842414199463671
0.847742480969036
0.854006558490045
0.854801964675531
0.851608714111262
0.851329124056737
0.852778716465393
0.830335300943473
0.830677394556017
0.828663677185339
0.824832769728016
0.829274296791834
0.818320133688272
0.822426881204079
0.829476742012691
0.827924194438251
0.829738268127787
0.829816786419641
0.824659490773987
0.824563003566382
0.831834245878455
0.830917603318459
0.830484645297354
0.822035667927539
0.823739805992041
0.823853473460597
0.82360597717106
0.840705870580483
0.838691395302505
0.840007283510427
0.845154305511758
0.84596878142407
0.852053491383695
0.852149047416962
0.853002386913897
0.836438925242972
0.80966989858652
0.809694606143598
0.812690579616134
0.804254910427993
0.804055063078369
0.804752593058826
0.803602717062362
0.804265074046737
0.804474247471736
0.804522013413652
0.801390905460568
0.801394435516844
0.802907546549465
0.803896239732047
0.80392913585411
0.803318393998046
0.805986111511893
0.804059040809642
0.805436873440869
0.816010361550616
0.843497013199985
0.842794575998956
0.843934089227949
0.856472073581049
0.857036797386597
0.864439959326084
0.845689660364211
0.856618906876957
0.85525368210139
0.85302184689196
0.862494968531597
0.868358194040145
0.868511694376393
0.863265832978409
0.859561324090538
0.857714748430724
0.867397751354062
0.873380453976384
0.870729258753724
0.872326009905382
0.867544052182403
0.844240450498922
0.839985565726445
0.841983785760378
0.840328243198481
0.831210636099896
0.849247795892454
0.83894177116924
0.838495980008103
0.836891845922242
0.832388295628459
0.832524190284006
0.801234155854263
0.803296236222787
0.792411753376519
0.793100568414883
0.789347680140016
0.788615599022085
0.788622868390849
0.788393188454998
0.791037602777659
0.800746985932711
0.79591345516105
0.795211524425723
0.796492366226233
0.801962644188549
0.801867050398062
0.807259475662078
0.808250693214995
0.807544950997988
0.810744296913031
0.808776912412243
0.844964305665898
0.844876370302222
0.875867427562041
0.876233147978626
0.874387845169208
0.87628460370111
0.863816105872371
0.863261984957732
0.81071280187705
0.806195690884131
0.814270423826124
0.804555449960481
0.798891575960322
0.798875437855518
0.798183578356021
0.798480114819795
0.790903616073146
0.792043162901334
0.791012579797124
0.7923709505462
0.791865481967379
0.791717469268078
0.785454745908975
0.786405696704324
0.790587639096614
0.786717779850796
0.784929596577552
0.782988582085464
0.807269544156149
0.807706427250886
0.808065751299529
0.808060806771345
0.813971857667612
0.807870424394002
0.808789552114256
0.80020764678434
0.80574469307459
0.803123828423718
0.804673586298328
0.78641196415478
0.7843531021233
0.78446029374721
0.787625340872416
0.786658022665489
0.783763805746318
0.781644761622575
0.786157197477792
0.787460879392782
0.788435179421739
0.785205672766531
0.785390962154964
0.793662933804382
0.78338039113812
0.786872126614109
0.786798038699085
0.793417134533546
0.795576811684133
0.798600895504299
0.795991158452026
0.8118250463066
0.815685836110827
0.81255479950581
0.81054368427294
0.806929327901388
0.81095245344681
0.819025920776775
0.821464116258942
0.822632394545112
0.827935401314614
0.840869437994658
0.839039509408595
0.837723638868313
0.838821722475679
0.83782285277823
0.820217841427991
0.817503792052241
0.808976949569624
0.797975002970579
0.796101106533273
0.800380351943194
0.797875497414045
0.792613700314698
0.79541986517088
0.797634549073925
0.797332334245464
0.797850133271823
0.796293014377911
0.792479437801958
0.792464436793152
0.789417439815178
0.789702202614617
0.787561374530129
0.797495260760215
0.780622820713097
0.781591370514613
0.78350953280802
0.778794754523456
0.787358729884172
0.786392060390566
0.783987481929107
0.785875154519722
0.787754587266522
0.788194414744488
0.787392767685224
0.774944247941356
0.774881939066551
0.770949296884715
0.77217982011819
0.772254935736354
0.774381131576361
0.774890454342786
0.776166823671996
0.772658472786309
0.788219964310196
0.797463234799371
0.796988735938244
0.810874011141633
0.810813729632102
0.818071710277523
0.822303123324998
0.817038115404163
0.816947869973976
0.818828650829625
0.822427384395423
0.849475558321665
0.831632703030364
0.842344420912736
0.84633037798703
0.837904303527922
0.838071225579247
0.836383974263955
0.831782331572944
0.825232039239372
0.812848442575557
0.80711716637808
0.798069041623469
0.798469839844033
0.797785952550967
0.791305807847558
0.768980510342416
0.766888666026172
0.76952696002697
0.764907121917524
0.764122768523222
0.764602004286048
0.770253688638137
0.770676114535609
0.770907084688209
0.771458925669182
0.765154100189783
0.765733089202536
0.768160077910317
0.774984078984074
0.776221955386098
0.776402486895375
0.782559050699517
0.782699740573705
0.758860517094119
0.762591028542964
0.779893924770487
0.784774190802833
0.784558221864866
0.78902313601157
0.786792645501008
0.786592040839825
0.7877307659842
0.786806892377006
0.786032046832324
0.787624329724913
0.796242797468917
0.794727495550957
0.768080426016294
0.747689301323812
0.74328948235975
0.742924103932514
0.743105456052691
0.741241675074945
0.758269021286167
0.751908062355797
0.752168539949309
0.752297703549164
0.746343253633331
0.740282079044269
0.742116493166817
0.741765340326826
0.740284260849159
0.731632247963937
0.731887928464528
0.731531307371849
0.729941538940915
0.726089777603554
0.739239572306129
0.752721155624628
0.761437352455607
0.764672115515321
0.763327932543735
0.764025722241333
0.764800204443543
0.757226851138301
0.746220626726658
0.745289770102222
0.751712765344534
0.752180947484677
0.750334654539404
0.744441165501329
0.743727050459647
0.751820295946376
0.75125437688439
0.752017701715878
0.754346743391926
0.760915645407886
0.755415815965292
0.75959292803099
0.76009278911073
0.7581712956695
0.75967130341957
0.756015470839533
0.756212299265324
0.767359154481621
0.785306070335034
0.787402873999639
0.786564715326338
0.799713664622934
0.803434697360857
0.806998006660966
0.807241912050906
0.814917911565484
0.813635574638922
0.81508416141828
0.797776101231379
0.798212242003538
0.794227355391552
0.78690565157605
0.785869509363463
0.787491765777952
0.786407608778051
0.794098838837517
0.78899214298433
0.791137087551054
0.790846411602771
0.78945098760026
0.780109665073187
0.779377529672687
0.779406324162767
0.78421791884226
0.783468558031231
0.782539274425535
0.784452966464267
0.766890184568808
0.772545558316343
0.771658084328716
0.77677757959698
0.775343519601988
0.774800744101246
0.773365039389371
0.772210743087037
0.771412961739812
0.765611741750243
0.763734481889271
0.762746629504978
0.76337337236128
0.770232003331512
0.769321663897233
0.757163435520182
0.757878768132323
0.757396474986601
0.750626605247742
0.749395239794296
0.756382762975833
0.754866936279126
0.748475709335578
0.748132150424888
0.747145889116785
0.746616888486755
0.747920870981281
0.748941925487756
0.748520632338212
0.755967279360245
0.756394718462456
0.754713034709856
0.754920482740841
0.755796779786866
0.75735260418716
0.762999040797549
0.762049409688398
0.752880452804648
0.760088585873374
0.760433918535315
0.757593928642818
0.76256656995025
0.763837546333229
0.768268127647455
0.776885695811695
0.779603730493695
0.777037993062972
0.775180569714436
0.777110531687243
0.776587208083496
0.776277204376727
0.762494920873784
0.76105857669025
0.761368114417831
0.761299332072265
0.753676976700348
0.752871161337305
0.754613931908451
0.752469792928884
0.744865785478182
0.749587412402389
0.750113780287818
0.756171687942577
0.756134621050279
0.754379644094461
0.749202322945
0.751235217666059
0.75283575847613
0.750194137060552
0.749845913641404
0.75295744799802
0.765273930199113
0.766969157795225
0.76472172196308
0.762833869748015
0.767765113030969
0.770044619046752
0.782758931369163
0.781609873324706
0.78563347433602
0.790841215046547
0.790760638353743
0.786762349162495
0.786424645592495
0.788123893757574
0.797654463625816
0.797736867784876
0.794684693555339
0.799867296168895
0.794936590360151
0.783317478216517
0.768724130473101
0.761633195295807
0.761966890776882
0.760596720862058
0.751246517420186
0.726967536298252
0.725806126004121
0.727232161167707
0.730811501021611
0.724225532881071
0.721950226486072
0.712953128912471
0.703901454127859
0.703158340643659
0.700590089193899
0.698515089779688
0.699263101720348
0.698591704735616
0.687389401365264
0.678267625756392
0.651389840049749
0.650384745748214
0.650658307234342
0.650652220245878
0.654527303285207
0.661085937481244
0.6618553932762
0.660839464111222
0.658355027027228
0.659776660842743
0.660715349308675
0.665236152451071
0.670134814423172
0.670530577081273
0.66987380446414
0.663965120177002
0.663979856173511
0.663483322242993
0.67201067213831
0.677207120485031
0.725746356735757
0.725863888078103
0.726141314165528
0.727300758329255
0.727066740474097
0.729661969726336
0.729636341866521
0.733377491167446
0.738134229851252
0.734886338103792
0.734865307975319
0.732816801523819
0.728971726894796
0.694533478328617
0.686639530947918
0.696844828888087
0.694003937079232
0.690011837892782
0.689840276608809
0.696221291535015
0.698655474024878
0.684905113735598
0.681657377534216
0.681149747255553
0.681251827270761
0.679062658463867
0.678603616309246
0.676978491216378
0.673022634911737
0.674322662168584
0.67286864951218
0.67181439522998
0.673285361143643
0.693864290984942
0.702598640085328
0.702784824743485
0.705312408666439
0.712270355339259
0.712818518494216
0.71327770889372
0.712884373455704
0.733215756172647
0.714614109819421
0.71479287782431
0.706699938535896
0.706117441511161
0.706441524695285
0.708756604938697
0.718608462684506
0.720926818136658
0.723109284182843
0.713487386479808
0.712356404044731
0.71312663972738
0.711053815773328
0.701337343246368
0.696716275579501
0.691266125294248
0.686565689978616
0.683147022205917
0.682839802823684
0.686832443701435
0.702575398764026
0.702033810399611
0.707782233839189
0.71215646335893
0.711981161312702
0.708875518318722
0.696768726937273
0.696831054956756
0.696856468301628
0.706882596588194
0.70770440048052
0.710367117017053
0.716861168946944
0.729201053808677
0.737769748168352
0.749085110705694
0.753591787112466
0.745475207804291
0.746196459706737
0.736867944265083
0.737266176530928
0.729428950430612
0.717985511079476
0.717984291949632
0.718042766007405
0.713264424723198
0.726736515230722
0.724010072550106
0.722776688766517
0.720651148901415
0.719781900788768
0.720267089173436
0.709562476391009
0.707619033280947
0.707754561742353
0.705079126977331
0.706228715335539
0.714061073550905
0.708806584470885
0.715817757911673
0.715718959216962
0.724257136851047
0.733029256428619
0.733061122737346
0.730607905951216
0.74178517168081
0.744905525101697
0.748490586779618
0.751435709566596
0.75613025836905
0.758346866585298
0.752063372645061
0.77349611784651
0.778897670418261
0.750732307256646
0.755767894328361
0.757216877271495
0.759640643718563
0.771476340134564
0.768359926484514
0.764912112679937
0.754241312034776
0.76381009173291
0.754481328204253
0.729760482731819
0.721490545497491
0.72048480697989
0.718236500880402
0.718111681413054
0.715855571487955
0.710259322183912
0.710861956956021
0.710459351466409
0.709998969152577
0.723941418623767
0.722667802926142
0.725151763559978
0.725649454281404
0.725482279734081
0.726450631485538
0.727599084023371
0.734591863415834
0.733994646396592
0.738774080626271
0.757371170473828
0.761553342791024
0.746424154061115
0.746404670273081
0.742011011807397
0.742258673100586
0.751249805885997
0.756221455032773
0.757190028501141
0.755028861546266
0.7442237015166
0.746210587836495
0.742493633962586
0.739287701152572
0.74028932987681
0.7398382490834
0.73859627700089
0.738135691491353
0.738259019628713
0.739905941416689
0.749112281806817
0.757840704806796
0.77831078983278
0.775234952667426
0.782887056156173
0.769868953807888
0.77095549301883
0.770878636121605
0.77081384896451
0.769937453909152
0.783939108600767
0.774263174807286
0.780065050711811
0.772233068751073
0.764250886047413
0.7658304153819
0.760667679749074
0.76129963008349
0.762217125821695
0.762192017686482
0.765432497407877
0.750725054378763
0.749815930482372
0.7451640146903
0.726228201813445
0.732859630031501
0.73311767419312
0.730817037112427
0.730875733755886
0.719291959525902
0.71116569849904
0.712857970163579
0.712412669610513
0.717305972725309
0.717457847719096
0.717569778785388
0.722022221332421
0.721838245441826
0.721865681397884
0.720790535544443
0.720853522352635
0.729180294609101
0.729880607961296
0.73824213959873
0.761577286932897
0.765728060073385
0.765683221572883
0.769156893553595
0.768568757389563
0.799533247506065
0.83891616289915
0.846754488555853
0.828562468055704
0.790618506905131
0.790671513947704
0.788135423407809
0.787224921425983
0.787392302473643
0.786853938254318
0.789854303478543
0.789996964735678
0.790747975294652
0.781214645419594
0.773264993494694
0.767292078678582
0.767219286186078
0.765831518245413
0.766450977161688
0.766651635969108
0.768034070604237
0.768751532791701
0.770481152423792
0.77537643311667
0.805360697302442
0.801067784047835
0.800771963313841
0.801987910797464
0.794964796596331
0.791924371412626
0.792580781421761
0.792682870577853
0.782541534729919
0.785190994255205
0.793264886402491
0.800962064095694
0.801364831927065
0.783054379950903
0.78243338719077
0.776382073098267
0.761219386752435
0.760934220805315
0.760688368366683
0.760943176919798
0.761055680916799
0.770819133183986
0.764886955956426
0.764079609955625
0.768886394469034
0.770786550048794
0.770899879953619
0.769365030510804
0.772023107032385
0.777886874692889
0.779067981197423
0.779911212902205
0.779810135264058
0.798938780483919
0.797187143825119
0.799684284751816
0.825842985263013
0.824936800425953
0.8257478468567
0.832739317509265
0.831803134896829
0.822782328047133
0.837466730527949
0.837783778511533
0.829564906702525
0.823608968415383
0.823282978206719
0.824492296894601
0.833431132725448
0.815302004228588
0.809054657368988
0.809032941965544
0.799386417769766
0.797337404481479
0.795151396053174
0.801218932865818
0.804020044736912
0.802896528027279
0.802654578759737
0.801270488708814
0.802188322642617
0.808742653922062
0.807228933457702
0.805724094183607
0.805247974456144
0.799111896827062
0.798794184025438
0.797564729252094
0.800086867796053
0.8102872571996
0.815596854365655
0.813927595868481
0.825729314790987
0.829582849901785
0.836431471771863
0.834043911316496
0.83040330324632
0.834015942407895
0.827583875740487
0.829697119477194
0.826692617935307
0.826596305153823
0.833988097272799
0.838307105182759
0.845398264973743
0.866663277272099
0.868476337722096
0.873256416959887
0.852752301270672
0.857389298316654
0.859549125624542
0.855755940135568
0.853790632171439
0.850791385715732
0.850985894249619
0.841972689797141
0.84534238546546
0.841883157749819
0.821764951600693
0.82067625738737
0.819162316276713
0.819341622409732
0.819288327302565
0.818388652017143
0.820555226317985
0.822703417823734
0.822310940938698
0.820594910382744
0.832667985153392
0.834640525873739
0.833302355716281
0.838371985670502
0.840396330229687
0.840619523908281
0.841221074196851
0.849737619766889
0.850799832555575
0.853107823604157
0.90274519139056
0.894211605194158
0.884643567168056
0.883385448636652
0.878712860364906
0.877161862559389
0.871554907243132
0.869548096647141
0.870241774680918
0.877225772609455
0.860627740346122
0.857796518577989
0.858556214353808
0.845660122266822
0.845152928339367
0.845477167666359
0.845630258515696
0.848765478228049
0.845887579054488
0.847068836716152
0.847670140807209
0.85266622785301
0.850723954935209
0.850832130825161
0.844626752921666
0.846942918639352
0.781164257515594
0.775546953269063
0.77024987478613
0.770053436341893
0.774033135900312
0.772452676400424
0.747029020057299
0.699164678545114
0.639598951225504
0.639683910603331
0.639147444276563
0.638974791217186
0.639056966007413
0.638378205415623
0.63804957206223
0.63727156377875
0.637861982367937
0.637896478061172
0.637574110125095
0.637510423960616
0.642389947159228
0.643004203740308
0.642793842362695
0.642726261772562
0.642789541129994
0.642976287643794
0.647776900579409
0.667007189097983
0.80069258126547
0.799704560595127
0.805712684548952
0.800166539622922
0.791897275829015
0.786171547782051
0.777918048561681
0.784709496413377
0.784791094050824
0.783822112729672
0.790304828439174
0.779967653849042
0.784538251379222
0.786258117580754
0.794797803117723
0.793872902999383
0.794283600307054
0.79555042225571
0.795215674948945
0.795488153558635
0.799050592235232
0.798921097129149
0.798516733349349
0.805823656196734
0.816540206354726
0.832508018029368
0.852492329816238
0.843546828483551
0.843483224798475
0.841208290468916
0.831664697884296
0.853196449986528
0.851548310127874
0.851509416632821
0.850487770138215
0.841866992187092
0.801911171887997
0.795221828648787
0.794520999275148
0.791606726135474
0.794198636934705
0.772649582133218
0.77289729941454
0.771021845617032
0.770481444109243
0.769255548606167
0.76216975727604
0.763474042231732
0.763203769700716
0.763302511513497
0.762687050229752
0.763525405979155
0.762373067509316
0.761348028341677
0.761195128034963
0.764540198391797
0.783596546025357
0.783694428597011
0.783167455122795
0.769174890709451
0.766835612159902
0.78706151514777
0.779262568034534
0.780738257516962
0.778166481672607
0.779429646698868
0.791491940687093
0.79149806974745
0.791606290979587
0.790525382260499
0.796759057392537
0.796930809949807
0.79332769597315
0.780251438876575
0.780789296730361
0.771114879188862
0.763861158263134
0.764336059697542
0.764340050465104
0.774328170168442
0.777094390306781
0.772786442325144
0.777539780527775
0.771937112874253
0.769715248025932
0.764609451603038
0.762915723407216
0.761790991338701
0.761944706272932
0.763372741470184
0.762880500986303
0.762932418138313
0.767032668075264
0.776430017600798
0.775315750331863
0.78612362570012
0.788775070374523
0.793182688065726
0.785857540971567
0.791506964371892
0.786493227623145
0.790903798123175
0.777235362506778
0.78231461358417
0.788738770907045
0.799440935372501
0.800256554845868
0.803346267188582
0.785280289454261
0.783890922992472
0.780135473499785
0.77796805104566
0.733154471598713
0.732226947549828
0.732569100680588
0.732522766237172
0.730446189249081
0.729670519735507
0.732603944034494
0.732759177245671
0.733217731047597
0.731763224775166
0.703207499937473
0.701961693733035
0.700434456820516
0.700284378316281
0.700585903972931
0.700700142488393
0.701127962118459
0.699950903411558
0.700611858327115
0.70091440096321
0.724766952622235
0.725537520377796
0.725427990275843
0.724487922850415
0.726712366236994
0.727751078964103
0.728504986661266
0.728587065608688
0.730071646105904
0.727684149182647
0.78879438459154
0.793438609794714
0.798044349625733
0.795413499524118
0.794810595865943
0.79503839798229
0.810992214440257
0.820885631978854
0.817213587866985
0.819630477940799
0.803126861146509
0.806879245767701
0.807214717796933
0.809896372880751
0.820818756956871
0.820094277046813
0.818699228941242
0.818806419662186
0.819365633155982
0.815987123782347
0.816570415924739
0.818402943790009
0.817867475847216
0.821715234092963
0.82495360356082
0.818981858861289
0.819519762961724
0.817596212121006
0.825231766689041
0.825172722792382
0.845150998353959
0.833401044518103
0.831493219851316
0.826665385904066
0.827092404755752
0.824086933446363
0.824628291186946
0.824070919278991
0.824027772083028
0.849163778772045
0.841484091366451
0.835322834409785
0.828319326909954
0.822826281213436
0.822422914459334
0.828745566492989
0.821795567867271
0.823717192223737
0.823736750817961
0.82371730374902
0.827265084299935
0.805884811607327
0.805346046223302
0.809535306215839
0.804411207443549
0.806740555662835
0.805919824603589
0.805001547636378
0.804710195489854
0.804618989934851
0.808126495106054
0.790498558588867
0.79506683592367
0.793448083643345
0.789998497231061
0.788987603265097
0.795179467646558
0.793634554939078
0.793425283257825
0.79348287083299
0.794253019111969
0.814324347671732
0.814275723076939
0.798456373911947
0.801436351046095
0.786816198878095
0.785970551672324
0.785452064737916
0.784352127931693
0.778585982235407
0.778602952855649
0.787821635479493
0.786608687849324
0.787181124264426
0.788166356480099
0.776120017553673
0.768997270564992
0.77014411159765
0.770331824042513
0.769096904729781
0.767587843615119
0.766205859933569
0.767851648390691
0.77496488480417
0.776047378212891
0.788833205759419
0.785369719952837
0.785582286628145
0.782033746869077
0.787341178657341
0.788108821332387
0.796412747039619
0.798134285400706
0.803522438346123
0.806108149689753
0.826621877055324
0.844877568740779
0.84409223009435
0.831835970154897
0.818957023068447
0.821810641052263
0.828286775088026
0.828157531852603
0.832928052185624
0.831500898777809
0.830536719660186
0.842076831313918
0.84521401598726
0.850065396045592
0.840678635627347
0.840456157942428
0.839462227465703
0.841267620846525
0.824871435572698
0.818730458655133
0.815828472727931
0.804253985869139
0.80454022469678
0.802085374685342
0.813660941348345
0.81037560599957
0.811484192113606
0.810066511499216
0.76834268211127
0.766721430169912
0.765950967997892
0.765461591118517
0.753818512479
0.75388577334848
0.756945764690633
0.716259004837849
0.709571240230851
0.709298587785339
0.693876993166468
0.685852030055841
0.670470037959351
0.669885892413479
0.668972590975068
0.666334752575145
0.663442885070855
0.660387418135949
0.650183523406005
0.621223057665552
0.624890381521231
0.624792372850089
0.62362613969193
0.622482542824282
0.624051732463964
0.6237932897774
0.623684716582264
0.629903434195407
0.62624754298329
0.626193902491525
0.631217935752799
0.63400726713531
0.640234331866259
0.632056058506427
0.63258897291161
0.634983291923041
0.636802175066797
0.637129296803223
0.644311597740574
0.689965012419953
0.689933226634875
0.690733098574583
0.693827778820893
0.693966587782779
0.693782165442209
0.69483595048023
0.689008403201823
0.694197950657847
0.708437556162316
0.708103722548867
0.709251449202538
0.707655497554482
0.715095422607831
0.750213132865511
0.749913457306877
0.710783654936893
0.708901802823108
0.714759121259742
0.718240921025047
0.703679710335087
0.70346294771415
0.701627944759983
0.702128122184881
0.705698000443255
0.703944347854148
0.704067607934773
0.710684963200883
0.708275090764784
0.702806583070845
0.700632153364692
0.701921641408751
0.706501137469009
0.705812705365051
0.707295565283049
0.707292244927575
0.743903372852268
0.73841956091414
0.738842085474515
0.739038567564939
0.76135019974044
0.759081841179899
0.762983717541823
0.759757260748406
0.758699847350557
0.758843279205663
0.759323505338576
0.758868850482694
0.763766549900156
0.785927895837101
0.783105415528867
0.783949658902202
0.778306154417277
0.771281612960414
0.759707576633127
0.759556921952544
0.744895501157994
0.752029323049318
0.741188404889846
0.731613821159541
0.7343687996763
0.729267666934908
0.716530808317963
0.714012810271776
0.711282883556777
0.710651943627184
0.710274730365417
0.709774310316488
0.66299389693342
0.656218066448634
0.657058776431758
0.657356960968023
0.658280859026481
0.658053902479298
0.64295091055167
0.642172809683601
0.643827212490992
0.64296660040473
0.642734626771314
0.645187976047539
0.644173852676343
0.645898060035946
0.650301724226584
0.650953455223683
0.652387698212576
0.649607338496507
0.649682438192935
0.650367348437299
0.684075120854783
0.692471145520005
0.694142627212711
0.6941502948952
0.693651843061143
0.69628432534825
0.743999525192021
0.746015242144422
