# Supplementary material for: Financial Crisis: A New Measure for Risk of Pension Fund Portfolios
Source: PLoS One. 2015 Jun 18;10(6):e0129471. doi: 10.1371/journal.pone.0129471 (PMC4473272; doi:10.1371/journal.pone.0129471)
Supplement: S2 Dataset — (ZIP) [file pone.0129471.s002.zip › S2/H_LowRiskPortfolio3.txt]

0.825755219607073
0.825864769006152
0.820986576937956
0.820369193220993
0.819317987509335
0.819281725886285
0.819512224328131
0.819639960993333
0.8195677395881
0.819880841460418
0.818334395845337
0.818808814370449
0.81957984797219
0.835625593961323
0.823111701741306
0.823634790651431
0.823974024158055
0.836583107905131
0.833861172781983
0.833433404725935
0.826708756308113
0.820309051400749
0.831063686883297
0.815816845676984
0.816088184104191
0.815752028153996
0.817315831320945
0.811088695866015
0.81306224887754
0.808039659526258
0.808664047936992
0.800030539966636
0.796586601264407
0.794169098454039
0.801848971757353
0.800009027094049
0.800200155842523
0.801060152828055
0.809986702819391
0.805775298249045
0.81071061789287
0.791538368662063
0.790710459692935
0.800323783330074
0.800977204120132
0.794262639531738
0.794122858679267
0.798863781336965
0.794494536224291
0.798673167543268
0.799640662559552
0.807164727238236
0.81113351768348
0.799389911125223
0.802403308504943
0.804600764437499
0.804446269090748
0.80576114415658
0.806089812808677
0.809146251846764
0.808852229942493
0.8320920350197
0.835884956552975
0.834873260188089
0.833993908829422
0.847014366768296
0.843247733148901
0.841496431835441
0.846714368825204
0.841089054227785
0.840041480729446
0.841167290360154
0.835346201366306
0.833843470552998
0.833359079696352
0.818757916290541
0.813239302156994
0.797440387249782
0.79281147541479
0.791591498041455
0.78021289762941
0.784562312944292
0.781171347119128
0.782329023771556
0.78294599522686
0.782914750213946
0.780440845016566
0.777798629928823
0.778869640998326
0.772963598846869
0.77042945038313
0.769403949949459
0.771406745096094
0.772501901132171
0.772700113282282
0.778964314565319
0.778043463666335
0.787415968641365
0.787525078025259
0.78954493138845
0.799703849357965
0.798832901584265
0.802510337659643
0.797022131624405
0.796170353096229
0.796151573664137
0.802145283365503
0.807420973666166
0.804970612402663
0.818481194056872
0.823234731611778
0.825395852101652
0.813247416345795
0.828816830927494
0.820489413545193
0.820360703543125
0.823576422545094
0.822746706927349
0.826478628887974
0.812657783806627
0.816412007995149
0.81688907173457
0.815097375058119
0.82275614873208
0.820885434839757
0.821059332805213
0.820852696505851
0.819218685712305
0.818281928039789
0.81596339445498
0.817170585335185
0.817516878849193
0.83108994396045
0.826202043854277
0.817859651422083
0.819342042962353
0.824138707584551
0.825440114123026
0.831973471877517
0.840327292433411
0.837930793887957
0.834759968130649
0.832607399745946
0.832039221151552
0.834567270315095
0.827843846101182
0.817591435008578
0.818046863409268
0.821502330245045
0.823230249128591
0.823228902360351
0.819478794221389
0.81712042362781
0.817947988176514
0.834497248672361
0.834428796275067
0.828368023942846
0.824666884529213
0.823924602877981
0.82897363072869
0.830252317659563
0.830149920388187
0.827019149968899
0.827543704682127
0.827707845874213
0.822119993246276
0.823520190093364
0.824538840339128
0.824231168715585
0.813125658876391
0.810070839649303
0.813461854486296
0.814920658407105
0.819171243755153
0.818616872030098
0.817504884738203
0.815885562095686
0.81733026142481
0.817278811076744
0.81559990308314
0.816343780626206
0.812367600773913
0.819493760291008
0.819418069323395
0.817416044946607
0.828827919088989
0.835714168926946
0.834945267952048
0.834007748294312
0.850840065101926
0.848352328290074
0.848413276563263
0.849341047872323
0.848191108562585
0.838191320378307
0.838629414490133
0.835948636705097
0.836222266941242
0.832501127736407
0.834038736994407
0.832835093130189
0.832634879068779
0.831534967929461
0.830538926254856
0.830805354821579
0.828553647125915
0.829660019751722
0.827939334190653
0.82999058675984
0.826738788063576
0.832018620667062
0.832018493583092
0.832356513632896
0.831983613942435
0.833614133124265
0.832402023836883
0.842675666062872
0.848239933278333
0.851134826196225
0.852606711240248
0.854544815404829
0.870039960300079
0.871087046169964
0.867556419874224
0.870624621645077
0.872453023245676
0.876903676215851
0.881455970881547
0.871267825496193
0.875590491374204
0.869653308667443
0.861537321128664
0.861435305839529
0.86384590371098
0.878566912788496
0.883017580358654
0.885622999217876
0.870902666086984
0.870268135851223
0.876261109627591
0.876419819365526
0.875350548189909
0.874934804915123
0.878464703154452
0.863026571306936
0.864457042737361
0.8603328091664
0.859704898027963
0.86835317115136
0.85694411125686
0.862358990307664
0.869327989802015
0.869459343056136
0.867280398875201
0.866992073182616
0.862403478015632
0.862382136237774
0.874395041578053
0.869655049712751
0.869101138402722
0.86492742479266
0.865683703953503
0.866212138886678
0.86797117540796
0.880342565035427
0.875905866553579
0.881135104941067
0.883106683256675
0.880764567256449
0.883675632057612
0.882214763782518
0.881331650256024
0.876034038081846
0.861164598919642
0.861438265789286
0.86444710606848
0.864402174324613
0.866215803571313
0.867835926684395
0.859841196765463
0.849479148647979
0.845475964506826
0.845648743484334
0.845526387346603
0.849388213283024
0.849912220812693
0.849832333125887
0.849847047053372
0.85104109540536
0.856788898729395
0.854669079863304
0.852632016776913
0.853524064041465
0.866054915615067
0.866382003416459
0.86508918496655
0.863420827149655
0.862631738941043
0.867495539185152
0.859259228784744
0.876090686151514
0.880210920492585
0.880296651225239
0.877541891394664
0.878121287714272
0.880573719744337
0.876912117426642
0.872698943807225
0.8698358903752
0.874924500812437
0.879602497072362
0.876386608299958
0.878673960390627
0.874273125634561
0.859833524936401
0.859153642591767
0.857674937032161
0.855429049514855
0.848788249576566
0.863784224816515
0.861006031082048
0.862132305158534
0.85972004938763
0.85695088619794
0.857205126169306
0.839349995439353
0.841466489225058
0.83009612802337
0.830937792660141
0.826992112354096
0.826134827940114
0.829135881671505
0.829454874441987
0.834158689850266
0.843715002245939
0.834678275218045
0.833805443631538
0.836264852303849
0.842982143399236
0.843101214663104
0.844640179124647
0.844503333571231
0.842893499631765
0.84684251735427
0.844929315769421
0.866053098326783
0.86567806478274
0.891270420514978
0.888572261338617
0.887307826913924
0.889289232223072
0.881518509167073
0.87498541250896
0.841233111852214
0.838125866140354
0.850368718567056
0.845870859195774
0.841982252618001
0.842251085033575
0.841701478485694
0.842185351087029
0.835618721130974
0.836119466947469
0.836401815204598
0.837946398259069
0.834255992270047
0.833441071892454
0.824005256897497
0.825188488652273
0.829251500176346
0.818652997223158
0.816015543208006
0.814417859751441
0.828000156007335
0.827626684846123
0.827584245022238
0.814211978704149
0.816813104011786
0.812162345363607
0.812489610608989
0.809144349583915
0.813256842074757
0.808582887713434
0.808624504293421
0.784320874118031
0.786121693322133
0.786497239307592
0.790933849873633
0.783716294501302
0.783830153902238
0.789642926800146
0.790391297626745
0.793649459330034
0.796716579304953
0.792227020369304
0.792285296242864
0.804918487824567
0.792282842412819
0.792421804257027
0.790220598180418
0.792294032622955
0.792479775762199
0.795768034674455
0.780302522142787
0.801165249684646
0.800923227022074
0.796105326285954
0.786939355296753
0.793996061794181
0.793963192540396
0.794150181090273
0.79714277418766
0.797092827559414
0.798185686965831
0.804738615217912
0.803799854904581
0.804561056452546
0.808294795883002
0.812435493905554
0.798653908629509
0.794423294707542
0.794078730046653
0.794214127985706
0.80827671655198
0.810302449904066
0.810153761875224
0.804873629137004
0.810898053527211
0.807059126734806
0.806377991621338
0.806609729912594
0.804627942363954
0.797555285188014
0.797496069177397
0.793607642155555
0.794294466920043
0.794480664276568
0.803732954578277
0.798753912844732
0.806889532527679
0.81258056425252
0.810865498731885
0.810624617183221
0.812285910174349
0.809825580293165
0.810140883807624
0.822616109939366
0.827100823516267
0.819273146903646
0.798627616527653
0.796633785277073
0.799164601241773
0.800990280483472
0.801034916492942
0.805318684496806
0.805485842530234
0.805163772803682
0.798371200555096
0.80061095478557
0.806046221574149
0.805928178718407
0.808071277113212
0.80860895342418
0.81090499618966
0.809674724179187
0.80941642377211
0.807994254677177
0.810020445631686
0.820487034428268
0.851225101791479
0.845254115793583
0.84492439364587
0.847721059045688
0.848101305716017
0.848317709277157
0.848347768608192
0.847852842049712
0.839379244661359
0.837509103106823
0.829399116833612
0.820892540354996
0.817035266774477
0.819151294272428
0.815842437062033
0.793958358769512
0.787473383498535
0.787581451487032
0.781430922253129
0.782303649309009
0.78189379678666
0.785334927553876
0.785452427975941
0.788531308823134
0.786769096760338
0.782751413769828
0.782740629562231
0.783201860945529
0.792546279278262
0.793232342827227
0.797381906985024
0.803315239277109
0.806926928987907
0.776012463798149
0.778495339531792
0.791646387496183
0.798860518934073
0.798096320426636
0.8001028702767
0.800679548311831
0.80164519896228
0.799164826823798
0.797806434355378
0.793389390718618
0.795162858571927
0.80026019371593
0.792096053560447
0.782124329722925
0.765830757779258
0.749814203851909
0.750876762533604
0.749958679726717
0.748321463337027
0.76686328485853
0.757527130802248
0.761262743877001
0.761170404213973
0.751780024407245
0.753657084100412
0.751736648698279
0.751445076199983
0.752935471234992
0.746970756060312
0.749158943942134
0.746735505477931
0.744543163968163
0.744863162323087
0.749897754524608
0.761173215018978
0.782781483970809
0.782840979987638
0.783112886493171
0.783308121236407
0.783809270904848
0.7822163202098
0.7650605363647
0.764925540655182
0.776311580894981
0.771710794655781
0.773179985646845
0.773566213091899
0.767185379385103
0.771705661051628
0.771484247777624
0.774987310371576
0.777831944393498
0.782289053126604
0.77024984662397
0.771587691609112
0.771477411345928
0.771809950717364
0.772934973049053
0.751046569254922
0.751053276914988
0.760307838053876
0.776415042972679
0.774888116381032
0.769798232970958
0.776182241717087
0.777287607445065
0.776184543298149
0.777665568652228
0.782768355860192
0.782436543231315
0.78165575768064
0.775221775740536
0.776578705460155
0.783516195165898
0.777332212094371
0.772260568934815
0.765948994849141
0.764769418349874
0.792932641822828
0.792781297746688
0.791903525054704
0.791910392351263
0.794062184973926
0.796373681581548
0.796552386649907
0.796521600696879
0.785622373196216
0.790351244752537
0.787461326703323
0.786749603779234
0.772891770626725
0.775376050852317
0.774550769019446
0.771185325870823
0.770818000039338
0.774312559847811
0.78006413844556
0.779425759397106
0.780032156348671
0.77266065089952
0.772745181077294
0.771889482784884
0.771668538265507
0.776384345215532
0.774546045337898
0.764713713760848
0.772922571814567
0.770147243024752
0.7652518052418
0.763470119558705
0.760865809228351
0.76350999880046
0.755800221941182
0.762867726119955
0.768050000421646
0.765702821613301
0.763305424773621
0.764531173401444
0.764761801661012
0.771415681142029
0.767813156682292
0.764003703209328
0.762918382497057
0.76311667230531
0.764583720807318
0.764022516357134
0.764708782486224
0.755080647280458
0.760993717177904
0.761302796247427
0.761021835639977
0.758536018977083
0.762047343745531
0.762675443450671
0.762893427339555
0.766289552449704
0.769053027317497
0.768647276520833
0.769302743558262
0.768910678511913
0.769757242586565
0.75659483206759
0.754449792949034
0.754486973429879
0.754349211056636
0.751846595028996
0.751312958734622
0.758239999982791
0.756366963531613
0.7552776246957
0.764941564237388
0.768662072093082
0.774177592129511
0.773502151583664
0.77331126873762
0.758431390264453
0.758991630522321
0.759469179773925
0.75801946723155
0.757533309011329
0.760855265181179
0.779284405860594
0.783724107540503
0.783684165083357
0.783349990301157
0.795662563860614
0.792015690462677
0.784732833826459
0.787416080226401
0.784719549839326
0.789945812251836
0.78996419941295
0.784305837625511
0.784602373630166
0.784839000910938
0.800137847721772
0.790697300007347
0.784768317068313
0.786896027896454
0.787846422524521
0.787582747488962
0.77561845128817
0.752330133861565
0.75221558502147
0.752441446972344
0.753723527823808
0.724586385200024
0.730214412096033
0.729682188904285
0.728934649218439
0.727071473984657
0.723249859252567
0.7137931187394
0.711944849317776
0.711745712385026
0.711660250915795
0.714523728355097
0.703772898629043
0.703628424954444
0.703543817873505
0.701528873451282
0.702118507891968
0.708477026890519
0.708458852364062
0.708394546571777
0.706114942788652
0.728393948255515
0.729141230077029
0.727636824488827
0.722689027419703
0.724754731403229
0.727699629448887
0.742557231889601
0.745704514577284
0.745057280945535
0.748840229919458
0.733167361087441
0.752600001662496
0.752905005231629
0.750568706071053
0.747866737216632
0.753175731198946
0.760650232128847
0.760100131079988
0.758852851115241
0.766646642107466
0.76585373696831
0.766104673797518
0.770084737007263
0.781476462796044
0.765865644891048
0.766337500905495
0.761417092275299
0.760184410873982
0.756732413355177
0.756307260492034
0.779323793026113
0.774375035821213
0.769810582993428
0.773413111430683
0.777017312040947
0.779201353553491
0.750409181013988
0.746439586337602
0.746930557215422
0.746797331439134
0.741161624361276
0.737025159094768
0.736224779827817
0.726483018163849
0.73372977963424
0.73448680413282
0.735696649782063
0.736380041528962
0.739833749580853
0.740167906868018
0.740405154433078
0.743702211563584
0.746726521184404
0.746662493151395
0.751052085604655
0.750836605681141
0.778882288309755
0.766588968409729
0.767733477843712
0.765187261379674
0.765892594587271
0.772102389981262
0.773458424079038
0.80249960077306
0.805013276887694
0.804119273404214
0.80112239863113
0.800514065360094
0.797347893822467
0.77978405261663
0.771536677609891
0.760867374044128
0.755932556124628
0.753095814168204
0.752838521847469
0.753119150919886
0.753293511213495
0.768312744668339
0.76689125698834
0.767574038854803
0.777122738331396
0.77659891117388
0.774715669543834
0.762055985863452
0.759918427131567
0.758764599963354
0.763295692734195
0.76339120571622
0.763947929431015
0.771395089065283
0.773478071517676
0.788396406768941
0.796727300244086
0.802287303619721
0.778555766550873
0.777436318746521
0.771960681867715
0.77287669785568
0.768922155378079
0.764309830610524
0.763571878838095
0.760633824545907
0.754647318381201
0.766643472300618
0.763421619258286
0.764910109895695
0.763359657996487
0.760353182580285
0.76156228880896
0.753091713801701
0.751906555729471
0.751954648506834
0.746633681782491
0.746630077123821
0.760587331485667
0.759457589550982
0.763154783201908
0.763120804806606
0.768171341332431
0.757597730478082
0.758010395996821
0.760531901131361
0.768738633277114
0.769246686884041
0.775799946729171
0.776091178775954
0.778045389189824
0.780072759014226
0.775375527776588
0.793814749095055
0.795584631855211
0.779557272950878
0.788972805051958
0.782776117095363
0.782528823692883
0.784168272330544
0.786122434976543
0.785510164659177
0.785318644825638
0.811877375536401
0.812471374257304
0.808383125207623
0.802516263864137
0.802528857676748
0.793060058685962
0.793059646534585
0.791841979306109
0.793477892778644
0.792309115625209
0.793472969461514
0.800048550170075
0.822750897825503
0.814405930686263
0.824532673019113
0.822542196851103
0.815431496043358
0.809791932619235
0.810376642872468
0.809737907004851
0.809043975036492
0.805244681948561
0.80735159987949
0.812974146184858
0.805704331518945
0.788451960223194
0.772585329578357
0.773246310811535
0.772595661825591
0.777816631638997
0.777652062655351
0.776224028483693
0.766424837677497
0.770403496234697
0.768374658023346
0.767215904309967
0.768116277469538
0.770477618861518
0.770713396529536
0.769196396366742
0.768361516197529
0.769866095260444
0.771967700481808
0.772305317665997
0.776648577854602
0.786895538336721
0.806665800894994
0.805031609247055
0.807460365014636
0.807917017450906
0.807172321926697
0.809297277066012
0.829460557309147
0.825797051729941
0.827704220003747
0.829616752774017
0.833739329183319
0.836514583258668
0.831699188557149
0.836763356339723
0.841108399393477
0.842498211238942
0.842540298596374
0.832787112031198
0.832294621339873
0.860738120385827
0.824268156905391
0.818479355235845
0.818798212358231
0.818644222921867
0.818008468770104
0.799636395975488
0.793303039405997
0.793910619607146
0.795760396825159
0.795509917164455
0.789128900898386
0.789133678931712
0.791686910888677
0.790511921280895
0.791611434864499
0.786537935626801
0.785987522533155
0.788700359667488
0.788064711292658
0.788090133155159
0.807454018045745
0.814165369768588
0.814108774544684
0.814263468417883
0.816114531977843
0.844693306538915
0.858358689296847
0.861928020431336
0.856923060825139
0.848424837100074
0.866456168144747
0.86302942184037
0.861918238580681
0.863484100677739
0.862161255929471
0.87970032158845
0.881599554405943
0.890290657967434
0.892384125885708
0.869944048547511
0.868787769691721
0.869835509558057
0.870341682591708
0.869954901249413
0.868319568904975
0.866102497354723
0.866836827351033
0.866062964882557
0.868842810434823
0.8907441242626
0.86100867031881
0.862504711471569
0.863421773755686
0.857163358232933
0.846455472797147
0.846482736723109
0.846690958380137
0.834168099392886
0.830794752160624
0.84101008675312
0.839354042888552
0.839305380695708
0.824779243464817
0.824743120077339
0.813657770169647
0.804653690336059
0.804561411959761
0.805159175571806
0.803693730961915
0.803035124241793
0.817802438799104
0.815292635238521
0.814033831236829
0.818245043944001
0.825860647091292
0.825732824030722
0.824742321384066
0.833637690912854
0.83807211408102
0.839458449248292
0.840609268481156
0.839859593107959
0.854686063918063
0.855007375477729
0.850324268154387
0.870803169504642
0.869403488830994
0.868790775895532
0.875727287407274
0.872772004845923
0.858170425582097
0.854708066722412
0.84895302075551
0.84902655591118
0.844850019771416
0.844910616731731
0.843537690925807
0.838894007643892
0.831777080130665
0.826358881221069
0.826923035535683
0.823316066991075
0.823848902680865
0.822547707203597
0.840411879583616
0.841144971358771
0.838632127844949
0.837444915504532
0.835658568350594
0.838496604607954
0.849123956262908
0.858193063992025
0.865451820113772
0.86476648417067
0.867852062843883
0.868039029111667
0.869864445710918
0.878977833641729
0.893615462520451
0.909311800985779
0.907215189001346
0.922957498124268
0.927032618833614
0.918696385296391
0.916060633086715
0.916128966658819
0.925057315229696
0.926859444255831
0.933681387222403
0.932326806500954
0.931160886166933
0.930705262983947
0.936699252135647
0.933033069270889
0.928255209278858
0.918766531079348
0.920529089968691
0.922062610785541
0.919793062807356
0.91890955648213
0.912433986322154
0.911753586394102
0.915426334509801
0.928626227422303
0.918911431923553
0.915990801408387
0.918172559847685
0.875166209899257
0.874804400129837
0.875057983769301
0.875552605643708
0.874774669180815
0.874771677616509
0.875972086595217
0.881357754419617
0.882287904489048
0.883211494205887
0.881182790649777
0.88243826359425
0.879919912865813
0.886497206722713
0.885449329121684
0.88387910318352
0.878930672621439
0.88346911429996
0.885258933558489
0.883327642510051
0.935566123799377
0.932226493600089
0.920535413616785
0.920631554013976
0.917231587509924
0.916839696165581
0.91695186022866
0.917266176779599
0.925025963113855
0.92617075921806
0.907000721276776
0.90284186070613
0.903030382485554
0.893095918788691
0.894797832593426
0.894811679645496
0.901487808421596
0.904101197691307
0.893113817961562
0.895718935948728
0.897083928840594
0.899909652951159
0.908507043083295
0.906737668618974
0.911570662073636
0.905188704993615
0.905054554586919
0.904812238858153
0.885723836629029
0.880411121967434
0.863513407457158
0.848880551170787
0.845390623124128
0.845202414434867
0.843458891653913
0.844293400745855
0.843796972140425
0.842160299792009
0.837750047848342
0.836948674677157
0.831137918093673
0.825071564016285
0.817761132551534
0.818076540146389
0.818066274911584
0.816821729653785
0.812180630310686
0.808181356292324
0.813588687164908
0.815268273094716
0.828778033334101
0.840059558683393
0.83902522616441
0.839737878158941
0.82598384183746
0.825041804901401
0.824140975494328
0.8228403867936
0.818022947912371
0.810401006169774
0.813971016836048
0.819087321332065
0.826661340245078
0.824537366198951
0.823793605855715
0.824319779511027
0.830585773875918
0.831070544080334
0.828709654307536
0.828081340702363
0.827654127104553
0.828615118934175
0.833501188618647
0.833982620668032
0.843967946265517
0.842185248881004
0.842541540726235
0.845201133893882
0.864355186085113
0.875031870008959
0.873506894955914
0.867888846945106
0.867102612358363
0.869314875008881
0.858995414422567
0.863276643556003
0.862752889877232
0.870847991876526
0.869837713268459
0.863736952804024
0.865733078805458
0.863571961878275
0.862807935438732
0.865728545872453
0.874467135863493
0.857664670262729
0.859143351307092
0.857117483505281
0.852342429414794
0.858077841091786
0.861051404586837
0.845950271452291
0.846513481649987
0.848056864415956
0.856283490879046
0.855801702783647
0.851165069651397
0.851465285696443
0.85445968855473
0.861276472339529
0.852262532345863
0.854132342998726
0.854990440216923
0.851137784488054
0.844478594739385
0.861884067644883
0.851825626495163
0.853717707824674
0.85522358839571
0.855669443052978
0.848405762405133
0.862715115661055
0.854745482643026
0.843378422448277
0.844331458960509
0.845187295486945
0.845893024637653
0.835555795576196
0.8355548198977
0.833148047393603
0.837809546879409
0.824402817441188
0.821245017085084
0.821011212321485
0.820461471294002
0.820394735754606
0.824910447624282
0.825046037529126
0.827161476477281
0.82622281946662
0.831344357788302
0.831457124610621
0.835092172943249
0.844207371870157
0.844693563091948
0.843377039698018
0.845578142757949
0.857697423991461
0.856107174077137
0.854396569882464
0.853974569350907
0.867381304550373
0.866610719387081
0.873723876183814
0.881548363434127
0.876719853566222
0.875354188931284
0.876502396836335
0.874219985898209
0.874513587151742
0.873759360975804
0.872399663307909
0.869316515563098
0.870503594772131
0.870215844065197
0.871892549675119
0.874024423530101
0.873841896541207
0.860484963606236
0.863285376630039
0.860960412451535
0.868729066939768
0.853610674703103
0.853509594500653
0.849386058936735
0.843099350179217
0.833609239045012
0.830662947065121
0.831873202757724
0.822887844620385
0.823069784679993
0.821723949109174
0.824761707971231
0.824779286597084
0.823396360318578
0.814438827713818
0.803147144322385
0.80263948453801
0.808378482887035
0.809612062758203
0.804910593320977
0.80466431190812
0.814730486655546
0.813997155249934
0.814822883923357
0.820860004439599
0.826943394135791
0.829600553553466
0.829623622094095
0.837689145599185
0.833887320249235
0.838319371648603
0.834034199844146
0.834036667635858
0.835132528822051
0.847282166909717
0.86450549575537
0.86310226743371
0.865198313569228
0.862897326912171
0.879855603408603
0.879190537728835
0.878303708743814
0.87902947254783
0.889790430333797
0.876808729779589
0.88302875890313
0.874877537106222
0.874896399863322
0.87889432407681
0.885722510348503
0.879402307332809
0.8782780978148
0.877291092255295
0.878114321048394
0.878815611636107
0.887009148806169
0.873640814684622
0.864643024125414
0.866688903047508
0.863506140781395
0.861539052225577
0.862146076058202
0.863014410490124
0.862998146821134
0.873715184447022
0.871325781874964
0.870892825998157
0.864742859356301
0.863219415604765
0.864139896815131
0.871132181734272
0.880005530904536
0.879905501266584
0.880413783917777
0.880465403104187
0.879910049529106
0.837091215923021
0.842040940662949
0.842099792083974
0.844188078256458
0.846544140090403
0.842726523996221
0.833184778710299
0.831684779102303
0.818613830188258
0.814445112964188
0.807590446789774
0.809831092627364
0.806224439002771
0.805708392741347
0.806311757864594
0.806313980349968
0.805332412534861
0.804916127371425
0.803253015910386
0.803416243012136
0.832456904757129
0.832984386091831
0.831884487895055
0.832188542851263
0.832170309721678
0.835313141276434
0.836650330467566
0.838353642173658
0.849478363479353
0.8600499433571
0.884020750214815
0.885030641227722
0.884382974593545
0.885156177035486
0.883486241425736
0.87942598886895
0.883567481521087
0.884915394367555
0.890176458179248
0.87846499516614
0.869774252266245
0.869488489983519
0.871052307685182
0.868771331771519
0.867402532391572
0.847650675190305
0.857773532212585
0.853254223248424
0.860621552840908
0.861220058597583
0.86051052714059
0.860208895659252
0.870549190941544
0.871037291649008
0.869297196504511
0.872808848360734
0.868700452553882
0.865490506990928
0.865574575830911
0.872125277808971
0.878451159183745
0.879411755196016
0.879522494131638
0.883778173649781
0.883358339406602
0.92175181360447
0.913097631946272
0.92443553281547
0.913695363593863
0.908569368467421
0.907226423379662
0.892490266082895
0.893878584134028
0.890106604363719
0.887942747794535
0.886787596238466
0.889335620466155
0.892976421305881
0.893142180588935
0.891499489350967
0.887361207454743
0.88787347377157
0.8858987992503
0.880828122370606
0.879837127301892
0.878865911363814
0.883898753875511
0.883943121995234
0.889363852980447
0.888786521615478
0.891631409305517
0.875740906050332
0.870573171157985
0.86764829262452
0.872521256456158
0.873171328364023
0.875304693291882
0.876031251557386
0.875754891503396
0.878924850138103
0.884160667537284
0.882419120405545
0.884533096294939
0.88996056359231
0.881568824053131
0.882165651363679
0.876821752121666
0.868701763920017
0.869574884749975
0.872114076539762
0.852172901980539
0.872561929732861
0.854838923691623
0.854135627482553
0.818048989510646
0.81294377713548
0.812261667263123
0.811673512533957
0.811565787651894
0.803099007248752
0.801634901673492
0.800931872397919
0.800931555188019
0.800759153319457
0.802002829536127
0.800865446153345
0.802703620486639
0.801813616108462
0.797633167012312
0.792382827360473
0.799285244969596
0.795123800172789
0.803613700303396
0.805482559468344
0.8336134828746
0.836650517200627
0.835330558892245
0.831339130769232
0.828749467831475
0.835726772185496
0.840805436229527
0.819659355065354
0.819748323886717
0.819975996776591
0.822866470599982
0.821828391774852
0.820830081454509
0.82443478643345
0.829286583883154
0.837269639017384
0.83599073557667
0.839051419375044
0.838750146398528
0.838770820768763
0.831890751010222
0.825536053869587
0.827567834618574
0.82891769358688
0.831334698999212
0.832384709793349
0.831373249479881
0.853844020145362
0.852007836074991
0.851011534380562
0.850505648979293
0.8527626613738
0.851542270640031
0.853813012973919
0.837346369308672
0.833493443879098
0.831625038361726
0.835827236135212
0.835817042524658
0.831075868306038
0.837627350690598
0.849797877388321
0.849738191743418
0.853560138426554
0.85433093927379
0.84905508106913
0.825100571800726
0.827445785344862
0.828790525768019
0.804848970270796
0.801460315920562
0.801401273405904
0.801376529316058
0.801206669180302
0.806417172638892
0.76576242321788
0.760864256507389
0.759570618261211
0.748921571021063
0.742241686734085
0.72668808280144
0.723234686344914
0.723162269247399
0.720745741643312
0.720530219760829
0.722176349855281
0.726623653616143
0.726750101032735
0.726060002176689
0.732839647352092
0.733711881689128
0.730805760838422
0.728960191724461
0.728838552188795
0.73042250672526
0.753143510574413
0.758468701768746
0.759134157584661
0.771952424142732
0.78404351626566
0.828135503885636
0.846208339264618
0.846126328746757
