# Supplementary material for: Financial Crisis: A New Measure for Risk of Pension Fund Portfolios
Source: PLoS One. 2015 Jun 18;10(6):e0129471. doi: 10.1371/journal.pone.0129471 (PMC4473272; doi:10.1371/journal.pone.0129471)
Supplement: S2 Dataset — (ZIP) [file pone.0129471.s002.zip › S2/H_LowRiskPortfolio4.txt]

0.797963755000197
0.797629236752541
0.799497539279827
0.80027717238872
0.799663820060319
0.800316854660539
0.799721270203279
0.800235518434547
0.800394530375096
0.799191788233995
0.796333042230613
0.796259785978716
0.79618353348583
0.810933020499647
0.799682668486611
0.801791167036083
0.801622148200675
0.817942354122628
0.821218871897507
0.821330768188582
0.819038619192939
0.810600139051586
0.819685955520762
0.802678337963635
0.802457162497849
0.8015373477083
0.805020182602652
0.794178456341225
0.794915441843029
0.790936915078103
0.793672216849935
0.786678243530938
0.785566417050567
0.783700790882388
0.79162501165581
0.789940100809398
0.790707080706912
0.790231554131193
0.800094016809124
0.797459253919956
0.799499120539106
0.782376283570447
0.78058087818522
0.791305820726692
0.792423387805562
0.78528007291504
0.78526345181532
0.793040835748326
0.782959529427601
0.785763035123564
0.786602495359431
0.792421256662522
0.793894633353761
0.779153962902786
0.781389242875226
0.783037929955703
0.782954659189178
0.784012500778697
0.782524838968792
0.784298523058208
0.784048107667212
0.802292564534785
0.805952419504189
0.803499236781493
0.801485733725297
0.811879200502802
0.810991340564488
0.809846435414869
0.821685111299804
0.821810836410908
0.821518681576084
0.822151069934924
0.81703714290317
0.815492673706384
0.814222885748287
0.808563075999118
0.800864553671902
0.782407883975727
0.782096567652002
0.779518400301833
0.76893533520938
0.772854656010071
0.768178619206982
0.770437866927519
0.77180381888296
0.771747425776873
0.768096422496603
0.765503408770914
0.766684734510931
0.758287208241128
0.756754384347131
0.755727083200272
0.756410938270158
0.763037996817674
0.763393805609528
0.765707727568636
0.76676895321195
0.779235377204143
0.777898173723284
0.780752254221947
0.790925367622154
0.789829302608642
0.795320385916147
0.785680640671124
0.783922001677798
0.782926831539895
0.78879575433207
0.794993552137293
0.791391043739963
0.807927847154497
0.811388936392029
0.813800996813184
0.803304786703997
0.814399934337618
0.806782513857358
0.807015293726388
0.810107584960043
0.80805664391355
0.809194647182296
0.799207372861631
0.801570592174805
0.803052730450594
0.801097185217477
0.813409364854014
0.813392698753533
0.815047252446967
0.815316646817443
0.814369492533413
0.816011191107117
0.813700684357624
0.813834272171658
0.814827797193745
0.831348723803635
0.825570628406441
0.82004982371523
0.820586568743027
0.824455846329995
0.826288721196045
0.833717435334111
0.837491155683687
0.835575000706552
0.831515580442862
0.830364800467063
0.825097800063206
0.827671999386981
0.819663630850315
0.810225564661396
0.809530422739537
0.813547929352379
0.815206638495785
0.815122541735697
0.81144147029783
0.809448848245885
0.807989829018341
0.820161574485082
0.820653153552211
0.815221896045542
0.810282576941894
0.8099836753015
0.810518336266359
0.79933071035897
0.79883721116271
0.797728291124062
0.800902893450629
0.799388343070202
0.795476073540588
0.79915034212162
0.800448436405726
0.800453801339556
0.789268745810172
0.785626841319047
0.787049274844443
0.788085032127327
0.791596107393464
0.792077398358418
0.791378303544839
0.788683176715546
0.789794480306064
0.789133065747436
0.791052788868101
0.802873414568835
0.800258461232784
0.805427372840181
0.805573404070889
0.805740389059832
0.817151305054054
0.819418011446689
0.819294821345158
0.817274246975996
0.835679416732832
0.837931047659744
0.840093021377449
0.840890437904665
0.835961585284043
0.818196403543403
0.817675661907198
0.817816674728385
0.815429549560379
0.811539656372028
0.813807208406226
0.812097487998325
0.802924461228163
0.802429509893751
0.802476392540792
0.802104868648628
0.800144621045726
0.801894091363957
0.801117881123425
0.80261800350778
0.800780854219388
0.803897728114294
0.803776145381564
0.802075808180643
0.804919117917999
0.814606332002847
0.812575845429481
0.820442892539866
0.830967942746262
0.834745624927146
0.835797669590202
0.838110178534047
0.868847952010161
0.870047782133416
0.864996104471295
0.868344576137807
0.870715062298146
0.871830077918133
0.874527901846616
0.85796339771484
0.860921452153982
0.852177337284004
0.840352449369944
0.843405981984336
0.845200995644257
0.853320732985144
0.859865578288914
0.862456288423019
0.852054304413524
0.84870903962103
0.852634998165052
0.852955474549129
0.85151368775757
0.851600095468746
0.854623837379382
0.834332135383134
0.835935149374533
0.833946768085643
0.830610952970818
0.841624742503261
0.832515014496761
0.83877959127824
0.8480416726152
0.847761354987467
0.846483033595715
0.845289464637918
0.840195255146082
0.83998676643548
0.846861505086228
0.846630082242084
0.843319793797957
0.837756809685546
0.838951464008333
0.83869551413311
0.8383908921019
0.858192707756029
0.854391479687681
0.856235826509104
0.861119213462845
0.860023210287469
0.862550860739025
0.8602043904758
0.861466758696289
0.852967816498846
0.836026914466236
0.837151645586096
0.841740212721807
0.839940448616204
0.84132399409573
0.842410392369008
0.838892872908795
0.833507300133198
0.832362219138092
0.832504387239961
0.832313660491183
0.83510665672306
0.836386156959741
0.837082510782949
0.837103736688647
0.838065332835639
0.844131491204261
0.843998837381821
0.844032841073815
0.851624002529284
0.873357306268106
0.873262988757628
0.871519840188643
0.871282404241827
0.870787195743485
0.877676766150695
0.855694399613426
0.871580056786243
0.870575879580066
0.86971406648811
0.870196245992796
0.870394357304333
0.872949148190774
0.866970198124432
0.864022871313524
0.861020999511635
0.865067529740035
0.868478643483825
0.863724256192943
0.862605872729223
0.860684933347508
0.839518497062537
0.838576221293573
0.838505281746564
0.83580902773814
0.832470163515585
0.85446496375834
0.850319485908953
0.850108464949482
0.847340206812931
0.84361487592285
0.843616898254123
0.825168261229902
0.828408075444547
0.818809353957009
0.819208586511992
0.814324357277992
0.813659197531864
0.816270032540048
0.816544126629851
0.81941346823654
0.834494694678978
0.821209466543931
0.820336036107136
0.823266008071972
0.827144561639686
0.827666374614083
0.830198940681701
0.831773311082793
0.830357655889681
0.834636228579805
0.832282544447831
0.85353644471118
0.853367419787101
0.873395061363205
0.87248802961773
0.875245379524954
0.876652667713203
0.862735177154858
0.860564495619606
0.819524600736503
0.812955854690458
0.825618163357015
0.819163605735779
0.812830399272889
0.812846130611276
0.811976337450419
0.812259491077111
0.807537366851716
0.809988718978547
0.80953258413415
0.811129091373987
0.808947199181204
0.808646238156566
0.798449032289884
0.798784770715886
0.801643135478882
0.794742871070527
0.795529916250266
0.794177716435426
0.80916091250998
0.811981123410495
0.8124843064732
0.808973140627522
0.814713143632211
0.809787488366007
0.810543981081519
0.805462993753321
0.808508988605225
0.802388131357957
0.802891554212389
0.778891937909254
0.780208756378622
0.780311348751718
0.786638217593358
0.783779549827002
0.783596777331345
0.788708887887995
0.792739626414773
0.794952172314219
0.803384890290038
0.797402455918347
0.797506382271608
0.806757617184444
0.794886619335025
0.796354659864901
0.795788434815015
0.799443097040874
0.800240913469528
0.805368490335841
0.796488733290905
0.826680093786687
0.826585311248556
0.820267686733881
0.813458598816216
0.81639610757507
0.816627866630859
0.817334380162632
0.817243270375165
0.817509552208186
0.817272504473531
0.828720409759744
0.827656947948249
0.828208800335462
0.834560989879609
0.83878464149397
0.820070609194529
0.816074182749812
0.815772279725626
0.813429374758099
0.819203140594031
0.821482633389864
0.820586595663282
0.812442665379972
0.813056079215519
0.813384478636151
0.813176879886322
0.813557385616473
0.811605046207683
0.806194124452361
0.806172445921547
0.801307591868656
0.802022508168944
0.801412651892482
0.810072289945651
0.802748214474068
0.809420310972651
0.813960503954896
0.809180650542651
0.811745935378396
0.812221293143362
0.808076483851267
0.808946882175013
0.819562702789252
0.826207684518028
0.813471297903184
0.798527330421358
0.792192462478266
0.793617445852697
0.794042497375076
0.794224705940624
0.798175102023969
0.798221408634741
0.798351437023137
0.792783872197111
0.798005228600419
0.804133077975131
0.804130711481752
0.808984335996284
0.808374168279341
0.812634277924919
0.815850962947521
0.814627568591921
0.815088803603844
0.816550421885446
0.832300723578018
0.859585150437136
0.859925893410652
0.8594434386426
0.870296403310385
0.866847202332233
0.869248760095232
0.868717867056679
0.866096896153486
0.852152209256717
0.846199333025338
0.837402909083502
0.829274596963756
0.825200573222592
0.827287568606757
0.821068134508504
0.794865101731559
0.790698201903426
0.791988803760252
0.785491056460671
0.785112148418507
0.784845854855041
0.789993374103852
0.790092172645954
0.789643687109038
0.788871151601638
0.784482077770898
0.784632801531107
0.785865488022322
0.796178000321915
0.796476389689589
0.799742016833077
0.804634000016478
0.808275742020619
0.780702712792251
0.783609850582942
0.800711011708205
0.806271663972274
0.804741233328711
0.809174627181744
0.808805392093061
0.809164378040355
0.807962347204914
0.805961260831688
0.803005620851993
0.805171358772909
0.811355444360657
0.806824932915644
0.791702551364118
0.775467822766601
0.760263822410454
0.760363467507303
0.759710345071666
0.758108043500266
0.775114954030077
0.762626739067758
0.76526034003987
0.765426801688789
0.757217527884598
0.756630816684988
0.756794869936013
0.756187437561087
0.756670105929906
0.747493009193342
0.749000164752056
0.746947287396629
0.745044697908061
0.74299594988527
0.749771681325953
0.758054326882284
0.775266428491733
0.776530188924718
0.775262853443109
0.77369256899956
0.775191017858672
0.77332411236168
0.75995480108229
0.760039952866755
0.76959513085193
0.766901974595337
0.767177564500094
0.767074041174909
0.763651948663337
0.773742393505624
0.773247167502624
0.77633787524232
0.778950906246198
0.785545354408205
0.777463638933668
0.78068490835391
0.776871519145691
0.776756458310749
0.779087056029705
0.767163909067276
0.766689396007617
0.779899967397276
0.799407711655286
0.798293030806686
0.797122705780418
0.806998984085214
0.807279779968124
0.805095874570823
0.806584518811097
0.811891735965222
0.812286379397334
0.811735812448305
0.801921779183153
0.80172902201583
0.802798334434186
0.796010018792798
0.793357403955913
0.789807903880491
0.788674458104827
0.810203057247571
0.809798447230476
0.810173343565446
0.810089015700754
0.81141513906595
0.80496255513127
0.801643478194855
0.801604241810106
0.797974254801226
0.800203962905639
0.797428890029813
0.796614393495166
0.780463800182952
0.783964079837466
0.783316188721003
0.784393702949459
0.784015752826266
0.783985502156966
0.78572726318104
0.784994055458984
0.783617831957959
0.777152997704895
0.777094779325769
0.776364271715045
0.776009077204634
0.780794727116135
0.781598180252912
0.762826736242961
0.766117618821939
0.764744386685457
0.761005698151655
0.758628700302706
0.761339057435059
0.760931223780053
0.754882318349868
0.756267216315202
0.757855975930122
0.757737063152024
0.757453125138649
0.758651577456779
0.757140947739286
0.762433871570746
0.761443818572126
0.759178548199242
0.758862746637711
0.758760535759001
0.759600492661596
0.770270637955059
0.77090901507592
0.762581267363917
0.767882871491357
0.768305004050084
0.767181639607559
0.768531112277495
0.771244607318685
0.774854555496114
0.777928887670763
0.784181934646556
0.784881277527045
0.783606196091423
0.787437373225767
0.787589266129684
0.786924731381924
0.773600425327905
0.769994482381412
0.770653879862926
0.770934755252832
0.763732619501076
0.762481297012366
0.765620651524186
0.763226002354932
0.76155275341568
0.767997371062825
0.769334964691857
0.774674999736131
0.774716755693123
0.774342131538146
0.764315877409326
0.765354301915515
0.766306441134922
0.763862410947258
0.763561317521535
0.767093669942239
0.781435673770109
0.786338258819776
0.785763242787506
0.784809359354615
0.796851045404134
0.797259682098424
0.802138524491595
0.805199453780469
0.802927572973716
0.809051700564113
0.810532964997607
0.805107794772843
0.804508254324058
0.805010489045672
0.822321308673317
0.814260099254971
0.808979851973837
0.814941310655793
0.813864790148812
0.810586649756022
0.79358797674917
0.777043674654756
0.777439202306745
0.774898151879251
0.76878134932795
0.740515256200224
0.741181653153748
0.740832114678016
0.741767729988234
0.739486221100881
0.736447935560081
0.729605424243459
0.726894109092334
0.72639590893243
0.722567670254871
0.722906627019475
0.71609567097023
0.716078886722747
0.715243734839338
0.7109092100592
0.684422456328508
0.685830508083315
0.685860461490084
0.6867731502734
0.689637968711869
0.701491570654237
0.70230605087605
0.701440153424084
0.696821255011821
0.69708557680143
0.698632177025252
0.703868279688594
0.705879163027254
0.704988940249368
0.707832787739562
0.696723565304609
0.702390389056347
0.70141443138582
0.701981352150174
0.702146442617407
0.743147926917009
0.747169340854785
0.747108105619039
0.746316070939089
0.747094029035354
0.747271358240001
0.748790098953193
0.751705529370819
0.762563546508347
0.756690791766721
0.756719715066519
0.753751305392077
0.754139239547928
0.736856155433153
0.731762407257186
0.754005587005792
0.750956450204933
0.747243122928539
0.74798303946308
0.753816207441264
0.758448204886482
0.736235835112437
0.731574915632038
0.732236986997172
0.73259552589572
0.727280786058172
0.725229185248422
0.723971564588381
0.71160682307729
0.715096415053296
0.714621412050649
0.714655524885426
0.714598915550714
0.727846144932338
0.732735946977737
0.732826637009368
0.73497681976631
0.739731475528051
0.739829059818438
0.742220411084163
0.740822412743434
0.763130482138146
0.745815527509355
0.745636000946459
0.743240291090696
0.743937310499207
0.746555495952067
0.747789915414988
0.775569916986504
0.776559745191952
0.777628862010032
0.77091342923823
0.769253770083885
0.763063165099351
0.75160831388516
0.740269275140298
0.731606140351841
0.719171985525812
0.711806479355417
0.709271749413662
0.710000114453813
0.711539675944549
0.725424818319825
0.722909561266138
0.724490139569402
0.729706794573098
0.729775283104335
0.728998285936452
0.721432234449888
0.721489133955165
0.719679903902263
0.724520947687455
0.724742221707812
0.728566223532505
0.735746637940628
0.745354018215373
0.757113013551301
0.780062099843311
0.800896367033402
0.782845440118955
0.783264070922849
0.772941152100311
0.773090808178117
0.771441714445228
0.760488231865261
0.759866013757569
0.757733077386873
0.752200306107844
0.761921114082507
0.75872092782164
0.760545936707583
0.757806200883349
0.756944753280001
0.757175728353246
0.744313116810344
0.738793325794014
0.738986592721802
0.733903023463478
0.733833125305658
0.746070692972686
0.741668593902315
0.748314786316629
0.748278737601342
0.753368416430057
0.752744639935587
0.753253781630018
0.753880859107439
0.761405517994715
0.76404420622237
0.768048409517289
0.770152409450568
0.77412129677825
0.774333730835594
0.768965639632503
0.791370643553934
0.803860247613094
0.779872419042393
0.790961316113437
0.788287580630481
0.786226315283238
0.793548834881276
0.794350429607133
0.790844002654248
0.78764855729822
0.806224779950819
0.804264870409423
0.789878802519608
0.783248661309827
0.78238770065001
0.775711496075065
0.775622130792381
0.774160027407435
0.769236632523045
0.772521206684881
0.772411940036842
0.773282842428278
0.794549904727464
0.790639264606289
0.795006449789887
0.796847293732137
0.793602315922359
0.790226461215429
0.79348340161023
0.796757715172942
0.79434709060136
0.791833950089025
0.80080004152988
0.804582159624962
0.792572959188325
0.782903902983341
0.771631566098192
0.771789941421176
0.77690485784593
0.778832123725593
0.77877027729048
0.777110571848961
0.768040942045247
0.770827819695631
0.76797568502016
0.765952199945408
0.767713842313535
0.769070106736676
0.768622347206412
0.767454354893877
0.766957916613007
0.769536501427126
0.774277711493084
0.777242824194729
0.787584110660938
0.796975467990921
0.814063290260032
0.809290535271047
0.812410499315797
0.812424965183696
0.81217834401031
0.81238978755713
0.830768370122973
0.82329808391988
0.828909663966764
0.826705812195944
0.823943157989954
0.826235678532321
0.821512057861063
0.823264772613257
0.828301755280985
0.829395774204187
0.831125793842003
0.811573653970678
0.811518368627292
0.819662410346423
0.787882192123371
0.787815042098533
0.788419956194269
0.787651371145638
0.787920417860427
0.771537160360688
0.764282222209063
0.765388478987863
0.765182304103639
0.767577756813806
0.765052443721218
0.76488978086907
0.767535028604652
0.767546492184331
0.767831262352929
0.765537684211932
0.765546285600157
0.773497807483407
0.77294761110796
0.775496755211077
0.80045886164362
0.806570082443892
0.806163701053851
0.807565427503324
0.805794033416416
0.839649866856822
0.864138265809356
0.870081051942895
0.863146828201793
0.835534335402891
0.837198144808371
0.835200003335957
0.834839292802985
0.835327945439488
0.834480571764959
0.840339393504269
0.840261529375333
0.843680100857322
0.838386191865951
0.824070716444241
0.820058285975523
0.82023970318105
0.820239324966147
0.820230978196926
0.821608238236156
0.82063608371572
0.821248284469296
0.822170268848598
0.823999855464944
0.849682167357455
0.842022335844891
0.842699849809669
0.842351767344109
0.833864015337934
0.825626257892204
0.826100778412964
0.82617810747166
0.810913830169813
0.80852095007192
0.817288648374323
0.818912925471883
0.818993137774976
0.806819999069565
0.80487149207815
0.798532019149354
0.789795160189177
0.78978002891072
0.789830582589625
0.789308599677035
0.788673249685144
0.798792122370751
0.793430804004132
0.792044860950822
0.797060714942051
0.802372460299907
0.802283272116605
0.801275037767479
0.808650936475302
0.815619512609605
0.818038061324622
0.820388279186731
0.820015161353544
0.833701698437187
0.835697211154052
0.838129245998428
0.858638211965324
0.856910217071341
0.854777676262113
0.861561684938836
0.860867951720794
0.851627110711811
0.857610705884767
0.856863660072803
0.85269315392855
0.845506775172853
0.845792456317187
0.843857037117482
0.850120314364488
0.8346151207283
0.827062930329354
0.827564191676977
0.823033587165851
0.822573908773264
0.820080263883811
0.828232526205097
0.82940117662042
0.828177043797646
0.829282170592271
0.826514493595936
0.828051914738029
0.834503653376773
0.841129180259332
0.843354121171164
0.846951886654612
0.849319121253498
0.848628421041684
0.85179722692747
0.853513403560369
0.871196767573299
0.885420326403784
0.880552446215587
0.892653462633521
0.897847911486051
0.907825655129941
0.904246546843115
0.90255475798549
0.90572147731819
0.894064715780502
0.901408187783182
0.895759382272782
0.8957884058561
0.895655397515589
0.900311630790489
0.895327014119646
0.90399027276693
0.903134439599677
0.90407232752576
0.904617579425386
0.910726344275458
0.912123888412934
0.912705541962047
0.909494516641183
0.91001123919688
0.909865851378757
0.896908032867146
0.897361366850401
0.898475580929475
0.868295481535261
0.868601824658448
0.871965112465219
0.871918284892749
0.87225391952497
0.872259403683117
0.875147487891074
0.877643846020694
0.876936417475907
0.877751620647324
0.880282174776346
0.880233563232615
0.877021020266579
0.880523265009566
0.881847510830181
0.881001780514098
0.879073245287644
0.889301639934902
0.890250782372928
0.887662306927106
0.946909599745288
0.939141506299874
0.925689410503604
0.925744896702344
0.919989034417015
0.91849417333058
0.913068708868535
0.912246372800213
0.91629434301003
0.916357388669093
0.889713541511287
0.885908118662167
0.889446281993598
0.881972116104613
0.88269410633292
0.882739884869681
0.885729322200564
0.887905580682091
0.882837828595093
0.88728328696339
0.891041346217301
0.89225418396515
0.895103013664063
0.894040735728406
0.896949814834974
0.897358024224913
0.856289545416317
0.854472289602971
0.83660597557375
0.836003825093025
0.84032866027369
0.84204789958732
0.823872297019884
0.795545453957084
0.757860115398201
0.757703450020423
0.756903741617943
0.756266573748454
0.755630987287035
0.754704186507205
0.752751349754283
0.753070444257867
0.753292907042739
0.753302535348063
0.753124633923928
0.753203942832332
0.75741671868654
0.757015831617372
0.76103426553934
0.761029085642668
0.761666598210625
0.761097480897353
0.766105381406452
0.783789859000026
0.836166647358873
0.822335055008203
0.818582105558808
0.820211369032518
0.812282374800447
0.811455182604241
0.81311903255437
0.813132478199649
0.814209686778431
0.813653883156665
0.814685819039041
0.81057351420744
0.818509254309104
0.819882802159875
0.820859892035527
0.820650908295672
0.820319149907572
0.821787020813016
0.825232800465141
0.825496802918318
0.832830438232443
0.848264799899738
0.855661924616802
0.855089773005376
0.87720642450152
0.87893808139282
0.88053113130275
0.869432169873361
0.867464459372301
0.864676002052326
0.856175316553193
0.863489331616936
0.863236743656329
0.865041639733139
0.867763551650812
0.868261652471431
0.857325444475228
0.85359619046922
0.853235518831401
0.854039318345765
0.859551967731225
0.839858492471938
0.836521195606146
0.834275346096788
0.829833524050587
0.832890009319656
0.832491546885964
0.832470456450607
0.833523166560313
0.834581970073423
0.836721341998813
0.837380023251761
0.82681386164156
0.826711898948632
0.826089542376727
0.82655410296841
0.834818065376763
0.837657640869506
0.837674712868629
0.829610675592748
0.82563708424124
0.842996482148526
0.842263862097389
0.844587663921716
0.843041233849916
0.843130427453496
0.845636594503103
0.849569380918552
0.846597073209398
0.840550894971441
0.840238745055116
0.840149121501624
0.849727883947604
0.830780774402525
0.831533979236246
0.822853970703107
0.819452870781097
0.803572211464677
0.804014142975712
0.805713538446936
0.806910521974921
0.806207670627571
0.806673581626174
0.806299664117752
0.808136205755086
0.804797149446408
0.805617785811815
0.805153683008359
0.805797395466478
0.809892736942823
0.81192251474619
0.81133421222654
0.813290444907299
0.827083536004185
0.8255682052088
0.833973915790864
0.835199744287617
0.858618235517347
0.845522690415396
0.854372002845429
0.848677714792655
0.849290697803075
0.837219374600133
0.836200686211235
0.839822930234558
0.844526422920022
0.843605568410282
0.844633587492459
0.845393692942255
0.846061826020289
0.835049352338951
0.834872258386371
0.812067430087541
0.805993563769726
0.806583738955239
0.807008438432411
0.803226836433038
0.804713116765856
0.802788306835448
0.80270711841997
0.800300881250017
0.800843002154027
0.783822551547866
0.781084980489052
0.781074785537018
0.769640890461934
0.765994287258744
0.76699839454095
0.761251218215716
0.760461990655679
0.764329775169055
0.761547035592794
0.769656884995006
0.772526014730369
0.772041029096626
0.772027016368238
0.771291864127372
0.771408900229004
0.776838161707203
0.776841899048402
0.781557389202327
0.780040802360396
0.804104277203114
0.808753237848563
0.809056773438309
0.829401380379488
0.837751909018055
0.833727095474132
0.849281276658849
0.852957059114582
0.850631262834324
0.85795456163755
0.856063742057842
0.848057161867739
0.84688885958454
0.842813436563705
0.860231726049918
0.860288198676058
0.855100170145252
0.855251051902751
0.855959106125248
0.840273551640273
0.838429790301381
0.837502270397488
0.835959653550171
0.837580442918544
0.839394659705443
0.83835327392101
0.831064562631392
0.830177523260801
0.831346912986803
0.832794857767732
0.833347858201403
0.837349927960906
0.837472720732043
0.841257506254964
0.838334084574501
0.832897300617007
0.836462147396824
0.836473223218041
0.836045168188447
0.855036965526344
0.852145289803416
0.851739247850276
0.84971030522624
0.849222399501536
0.850303352570508
0.855358644295015
0.86560017621658
0.866240054932553
0.867083284851993
0.870512504154086
0.880952621960016
0.836503233226125
0.837231880713384
0.837287934835154
0.834297358513347
0.838268362247501
0.835985770674874
0.832649739698146
0.830927692532607
0.808134475222793
0.808790625684983
0.800174107827668
0.802205291716183
0.796970569268894
0.794790376937753
0.795326751563034
0.797155789902175
0.796474734880706
0.79641043865591
0.79601955945214
0.796059868513466
0.816899439200872
0.818462135617261
0.811741316597941
0.815950749526502
0.813135958580791
0.814571768563444
0.812959056915978
0.814107407957396
0.828944871678802
0.833427183226965
0.843433875724569
0.841854934494996
0.853001868378774
0.858092136246497
0.854706119081972
0.854357603313047
0.856704551061782
0.856971168250191
0.857619366104395
0.846604011740971
0.843166462848036
0.84310469701444
0.853851284049026
0.853780011337159
0.861264541976263
0.850179636020426
0.855532065097747
0.856260529244363
0.872805575525178
0.872720571957378
0.881206933231904
0.88387509105311
0.885821417904691
0.88562687031656
0.88758018822752
0.888389238809418
0.887238359314566
0.886678414976267
0.883062943206983
0.903102334537875
0.915625400431946
0.9165115359401
0.917001124986268
0.917145075162134
0.913708437384554
0.948383282134605
0.9545324690693
0.95436097775303
0.941168844897402
0.940776617736554
0.948949476238026
0.941993532712243
0.931084129706121
0.922744508277924
0.92909175548719
0.895589120189999
0.894752186851343
0.887920632110424
0.892028602924176
0.892119086378375
0.90009397267519
0.899002679425982
0.874249601615802
0.87400608384648
0.875710567481752
0.875488749059336
0.870560881269605
0.870618677841224
0.870859667110691
0.833860096546509
0.830119889570988
0.831391308209844
0.81914585996246
0.802251686544862
0.79498477128357
0.800942004457887
0.800422778175015
0.784964717584013
0.783434822412623
0.781285611418109
0.774976953239746
0.732988328875323
0.735540070073267
0.735438260092173
0.735442266415967
0.735326184546393
0.736023784695121
0.734869580804143
0.735047974652899
0.740523814679197
0.734961165078687
0.734973595215194
0.734612152703265
0.739083650970169
0.735627844924613
0.72926910934884
0.729494782381378
0.736647043904588
0.737438542638068
0.733878610914992
0.733933231376574
0.776626974636488
0.776303439566906
0.776285776896785
0.775274109867255
0.773434080532154
0.773507326691445
0.774312626233035
0.769244822327194
0.770263237573761
0.780457461927386
0.766989695628252
0.770990500775455
0.771478868379085
0.782296116047486
0.797356024213501
0.797492614897494
0.778956037703716
0.77760181805538
0.785353133669958
0.790789906707748
0.770734019700054
0.770740192281084
0.770522802125239
0.771484733489091
0.772898319597328
0.770634257582218
0.771580105425382
0.776060838500257
0.777590120330676
0.773456060982705
0.785306771406121
0.788972671408911
0.788748674359738
0.785580627175509
0.782225049714817
0.782230767874431
0.800884241116915
0.797731808762613
0.798347615568047
0.799775616367553
0.829198687939127
0.829355427016882
0.829304603152815
0.829100250289851
0.828591515582597
0.830903134053609
0.83154997398034
0.823943474333722
0.82111920241168
0.83221681312774
0.837925188425766
0.838189877810174
0.844991198027929
0.852032683991475
0.859424805717095
0.859800210740987
0.819966274325582
0.826837791086028
0.815421538614844
0.805967078078867
0.809353150183933
0.809516120040962
0.754182861319827
0.752582063225351
0.751500899887485
0.752412421112279
0.752109723529133
0.75269589331073
0.716125677532086
0.707301690851756
0.706595369395592
0.702134864162971
0.693967739932872
0.689943756139623
0.684963075989287
0.682416233825119
0.684723581257763
0.684627997308496
0.68621479378098
0.687564671537575
0.687472405704269
0.687280749507558
0.703253840531235
0.703673393232781
0.704470050422599
0.70138234903383
0.701548007573297
0.702914579586679
0.732073163266491
0.743486083801158
0.744494183515522
0.753065308690639
0.773552920265567
0.788653857942096
0.816596590378594
0.836231247053127
