# Supplementary material for: Financial Crisis: A New Measure for Risk of Pension Fund Portfolios
Source: PLoS One. 2015 Jun 18;10(6):e0129471. doi: 10.1371/journal.pone.0129471 (PMC4473272; doi:10.1371/journal.pone.0129471)
Supplement: S2 Dataset — (ZIP) [file pone.0129471.s002.zip › S2/H_NASDAQ.txt]

0.627952172504703
0.62252500455143
0.618616712787801
0.627357626139371
0.627488529279968
0.623467924187538
0.622492412044111
0.622635692841731
0.619093253880575
0.617364907236269
0.619881693047033
0.619139700998654
0.653942851901336
0.647507552860553
0.641650996581582
0.642488702436763
0.644933349999681
0.645705535087383
0.636735960411044
0.629464167735059
0.62951684174267
0.637741042646801
0.641205189855826
0.640759660878948
0.641231056200172
0.642170989420608
0.646150151646722
0.647148541297935
0.640710398265339
0.642050016478072
0.640486616197949
0.643332094262983
0.645883291673146
0.64769609903077
0.655589213257111
0.655518525902576
0.654370468138242
0.661051815986305
0.673024745755968
0.665107982031481
0.664657391169025
0.665973791128911
0.67021023951371
0.669963966734948
0.664718903153708
0.670035353796517
0.665030117069531
0.665346554645047
0.67790755725834
0.682382202248303
0.687407257545852
0.680324969178053
0.65865510186617
0.662895898537989
0.662698951085243
0.656181098293248
0.657568973547188
0.657142394461986
0.658197441042257
0.673117186238436
0.667843095817564
0.664289166666913
0.664258292438635
0.665876632358671
0.666610145698652
0.66414810969617
0.669269469581875
0.669285146884566
0.668018952054661
0.643200652329404
0.636998397573535
0.641273241876856
0.655283070116145
0.645151644899755
0.643192782279088
0.64572732790908
0.641413933511222
0.637876630005568
0.635958972888292
0.633221300592876
0.635994974086346
0.621796943419668
0.621070599372985
0.606605691410681
0.608357514625355
0.598172486204262
0.598147888352333
0.597364666157947
0.599248167321148
0.609964603486837
0.604386721818362
0.604272911542621
0.603538350286887
0.592210397634757
0.592453707385909
0.592346029097096
0.594458789810659
0.591168329346273
0.589269578921447
0.592098130201826
0.592228369359454
0.594852288504095
0.594313235437108
0.586903077076526
0.586215753809413
0.594818150747981
0.586625985812984
0.587354439279477
0.585020585314137
0.584590193815932
0.590826986365391
0.582949918025531
0.580108654466373
0.591760667294311
0.592236079280412
0.593703269730518
0.590687354702929
0.590772480059558
0.591612336280946
0.583691837338571
0.583473057188414
0.590018902689775
0.590291683554764
0.599942047968175
0.600892294308316
0.596120171833441
0.60309150049513
0.602101140906465
0.604762980897091
0.605444480940894
0.606030370548316
0.617488644126113
0.623303226149916
0.625772296557033
0.625536538010751
0.606099663166021
0.597525820973914
0.603168394385857
0.605602500827825
0.614239063912963
0.614822286398184
0.612946216480041
0.613766061096584
0.627262972344773
0.62515501820067
0.634195909796731
0.637228607421234
0.638909382065451
0.638217242515132
0.636775936972667
0.624445617791711
0.623757684548079
0.624118083044784
0.624369918551177
0.613410697555096
0.634726246445288
0.657632988178944
0.65708210706916
0.657251513511359
0.659825796517068
0.649022467794655
0.650364564581981
0.648100473883476
0.636138122115358
0.637525814496355
0.637527073981842
0.638105808629951
0.637398212799446
0.632547645824396
0.634677063280625
0.627254625862667
0.627182309760231
0.628260766454842
0.628920796331212
0.643999195056444
0.645045099321571
0.634889556200762
0.634533978986189
0.634533009065779
0.632240152683062
0.639547072918245
0.640747900027683
0.643025640873052
0.652053926569797
0.651076962722859
0.64869467252884
0.644861804964527
0.63625601080711
0.641501721131039
0.642051395796951
0.66069580654347
0.661899341496661
0.661576164692006
0.64873516822041
0.647528223868044
0.646606897972591
0.657339163268964
0.656612321258686
0.652067770405135
0.651718672270804
0.652360648762576
0.651898756408927
0.652042326700924
0.656354642698819
0.658482349616599
0.659544393328895
0.664748838915401
0.650683826557175
0.651936550612512
0.650014762603651
0.660439032565655
0.656270311598015
0.647715323529173
0.660673603468202
0.661677858800182
0.655148809051987
0.655459992090338
0.656978838040175
0.660249301074964
0.666816811256692
0.660567630551559
0.661242340127957
0.656253233379009
0.655861376082189
0.655435941300213
0.6550765540115
0.650462314909866
0.67880498882177
0.677201059895099
0.680158812847702
0.680113650636348
0.686117622439482
0.674312411294913
0.673612409877102
0.674204962766811
0.682953093910229
0.675496411134447
0.669356374167451
0.66939625511468
0.669336438544068
0.673082642296081
0.653730894110529
0.658400563549574
0.653928594455339
0.65423949915205
0.644000824957397
0.640202342372194
0.640230826278546
0.641447048867579
0.641617515634343
0.639011992111442
0.639081406299853
0.654161472445222
0.654942122137377
0.654910993653922
0.651224462904873
0.657599339881702
0.653167854823663
0.653817587693572
0.653449288129833
0.642856283615368
0.65829140364511
0.65839240559832
0.661297224755029
0.661368330445108
0.676763311690956
0.690406823926666
0.688935400375525
0.612581852913556
0.612397116573547
0.613600773964209
0.607165582290199
0.606082977353886
0.599090702332549
0.598772543073296
0.600173493161492
0.600153704974145
0.603563791648286
0.595496256721393
0.592774947725228
0.599045426419362
0.599468134154408
0.597669097020509
0.598069117800393
0.58857685599985
0.588612865396898
0.588662095467037
0.588671132576389
0.630777846362305
0.627054752266023
0.627755532056404
0.636609804247867
0.638841096852438
0.64453476310672
0.644838245534785
0.644700599442506
0.644446237014075
0.645360463173846
0.658285558820959
0.662023750648469
0.661888350469794
0.657327178456304
0.661763669778133
0.663113774186753
0.697266308121456
0.693675776864679
0.694090425801201
0.694319253771791
0.686639789878815
0.695015679975851
0.694999797356388
0.682465820009686
0.681804409791513
0.688849968809599
0.688797623072183
0.692010877468152
0.692601484176165
0.694271719620794
0.703684103596221
0.68693624200825
0.675746165697753
0.679626433863719
0.674478188437398
0.667633819549699
0.666840099324234
0.667511270298276
0.664555530471725
0.665381136519414
0.671731688621963
0.65847369505967
0.655398792508378
0.66185453298447
0.65744956544417
0.659943656874868
0.660467997832606
0.660036173967691
0.660009844716559
0.655919046302669
0.64277366435278
0.646972101758566
0.654023275921822
0.653853922172606
0.650336162753387
0.654145359373577
0.650685470282561
0.652629135608947
0.65528115460004
0.650656950053598
0.647948613310422
0.654960291478384
0.656898811215836
0.65824329845557
0.654688252945398
0.656047085560514
0.655967212503943
0.651183819567755
0.649717028380684
0.650559727256367
0.665246532963038
0.675305939203464
0.670683217551352
0.670524482894016
0.659474882770324
0.659514662128722
0.663984523560476
0.661489322732836
0.661398841833537
0.664157274595408
0.665815609695225
0.671958226268324
0.655465211332787
0.654325512637396
0.654865579690347
0.643971907213878
0.640664033903236
0.627690494803813
0.6272528079397
0.625403589684421
0.608378994297935
0.600271169738121
0.60168601983212
0.598748498282598
0.592001820265489
0.59188199190734
0.591508786410141
0.586722739900271
0.580248706751743
0.579433684406172
0.572351649914752
0.572276621492313
0.575706176267386
0.573378094335168
0.57559144029511
0.575720844814679
0.576206519313992
0.573588118291762
0.562598276003059
0.563904902383337
0.570113896712252
0.571430497495953
0.569185238956889
0.57156489110927
0.575330012641222
0.575880646458002
0.572979173353696
0.577597648073078
0.58346207976143
0.585265857668523
0.593729894991239
0.581273488383098
0.582647815102535
0.585490479738419
0.584383821181307
0.588311968743994
0.587579511539036
0.599716387506612
0.620818433924729
0.621251133062208
0.621516645416219
0.629646653482366
0.63434904522872
0.63446512463505
0.633931411096197
0.6325246022535
0.640062308375761
0.639780801937784
0.63028353283768
0.620788366122383
0.620848038449053
0.64462938790842
0.638154712682665
0.638299759420955
0.617730678766225
0.613886307784756
0.604012568494548
0.603394692654111
0.600187441168794
0.595354182318084
0.598222273163687
0.598149619567043
0.594728100660244
0.587761918695101
0.595065411416633
0.595126923204679
0.593097477928698
0.581810140812664
0.572309964710383
0.559970705429932
0.552944195789559
0.536109010712467
0.535940112759395
0.535653578047824
0.540489164056413
0.540199507641716
0.544608960072345
0.543828550831735
0.544125999233356
0.542601374917256
0.538215046496208
0.530645748491443
0.532179373382478
0.534844835375312
0.534412160532857
0.534584792466012
0.53238007388687
0.536094959525489
0.544206160207207
0.557175151436775
0.558204406527127
0.581752043439986
0.584829963119013
0.583597293244662
0.57561996592856
0.578225599375207
0.578523031087914
0.575040139183006
0.570832169177753
0.575715058074058
0.583513772055906
0.596585736412987
0.596819486107404
0.595326404173498
0.591646116793527
0.591953101931215
0.566497367604207
0.568859715857705
0.560968861847354
0.556106713384026
0.563306692623546
0.558590228444561
0.55453223672808
0.546914600513192
0.552179415513482
0.549512264594443
0.549505746998385
0.545841433292623
0.549932383033746
0.546138257568615
0.542004971339925
0.543285535988323
0.543267587622743
0.544355628861831
0.544011606148067
0.5434723595489
0.562767272143583
0.551661529583142
0.554469471131826
0.558666036036993
0.557112489237156
0.56113347973564
0.565091106230604
0.568737957574307
0.565291369664636
0.568698218563223
0.567635846837749
0.575683695482087
0.57368164180716
0.580218753279466
0.587060155980204
0.588319305029528
0.587925299890242
0.587755955856167
0.579895024003264
0.580037023379943
0.582933799168677
0.600921928039676
0.596152933001186
0.597030789267076
0.591273893734069
0.567283346516674
0.567814139288975
0.57482599929088
0.57389174979497
0.57049472738658
0.548870196523521
0.543583369781781
0.54072598615859
0.530260116571025
0.530377165986991
0.530335398676105
0.526757607484646
0.526570329411
0.53217094675246
0.520177559661585
0.520336932007126
0.52047558822283
0.524255796998169
0.52426486675832
0.526911581346657
0.539145426056701
0.537332999652815
0.530504570355911
0.534033484929885
0.536108459581629
0.545615986222721
0.552742377826359
0.546685840277173
0.55993602441376
0.556976404903835
0.555121319365485
0.559814651538522
0.560113969501019
0.56085777367175
0.584789456017344
0.583812669146762
0.567828605174774
0.568281258406745
0.568252817056351
0.568353676616963
0.564572611218191
0.566589348558294
0.579675964039765
0.574487814607559
0.57450724296131
0.588372091789787
0.583390941355362
0.603769532637468
0.603600498670521
0.608775428042954
0.601177415345328
0.602791224772565
0.602803324170222
0.595449166905914
0.595938205609729
0.595504017089038
0.620143688452086
0.615467057582294
0.615025419124662
0.612436758574013
0.61579605942407
0.593041031869751
0.59268477273677
0.599663947045239
0.587342417478722
0.587393167485459
0.584223390793586
0.582648359655332
0.582927660165883
0.581900123481941
0.586015023395897
0.573538638987669
0.572750596768621
0.577635014918433
0.573869761811194
0.552766461970449
0.553267183458279
0.553950575534977
0.552084633537419
0.546873646278251
0.54972393360101
0.561204971316216
0.554632990164814
0.546184889967639
0.551318875801091
0.548671470783001
0.553122521497577
0.554140338382052
0.547749080539251
0.548747519930476
0.548614685931351
0.557190502363751
0.557915695429352
0.556189018611478
0.55622232399049
0.575879533160882
0.567496203575447
0.561629156908069
0.563908385480203
0.57283273331983
0.57060796015798
0.569041393203183
0.560114113097569
0.568211974763679
0.569057604862856
0.56439418406787
0.564269156948592
0.564269485427088
0.573059790408847
0.571514102504712
0.575419168812191
0.572980139760441
0.570688438670024
0.573129658258492
0.576721900955095
0.578236725670975
0.579749731492127
0.589357349798271
0.588614977540882
0.587558373135231
0.581274108253949
0.581244843757486
0.604473338128278
0.586538067558632
0.587468043747901
0.59914737951076
0.588860971610857
0.587156240964904
0.579971343911816
0.581952277469663
0.563352319004689
0.563946918475277
0.534285829154436
0.522449065009159
0.517244578894526
0.505191859433807
0.507255410640624
0.50692488094303
0.505845723869715
0.505706033896578
0.459322868395909
0.449006795354609
0.448288745119771
0.445399667111442
0.44499834662748
0.441190078222589
0.435034907270756
0.435216331385354
0.432466634979369
0.432459374495985
0.411517759637576
0.408691814695052
0.401569053595289
0.399919288242606
0.400836837498241
0.402305626183379
0.39910613291703
0.397603037671956
0.39788270574669
0.396932009885604
0.411635382990886
0.402782550820387
0.403242255643074
0.405379299670014
0.405620901137687
0.407869745472154
0.411278214261808
0.406615787680215
0.406264536528562
0.405563352317283
0.426208052904557
0.429324906630296
0.441282085252253
0.439020351346965
0.433808361258671
0.434567005481391
0.440249977437219
0.435394221001492
0.430915555123702
0.428656075472943
0.423382844349821
0.44410300984458
0.440001180967578
0.441178013242597
0.427570637908538
0.425420827170212
0.425492114077381
0.42960885743984
0.429965027891127
0.428165028737482
0.428454170750327
0.429098452525112
0.431551755076477
0.438443373897166
0.443067431912116
0.43868708354182
0.438282606695437
0.445757068628684
0.451106352375237
0.455249512277072
0.466100226937009
0.466427284553759
0.472594654450168
0.472351702094047
0.498648688718046
0.504723875280173
0.500573195633508
0.506675461575926
0.517769364555326
0.522812413050532
0.522684096481082
0.51917007249596
0.525544141977245
0.529237509270819
0.524140343251854
0.543427839988238
0.543947284517044
0.523170367481726
0.511948587142614
0.513926204022123
0.513805215175635
0.513471138555834
0.513047771478876
0.506746833478685
0.506028358020129
0.50425591353657
0.513643112683572
0.511953427245024
0.512502129395195
0.513965145707056
0.510667943788479
0.514115004223801
0.505695218038697
0.505685543230983
0.511146512543285
0.512806622955099
0.503852630087592
0.520975330990458
0.532206885597772
0.533952731469952
0.523011926325211
0.51415296253679
0.514061944428746
0.51596951488808
0.520058987835897
0.51372725660251
0.514720488736992
0.511847374937145
0.505567630332827
0.508409425502652
0.50999425779223
0.489362560966106
0.496783159093685
0.491385917312505
0.492080997462054
0.490383226468274
0.490793753098144
0.490121862829388
0.491513337572093
0.490672298240615
0.481902514204567
0.48575481226951
0.486087891552553
0.484475774359971
0.482557651862418
0.485563042208061
0.484898578584782
0.487323578398989
0.487305536256429
0.486470806901966
0.488118219964962
0.503609161038144
0.502311912077975
0.503653811913082
0.503672255466091
0.505217684348403
0.514619911231462
0.510925249511505
0.510953807723766
0.505621558134061
0.527177168175892
0.530254438731569
0.529945920310502
0.536710377515564
0.541733402620808
0.547483022128164
0.546983283637844
0.547818612313866
0.559994409244152
0.557414429207293
0.557377973325186
0.568330882250315
0.565609747242765
0.578732825292414
0.578829323925856
0.577868038237823
0.566802228032036
0.5744905326956
0.574325049347593
0.580227497694951
0.583792487582168
0.584063012698004
0.578610381674138
0.58621664667884
0.566390511376549
0.56606891815785
0.566774226950139
0.566226819006506
0.556004942220206
0.561965421372471
0.561934939948645
0.560222428548419
0.567917278505038
0.567912440576569
0.566876414726623
0.56908396398944
0.580860894790108
0.584204991846636
0.576038371422499
0.587275103111828
0.586147136235331
0.586284764803723
0.590450611064822
0.574323206422668
0.597120172593376
0.593184979944112
0.588949339313677
0.590977155530399
0.608915160172286
0.608532959924873
0.608614154565659
0.598358541006614
0.598071453299878
0.585480005293457
0.586447568279891
0.586659945154308
0.586469533628056
0.580265055337177
0.588963426020837
0.572632378009161
0.571678659974906
0.571263672709605
0.571603947651437
0.586578864128138
0.585545608055083
0.580602375434401
0.587384259535568
0.587546664868845
0.587383863724825
0.587502150910083
0.586888284126661
0.597991500291979
0.593359875152295
0.607912086023247
0.606620938507094
0.604887087151699
0.601833684266715
0.610253118446224
0.608114791305817
0.632686413068468
0.636732029446523
0.633722253769955
0.610818881442203
0.606906987254579
0.607371916295816
0.618441879181951
0.612637274843123
0.612547878946284
0.612681870167413
0.612957067830713
0.613906559951977
0.614303912393287
0.617476176809176
0.608532619650957
0.610429937720619
0.611056573938776
0.604822712581447
0.603124808966402
0.603620844494724
0.606947614873471
0.607715186688417
0.609917466948145
0.636421376160381
0.635974403662322
0.637423224857577
0.641984990779055
0.65060041258143
0.650659472300458
0.64961642749494
0.64654151327649
0.643179704958433
0.631099778762146
0.63492203680347
0.648502254932528
0.614727198394024
0.616064627700132
0.626042223399671
0.61970881410803
0.621699950152526
0.62430484162267
0.623253446061814
0.623976262038171
0.624338907505037
0.624667474475102
0.624734191622319
0.622876900475778
0.620274519770796
0.620335110492022
0.621241372204921
0.622520224303641
0.624239701083487
0.634566402294148
0.628221362699268
0.611496365380926
0.631884709264877
0.611267336283535
0.612596405992854
0.620927180378451
0.621185070627412
0.606324230350638
0.606375577685034
0.595924592150379
0.595775327971794
0.599196898089474
0.598535633348561
0.598300015316149
0.598030226085209
0.59788917194336
0.597215790182269
0.592557481321313
0.592648644766263
0.58796715268086
0.59145704414032
0.603138370505976
0.604198766078705
0.622623815163726
0.619051971335766
0.619378505296849
0.618823629135267
0.636833114769054
0.637217902528979
0.655883878045993
0.651792573688258
0.651850484888129
0.652513762846407
0.651844434074526
0.655494317948903
0.655720454495469
0.649688172787253
0.649312759509417
0.644267415956476
0.654518693268961
0.652965577287385
0.64943851847284
0.660999021162564
0.660481429028297
0.667150770060394
0.661814404964477
0.652615511317602
0.653805610382385
0.65346851064203
0.655290511535942
0.656291862280339
0.657198949751489
0.649715902410744
0.646154700467457
0.647764900827728
0.641945804720673
0.637467585406751
0.639392924833886
0.641468892492852
0.611993619143881
0.612741344565263
0.615238817951426
0.613884040141699
0.597067469489549
0.591327983154022
0.590739864564335
0.593005346392815
0.592639372542088
0.577676722139378
0.57678033444609
0.577245054918845
0.575559879895192
0.578176732361472
0.577395830370887
0.577339010297137
0.576913684080877
0.58096396273832
0.583830710506053
0.58538473453607
0.604475898560759
0.600858705584014
0.598491282600404
0.600009392429447
0.617690277132494
0.619569321986882
0.623212451637251
0.625888068270712
0.625881452231181
0.650149378197593
0.652773274689037
0.653310764049697
0.655694732859532
0.655398869073366
0.66725496705565
0.667165421510376
0.675013185448958
0.676328182652004
0.678522813853883
0.676086794041396
0.671596620482239
0.680074759090676
0.685598402800934
0.685453999288829
0.685994401738708
0.70480078321003
0.704286024525383
0.701870842452142
0.703767793848772
0.721133986578693
0.720766252034051
0.724121833625366
0.733978351422851
0.728473841612937
0.728434387070763
0.726767856435548
0.712186169655738
0.710024308571791
0.695386199212356
0.698625713798852
0.703848549987288
0.705852044508289
0.706539709477372
0.704175038295159
0.703557109360111
0.669998764166433
0.670705347749103
0.655085762178341
0.63617713593105
0.630730482508075
0.603067280842288
0.602504951977276
0.58057175530106
0.572470688723339
0.543578012465733
0.543728861300297
0.542110616462796
0.540118065524943
0.537967491225425
0.537797257832304
0.536044417288416
0.535838472285017
0.523404042098571
0.522454174742709
0.522398998974285
0.525669453716632
0.524828914502808
0.517742423661131
0.520511588922524
0.521545314797552
0.524469312964369
0.524154935883339
0.523838113868499
0.52540592023648
0.546361077042808
0.545483415200012
0.540804175828809
0.542214196679343
0.546119815211153
0.538891938859863
0.54079460975703
0.541215398970941
0.558138801776943
0.558996113207102
0.558403309026506
0.558275248699407
0.556552657473435
0.573920425048152
0.574362687037722
0.554462434835332
0.558868179631439
0.559666666222619
0.575628551960036
0.581063510291187
0.56632944819032
0.56722284714281
0.577966813917945
0.579176678371568
0.576430174106282
0.589455613810283
0.589735519188027
0.575530679125737
0.574389580222876
0.573615239855824
0.572153025840337
0.563677213844555
0.566540497735841
0.565823862278005
0.565839714267611
0.590339129390298
0.593482609092602
0.593552902810623
0.58710452991256
0.587087137815376
0.605906865968538
0.606344541278801
0.608380176127846
0.607637082421444
0.610218258757595
0.591996815013871
0.591027095255939
0.608214825269448
0.610096545085932
0.60925625415355
0.61331992364586
0.624805431723649
0.62612788284382
0.62520370352667
0.615061759642711
0.614991330789111
0.61207816639744
0.608014204747496
0.613903732399992
0.614108190193842
0.595582467659883
0.593104119567767
0.588141603101789
0.587889605653142
0.586258562674911
0.603048245437949
0.604006398134069
0.599816184565835
0.599578756966416
0.602680707238009
0.602437077798585
0.607551157938406
0.600739233098979
0.602845602995918
0.610970875669343
0.613003369797284
0.605787034896065
0.608782569209106
0.611895664683434
0.612004428360018
0.638634329924196
0.643734257502477
0.650017332946975
0.628267391120722
0.63093003910385
0.631076041936846
0.629431953519045
0.638063699289212
0.636587080523253
0.635593951385357
0.636249438372439
0.622017532844155
0.631249482805942
0.622288554884236
0.620785404413521
0.620657287080076
0.63348581951474
0.634252352605922
0.634023140233772
0.633745831204559
0.634742123438339
0.634533419703601
0.638770261299691
0.661344340069919
0.665355729905486
0.655788580602903
0.658772559465138
0.65871789574471
0.659820085004788
0.661658895139006
0.659323421665501
0.668840815126179
0.668850074920073
0.665923235175485
0.66892507791632
0.654377052144223
0.656647256135394
0.654967686505665
0.643489328816015
0.628054300488842
0.62784918121172
0.627423002636673
0.622300877182645
0.612707973666913
0.610144854116756
0.614861938896048
0.614858141320964
0.614885695097742
0.615003637154146
0.615688924816817
0.615861348564659
0.623379961973434
0.623498551149799
0.63364110970062
0.632184060116204
0.642556182728807
0.642368667316061
0.643460968489708
0.655253277381761
0.680016020988416
0.680691780442545
0.681990919559287
0.694964679488052
0.754676433581526
0.77865247803026
0.726442328995711
0.726282775821967
0.717017386287177
0.719086020229287
0.719094638924392
0.722694869013706
0.723929067742269
0.718160310684986
0.720853420806457
0.719534754445473
0.718859389734646
0.7054884351858
0.702458873276815
0.696674311467175
0.681098695482099
0.680918846741276
0.679608743636129
0.676590903945379
0.64180750537533
0.641293076829946
0.637928223782238
0.637879749924545
0.640628240925273
0.639333516446899
0.638471137045981
0.637459187255291
0.637549893655224
0.639403506224781
0.637879267406655
0.639946063402329
0.64006316612476
0.643177155994992
0.645584116144293
0.648073137477603
0.62293599987121
0.620264842597226
0.61998404009202
0.615545637170158
0.637317369975385
0.629700272403439
0.641896053893068
0.628356154015668
0.627546122245063
0.622938332748622
0.623110422707012
0.623008179113495
0.614879777274109
0.613764341060453
0.614451619145302
0.609680177650219
0.594910405134081
0.593757208330389
0.593686189525815
0.587101609638211
0.60533268799244
0.606774419268047
0.599749496172401
0.60426839602529
0.603585158731373
0.606966833264848
0.60702618245282
0.616710329658236
0.617340861100509
0.622475955255873
0.622734268921023
0.623893599007851
0.633294513064097
0.633928154185164
0.634131314006679
0.639377245375512
0.667508483667091
0.673494987929274
0.673559889510189
0.69677175394293
0.693631841231199
0.662621348710221
0.679000480580391
0.678727047007198
0.679181854679231
0.682134444575546
0.683621991462477
0.683264503518858
0.683476944623941
0.68273167352468
0.682978029196997
0.681273151865897
0.680460359429667
0.681527059672519
0.676997123139045
0.67641452410085
0.678143638399118
0.669124334888343
0.652579917090443
0.654435687464596
0.653023541620374
0.680696191015442
0.681309541041327
0.667250072391596
0.666877514430866
0.669478371725018
0.667092911438238
0.666315005442585
0.653497905133091
0.635138536279286
0.635198292362456
0.628285051761036
0.626628294056318
0.626784598825873
0.627497917595126
0.629357763681368
0.622390534308733
0.626961367107521
0.63212883531031
0.621036073190714
0.622608490822368
0.622546322986773
0.623571204705338
0.616597756237933
0.616074309776956
0.61430471115479
0.607838083812871
0.602346262587662
0.602845843909419
0.61392747970095
0.609365901165474
0.608894299514297
0.610013735328718
0.609917680499409
0.606047213184314
0.605909579689673
0.603835448046708
0.602444877490557
0.605851320069087
0.61106090906035
0.606860415434227
0.606395351147816
0.595248007584163
0.604944562028787
0.605045614426743
0.604202752404935
0.611281376002797
0.617988240619321
0.605890490029219
0.606147934049752
0.610206853038859
0.616331945512226
0.59945297978913
0.59802535692012
0.564784361866763
0.564446020822919
0.52800392850816
0.512702313529999
0.50287206185236
0.493687764352429
0.494324646570856
0.493458050417744
0.495553883763261
0.495483174649662
0.484131672707038
0.483410098808215
0.483388638323819
0.477075111963951
0.479399566383888
0.478279706099383
0.475994090781651
0.473203317876508
0.475526473636916
0.47578888267807
0.48378330890926
0.481735401186355
0.499553709245279
0.508364546453217
0.519054164865646
0.529569573719609
0.528622705544557
0.528961861140609
0.527978395003563
0.526530603773227
0.549159057806504
0.552249228214235
0.552016177675114
0.569090413046708
0.555666799151096
0.558000743930936
0.564063887283289
0.574351720193285
0.571711170067779
0.57014339128533
0.561618382738764
0.560212904630892
0.554952395603453
0.555378188060949
0.552672701540713
0.558333977039195
0.547395651059145
0.548635197161774
0.550536285765611
0.55217173892789
0.548978311490518
0.546353801373693
0.54497453280706
0.543506641949738
0.554940893094753
0.554250893846574
0.551243008395953
0.547532293901362
0.549776141883681
0.543212282446385
0.550663097071709
0.554644989763191
0.551697950746821
0.557934035331378
0.555705968786042
0.555988733835878
0.570368901715315
0.568984473260852
0.55269244572854
0.553494345598507
0.553687535426258
0.556185563219809
0.556849313281967
0.558078325169591
0.552334663844654
0.5534392853676
0.554055228872665
0.55897815772232
0.55294588953125
0.561293266809038
0.548385296244001
0.551229560554748
0.544169081713331
0.544541175385831
0.548983457651826
0.548012918746371
0.548360041943555
0.54991887756658
0.56228556463794
0.559209062586454
0.561951763833265
0.561042976101225
0.55936989186322
0.563299769549595
0.570013046398378
0.569418060905183
0.562497435395301
0.559902667414167
0.56577879280599
0.565364134542318
0.582308752938114
0.580661337281328
0.607478312646654
0.608150503210915
