# Supplementary material for: Financial Crisis: A New Measure for Risk of Pension Fund Portfolios
Source: PLoS One. 2015 Jun 18;10(6):e0129471. doi: 10.1371/journal.pone.0129471 (PMC4473272; doi:10.1371/journal.pone.0129471)
Supplement: S2 Dataset — (ZIP) [file pone.0129471.s002.zip › S2/H_NETHER.txt]

0.820268697390479
0.820379802236885
0.81951689726882
0.81956957105233
0.816829325417039
0.817165786693377
0.819321441672667
0.820219807272119
0.824735057419365
0.823089667310398
0.819192201530371
0.819510584016
0.819666726272494
0.842609521477702
0.836267744602587
0.837086617979604
0.83710967750591
0.84603071111858
0.846759167061354
0.847290541196254
0.842996720710728
0.838630390533432
0.851779963729144
0.830077382473138
0.833014544849578
0.832923947841916
0.834077757911992
0.827096304421365
0.827714462865845
0.823275462466426
0.825489616479587
0.811691583547794
0.808219171070405
0.807154561134816
0.808459055208553
0.807380223277426
0.807364415169186
0.806919078654881
0.812026955016369
0.807184347712709
0.80980967060128
0.790351706493396
0.78941646382925
0.79877769914469
0.798753692770252
0.792035242675924
0.79161937971577
0.795814263783038
0.791347222415827
0.795157575730993
0.796550639515023
0.806776015544238
0.810004039153752
0.799394065911934
0.802277534869106
0.79260686409812
0.779144350094899
0.779921652529673
0.781105857692829
0.783723671251857
0.783719184167052
0.798631720404707
0.801181170617145
0.800060391366048
0.800273902437091
0.807547072884096
0.807680843804288
0.806623857133819
0.810210451737969
0.806158917801196
0.805300486299756
0.805754489328572
0.800786974790796
0.796435098972096
0.796038424733626
0.796890884155872
0.8096676737024
0.794345146262289
0.790649117749432
0.788294825230525
0.777753743050249
0.781183941003765
0.778090182827558
0.779995604453317
0.780380526662532
0.780620159945121
0.776984765063899
0.773935811833888
0.774944892339241
0.769556609164357
0.767327786411081
0.766896423910264
0.769453700697225
0.77166867732873
0.77194348008567
0.779201318308644
0.777412697935623
0.786394950536176
0.785320731391177
0.78826323352367
0.797332036478799
0.796800563602451
0.79997129813
0.795320582030256
0.794490583688048
0.794268791946803
0.799942769985659
0.805819159819038
0.803102291822936
0.816552729181933
0.82122587047817
0.822186308206522
0.812428372019763
0.828765271817521
0.820169961377169
0.820361670196282
0.825011968471433
0.825627377003568
0.829954632222941
0.814856469149624
0.819113743561919
0.819334186722139
0.817896556294354
0.824806511605461
0.822628291473494
0.823043270090231
0.822879890149001
0.820936464058305
0.820685451664368
0.818315453571303
0.819421551926031
0.819827102898119
0.832251278540254
0.827370890264779
0.820652612188403
0.82185053975847
0.826862835247162
0.827545287971356
0.834001201004909
0.842652894261312
0.840090312875912
0.836465602578796
0.834759284464588
0.834097184905743
0.837256875657622
0.83018871341356
0.819530217220824
0.820605413818139
0.823969620633682
0.825739641214949
0.825739571961967
0.821765118576795
0.819384009826051
0.820184295208298
0.835389929995737
0.835269457554224
0.829712164824949
0.825887075533217
0.825104955661171
0.831364553318492
0.832789997707182
0.833148690982999
0.829212048812067
0.829801343725403
0.830071934116907
0.825151800067888
0.826426200458514
0.827030300008257
0.826067476450349
0.815035600597515
0.811632460473928
0.815097769467901
0.816697969061312
0.820582502898249
0.820382623890318
0.819560644115982
0.817533109385435
0.819761594304427
0.820029044182777
0.817474272804229
0.818193998077342
0.813913021057461
0.821266731527477
0.82125524629858
0.819186750314852
0.830103774684366
0.837447978783786
0.836512143735728
0.836099773787907
0.852891519343246
0.850373114833272
0.850484995938073
0.851265390346166
0.849514945627446
0.839282087995135
0.83942003947778
0.837142341702688
0.836306543223911
0.832205098068969
0.834043527768535
0.833057769208967
0.83307567403247
0.83193345611116
0.830826175831414
0.831074839201671
0.828864248407975
0.829325629890983
0.8279545533838
0.829862023165171
0.826730878316894
0.832195359456879
0.832194173507064
0.832455826141005
0.832376297932897
0.834298894252296
0.8334246002125
0.843399185619299
0.849243513015734
0.851831433960528
0.853849374632243
0.855427159710935
0.870924663772592
0.871819846247322
0.867917128955619
0.870470987101314
0.872009109785823
0.877579943958826
0.881588975859093
0.87219325311332
0.875163050895239
0.871475935372989
0.863887133621711
0.863831025208679
0.866750777186664
0.881358404521914
0.885195899408216
0.887552254955418
0.873874880726821
0.873581440847545
0.879117558615044
0.879421436156002
0.878217714658529
0.878221979171033
0.88259329426836
0.866707349608815
0.868504082898388
0.864276928803587
0.863808486111915
0.872212594585167
0.861857347050831
0.865868552508766
0.872504797265344
0.872598629107704
0.870429374722505
0.870018721074142
0.865492247598723
0.865494887234101
0.8770691912111
0.872934595659321
0.872777657639354
0.868660828062168
0.869309903234144
0.869795566296284
0.871468302574252
0.884468547578551
0.879222388777004
0.884603093332396
0.88656050096584
0.883819323118838
0.887291798668309
0.885944187882687
0.884905922886103
0.879172564878899
0.863631351200493
0.863794158291528
0.866570481491165
0.866436806300313
0.868024236077572
0.869202481943602
0.861364174370548
0.850135702811275
0.846440036888148
0.846657675483743
0.846372843197028
0.850092137970526
0.85092891843167
0.850731097569205
0.850736555581564
0.852220972044682
0.856836761049123
0.854668595837256
0.85242378782923
0.853239205772079
0.865063247486508
0.865417491887116
0.86431242313815
0.862642292257705
0.861497633168644
0.866872219955835
0.858100369859056
0.875139886852459
0.878583955642829
0.878496729629083
0.876181584310877
0.876925373968434
0.8781356290154
0.875093603963992
0.870235107258025
0.867297802340995
0.872545318705143
0.876891391697617
0.874689386053322
0.877235491089766
0.873993741186217
0.86113353836332
0.860128220931906
0.858968288477325
0.856886608862703
0.849525541625227
0.865002862604373
0.862142762223651
0.863656567177691
0.86114518446381
0.858247735769802
0.858298058711492
0.841013126344002
0.842954684517297
0.831280849878521
0.832429350522912
0.828026556257168
0.827149851732113
0.829859860204391
0.830174874836835
0.83459377237058
0.843028886981837
0.834600909373761
0.833411614699337
0.835924312409201
0.842789618657362
0.842870020069205
0.844425289771047
0.844097956192923
0.84285622228278
0.846704255021277
0.844595556875512
0.865363515121547
0.865051763622613
0.891616198618961
0.888682099536344
0.888455416410201
0.890556105962637
0.883466534990855
0.875941316013467
0.840745442055559
0.838866992068124
0.850765963250001
0.846443413489537
0.842274347589041
0.842444374407007
0.841778377149077
0.842349573345832
0.836473229966399
0.836256961976935
0.836657289630083
0.838438572960538
0.834838212581865
0.833893341452771
0.823663385342352
0.824665517631112
0.828825775214083
0.819821092799482
0.815860508663431
0.814824681627837
0.829755951606481
0.828340394720697
0.828277348827724
0.814826323982499
0.81762026435381
0.813306161316748
0.81359158209147
0.810745554333003
0.814431137594874
0.810501338701734
0.810509665925552
0.785825163014555
0.787610758868865
0.788105013546956
0.793112852781168
0.785527020967774
0.785584834380992
0.790457117100424
0.792195206764083
0.795327678252239
0.798641715220962
0.793359134620911
0.793422205376857
0.806170904758054
0.794766435059638
0.794444427444553
0.792266195660425
0.79419498303125
0.794433272893575
0.796825944374215
0.78014261380407
0.800202751871365
0.799895332704924
0.795977085951085
0.7862949797858
0.793562043307038
0.793513640552551
0.793923749960647
0.796111564312713
0.796090927869961
0.796805734424323
0.803866995782042
0.80343751926606
0.804339234277604
0.806262583778784
0.810549736281006
0.798436934244944
0.796014153608146
0.795763633228327
0.796550990526923
0.812754050304468
0.815434526980971
0.81524403864877
0.808824514010914
0.817914436634293
0.813441761270973
0.813026422244813
0.813062695221674
0.811089971770191
0.803227606064676
0.803184270080497
0.799164990257411
0.799455885100176
0.799472957250557
0.809462826537864
0.803136266795182
0.810314597727697
0.813613498407134
0.812594700067168
0.812422882978478
0.814193140211761
0.811966206394477
0.812412572258926
0.824943260815241
0.827631884545859
0.822503551006789
0.801689388988611
0.799663350752551
0.802692975746546
0.805222574416074
0.805309531254926
0.809833324021975
0.80998862089373
0.80972387233799
0.802928288218471
0.805617437817246
0.811400243392885
0.811342580557963
0.812836200498508
0.812888943715161
0.814961931299588
0.813572750836518
0.812847091481104
0.811698944743886
0.813751063319451
0.821956881269205
0.851756012207198
0.844278571784133
0.843736146565108
0.845302071171016
0.845479870684919
0.845762290607893
0.845655205969577
0.845375733706263
0.837978954998095
0.836465120029613
0.828978511896974
0.817973787740064
0.814890157726748
0.81726133146458
0.81481442901764
0.792754065120164
0.786488999490299
0.786255106202686
0.78050787867614
0.78152594894621
0.78100054500459
0.785030535052904
0.785237766149832
0.788429102416705
0.786935214136666
0.783472176011645
0.783508841094826
0.783927413478948
0.792643879860201
0.794330902819398
0.797823669229463
0.805844596731476
0.809002750567986
0.77409383175395
0.776333349490914
0.789360675019537
0.796553472645907
0.796076407451318
0.798207196084322
0.798710243536933
0.79959159241485
0.797123141959582
0.795291169395391
0.790680012779839
0.791944719601398
0.795982476832909
0.788618085787037
0.779758654501781
0.765557956351844
0.748952167863793
0.750242534298829
0.749413112656617
0.747847914284225
0.769077469620863
0.758842270343454
0.762551306910757
0.762369598840581
0.752695818220663
0.754604529891644
0.752604104292707
0.751949833861477
0.753472541227336
0.747786312253679
0.750205710538948
0.747516929751573
0.745251398777857
0.745214973519424
0.749710985478539
0.759214101859602
0.780638302010432
0.780655691522938
0.781255296168534
0.781081958620292
0.781646252201725
0.78075017747308
0.76468165709915
0.764641878953437
0.776763435173836
0.769177915160351
0.771558730390917
0.772538411744215
0.762275361316412
0.767957781324705
0.767338813396459
0.771149947919677
0.773569191677994
0.776523597306413
0.765312020861124
0.766881398391537
0.7666163152799
0.766907777109432
0.767516983687085
0.747191488798374
0.747182622236016
0.755982834717462
0.770095282934393
0.768815512094394
0.763051694766634
0.77097954122777
0.771158358847472
0.770553660709023
0.776542883834625
0.779590522080638
0.77940318474697
0.778983970210709
0.772152381094902
0.774917032832255
0.783122446593406
0.77646384254402
0.771986374671746
0.766079422866349
0.764942690470966
0.793304247148313
0.793071641645922
0.792358334979263
0.792617372105874
0.794615759029495
0.79763929172045
0.798361478531876
0.798332227690005
0.786966217063632
0.791901674147695
0.789053093864772
0.788963599407262
0.774844267086972
0.778932399242541
0.777641157691036
0.773642836420714
0.773861027308954
0.777296765538876
0.782959421527799
0.782212515814061
0.782928681070855
0.775339384557584
0.775472092717034
0.77469312633001
0.77449757585919
0.779507070419009
0.777647361960384
0.767252080647814
0.775667597433104
0.772386203751753
0.767621444310687
0.766088274252359
0.763078499824365
0.765888961394967
0.756145715713648
0.762896990412731
0.767925095296977
0.766326292913027
0.76469834924185
0.765922061918093
0.765927966393434
0.772668173249597
0.768116784677832
0.763709492622441
0.76269949110755
0.762899491742384
0.764200031590466
0.764646043089744
0.765152783058228
0.756335089412626
0.761903424637061
0.761833250674611
0.761178478243082
0.758346831489912
0.764608278457819
0.765144942263195
0.765378190610553
0.76802760725537
0.769670409612678
0.768691729849471
0.769598274601963
0.768793386078577
0.770904793009848
0.757857664291223
0.756801363600306
0.756784210064817
0.756897047472981
0.753514515916525
0.752753376247689
0.758603359617146
0.756900768904465
0.755671604130286
0.765924390917143
0.769593100862124
0.774723298331328
0.773801670273222
0.773781529501718
0.755839238670547
0.756697969178712
0.75767183988229
0.755957984998038
0.755828964480834
0.758615235892583
0.776276744155671
0.778969854543775
0.779037387562701
0.778351645828685
0.788597678135303
0.786029445642744
0.780239089213347
0.782566376172535
0.780189434224569
0.784389089436257
0.784448494253511
0.778859641218602
0.779896813577131
0.779944860034863
0.799315576167338
0.791887740383142
0.786975713699415
0.789717799442448
0.79086373794877
0.790693106156436
0.781353067247446
0.758791463123376
0.758463512541488
0.758629641835845
0.760121483356748
0.730429595917188
0.736759584456732
0.736161819472301
0.735627817538519
0.734058894585517
0.729737723538405
0.716969652090815
0.713465195244618
0.713161996125312
0.712265128202626
0.713603889601147
0.700138515388923
0.699527203241168
0.699398409779199
0.697941791454016
0.697068444150304
0.702546368879765
0.702613939436338
0.702682905704081
0.701151740872132
0.720146014332027
0.720567684178196
0.719637080012411
0.715007448361861
0.716656798774143
0.719605037479878
0.735832776426417
0.740752635792509
0.739065241367774
0.743762718317306
0.722837446945253
0.743577787974831
0.741708526807781
0.739605704210791
0.72698895936388
0.730892931827949
0.734643787077133
0.734292203751664
0.734253149035938
0.738959563424471
0.7377682413765
0.737804620383586
0.739851063038223
0.747448847779908
0.736955788241613
0.736176900721156
0.732187061363197
0.731299759613597
0.730079683111626
0.728439464818318
0.75309684679163
0.747065193541468
0.747693412598597
0.75036918520633
0.764917156568812
0.768100480423868
0.734251388037241
0.730702649400083
0.729986396616045
0.73001317113563
0.726111149518334
0.726093461048124
0.724640177499697
0.716866436216911
0.724145722959467
0.725402767715787
0.726665222442121
0.72718444558171
0.730182418908756
0.731811996373781
0.731847722566461
0.734521176316317
0.735716864872352
0.735770615553344
0.741107314687744
0.741253049319419
0.779652763693211
0.771091099630757
0.772437634433771
0.770094355517711
0.767864958068918
0.768188204092501
0.771086306361718
0.795279832577796
0.795767384966041
0.7946171132758
0.790548316928986
0.786765246116016
0.775917487198768
0.767620413725263
0.76296984886894
0.758195637093692
0.746400606508633
0.744044192874655
0.742766370943928
0.74303754989696
0.742264992530446
0.752900475331685
0.751979214639333
0.753583151860865
0.763532584272647
0.763528734956744
0.761644740017255
0.752428680104869
0.750041203660653
0.749288544626305
0.752899527313461
0.755264056755688
0.761558753848137
0.76183623718229
0.762592075390996
0.773640398099771
0.792794737857998
0.797574167726451
0.776175232559487
0.775891133516148
0.765719623147254
0.765794437607788
0.76471241811075
0.75692954868929
0.756804547418256
0.756243028282076
0.75458408791195
0.765794545255424
0.763258269073056
0.764471761112773
0.765402302633693
0.764117437618832
0.764915887500617
0.762318258624787
0.76156366587151
0.760299145241391
0.757134451725988
0.757181990724363
0.773821241915286
0.772393342244582
0.786393762674797
0.786039232896429
0.789541451056654
0.77580647469856
0.775784648702816
0.77532265143077
0.779652570283135
0.779650000272628
0.786670238221383
0.787323297709308
0.789292632903987
0.788699562750491
0.784195114097874
0.797287484550043
0.796020750993406
0.780645386299014
0.786944508747357
0.78148903710815
0.782448371722223
0.782517812835741
0.782486907011114
0.780753638791834
0.780500849981313
0.809830722729047
0.810156883200206
0.807811606199448
0.805991972512549
0.806066674570449
0.79262628752179
0.7924026749699
0.790589014090404
0.791562686728046
0.792668700645852
0.794043710342203
0.80072939574352
0.825246039510993
0.816552867318705
0.825743554391698
0.825807016253128
0.822249282035558
0.813870219546657
0.816648752405167
0.816321529183882
0.814455722616347
0.809437613845686
0.807382867097946
0.807186868903058
0.799638852232917
0.796905586006809
0.779311660904329
0.780489276293629
0.780762882984039
0.785107189307437
0.785174354453219
0.785244847329109
0.774976701587884
0.779632498956804
0.778002033576701
0.774954440211262
0.774405365255295
0.778450332514306
0.778817720480108
0.776919846353464
0.775581785576131
0.777927696119723
0.781919444997902
0.783414281507447
0.789224293383099
0.793916633754957
0.816222552767106
0.814926166473675
0.817130824162005
0.816676452969502
0.813508286434144
0.813459166450064
0.832881822849964
0.830247892328609
0.829579642057816
0.830273738730694
0.834372177676906
0.836381637056554
0.830382106324048
0.835614796655127
0.838912317446017
0.839801088789474
0.839553530292356
0.830251673526033
0.830241189467545
0.851786204955526
0.820170989327789
0.814869596349445
0.814700096723016
0.815146848787112
0.815892647560645
0.79805428955033
0.793841548744531
0.792650738665342
0.795264107286561
0.796643092654912
0.79190688278487
0.792044485943148
0.79541803540168
0.794417055757428
0.795842825543724
0.789661639230747
0.789473802207819
0.792765174668728
0.792016437731252
0.792039844267224
0.811834534219539
0.818763992839128
0.819011383770892
0.819012145357656
0.821406035349166
0.852535274357254
0.861951343425967
0.867309475413748
0.864077420025314
0.857229475693312
0.872249967692408
0.867549911179422
0.86558498929451
0.866322025771571
0.86625850954215
0.888172168664757
0.889362175042899
0.89770988555009
0.899694472387735
0.872000028551374
0.870622121057701
0.87066052661923
0.871301681444505
0.868883555166485
0.867821445620152
0.863333218598166
0.864493278757009
0.865380367777279
0.865788983082974
0.880760529899815
0.857144183790246
0.860249532197166
0.862033382908983
0.855418638934253
0.843750914928447
0.843989809571751
0.844340987881689
0.834130293893895
0.829080808679452
0.841092446075818
0.839527881809255
0.839515138868714
0.823718869724767
0.824700628518497
0.814675774315624
0.806502693829091
0.806543382789822
0.80714066095231
0.806387534760303
0.805559557500474
0.818727433417311
0.814300665355512
0.813427096564052
0.817934913961374
0.826086236258857
0.826048886524076
0.825460435110208
0.832160918913785
0.837968443871622
0.838817155951841
0.840477877884925
0.838928178786713
0.845935037745389
0.845771687416347
0.842189635513017
0.859375780758756
0.858334081047036
0.857862877651485
0.861959106822515
0.860215663175903
0.856467016796493
0.85303103434103
0.845425704855077
0.845426046732789
0.840228724008674
0.840369223387773
0.839892113828296
0.839412161161686
0.832243829180993
0.827521163693407
0.828129566494957
0.82626218566726
0.833641810972058
0.833015857157616
0.851550682125437
0.852696979268209
0.850790722953137
0.849158769970195
0.846558236743745
0.849657664921716
0.853399079693066
0.86636309422603
0.877984088974207
0.876416667464092
0.883655506122128
0.882976652561251
0.882312764334327
0.884187856614996
0.901000028036908
0.916981460830789
0.91236486595969
0.924686423155073
0.928063406586848
0.911815045276011
0.90757910590662
0.907453063232174
0.914119334012575
0.914739662689044
0.922294169480084
0.921369521474659
0.92134432546635
0.920051847912081
0.921987010186077
0.922718738478854
0.904959160742543
0.902867754190862
0.906830647785555
0.912346113805606
0.912149644323328
0.906655468420216
0.902819059804722
0.898835852337427
0.903138025604619
0.919211138300892
0.916962510535564
0.915436254310246
0.914355283511492
0.872067191626413
0.871820935432513
0.871178534284279
0.871184317103863
0.871647573112425
0.871773706682044
0.872065223709684
0.884070690916541
0.882040685033675
0.8824071940404
0.880455277496097
0.879412676751634
0.87947958338213
0.885114522746081
0.887440633740423
0.885823805161698
0.882096161070391
0.884741514607548
0.885631898327698
0.882784859778067
0.940820901920553
0.932958438684125
0.918236066320047
0.918171848714281
0.914025832035721
0.913315777361572
0.910906655426696
0.911797818140838
0.918908929050465
0.918909856564837
0.900627873242778
0.895717414105773
0.897166388608354
0.886227404837049
0.886762695716328
0.885701029551105
0.890420810955101
0.892112985762383
0.880742832084993
0.884236149456196
0.883624003734361
0.887478476197147
0.898144757301995
0.897313941360149
0.898350241589579
0.872959109583048
0.871456277667474
0.871457799492559
0.861880508103789
0.858761606121833
0.831885081613134
0.818682523932833
0.810772581853974
0.814234880671434
0.802463401919905
0.803102888024303
0.803177273354066
0.802499285629976
0.800554698958856
0.799306384949089
0.798296694952484
0.795458021704572
0.791275438503917
0.790520010996914
0.791013870502318
0.793783515039083
0.791382903654859
0.788333214547768
0.791284239026968
0.792181942333978
0.810608306371514
0.824445365142208
0.833478261944996
0.832835985838546
0.843205940943916
0.835990615649657
0.830397351415508
0.828159534452646
0.832953687694896
0.828918651446015
0.829681580722921
0.833525933103453
0.841535166156063
0.83665260117072
0.835366232836701
0.835264684313465
0.840256646512985
0.841000789023352
0.841263476443091
0.841606125658809
0.832533091554225
0.832506356648251
0.83448356068896
0.835044222891043
0.841503476271215
0.844923038704644
0.848697759764426
0.851079463577353
0.855214603419414
0.861923111746869
0.864009091468726
0.860416764977421
0.859859109878056
0.869474100493517
0.862918589891633
0.873992933534584
0.876906445633601
0.886867017315679
0.881774320148676
0.872586966112323
0.888654633998889
0.885686648064663
0.884738061304299
0.881505098843881
0.88246849982639
0.863228400589968
0.866774608404482
0.866143109769198
0.862884970680486
0.865160053534521
0.865529303226574
0.851989740953228
0.852395429207953
0.852523054751212
0.857850813315935
0.857005672592756
0.853688010785527
0.853878150204548
0.856856438855481
0.864165860307475
0.857349027404827
0.859323533587372
0.860011032217764
0.857566695871858
0.850582326191381
0.872692580269747
0.864826890509048
0.867034208418509
0.859847265542261
0.85952918887106
0.853135527712455
0.865917010869097
0.861075835377961
0.855348042131312
0.857052445442775
0.856142603339234
0.855164896112883
0.850038617956387
0.847461841995635
0.844983058126503
0.850567803170072
0.838794972890274
0.833067215976864
0.833716097832942
0.837313817730789
0.837360789496974
0.839891108941854
0.836615171765004
0.843991802147632
0.841857232324805
0.847185233245408
0.847711937405591
0.848304491811176
0.851826957200825
0.852018891473582
0.853864928898066
0.858458321336241
0.864304047020467
0.864778501318054
0.862587575346061
0.862276606952344
0.87102306898097
0.873457458484862
0.878290228164393
0.881300489488179
0.873712868246452
0.877117679071654
0.884211283521799
0.881029450433209
0.882935408599658
0.882876239582216
0.882057885988287
0.878408175528559
0.880856650683459
0.880943845950536
0.880401394963148
0.880400756617096
0.879451529687442
0.857210549609743
0.858260573452307
0.853924420787116
0.860482861988625
0.847717035289409
0.847739535005503
0.839976643302897
0.832577971770652
0.824334133250057
0.823065784286196
0.824706317575477
0.824158352018181
0.819137457813312
0.813223171066938
0.816506250488411
0.816541747299432
0.813005919463914
0.807203560660364
0.796927162132474
0.796935769612941
0.806340983844466
0.808194721905846
0.807938933974502
0.807831587840809
0.816942753999105
0.815546644376698
0.816157353757922
0.825045925814873
0.826464279464758
0.82786408980307
0.827867363918027
0.828883892759114
0.831284770663365
0.84279646722614
0.838637394752308
0.838651875435267
0.843397422241959
0.854319527539817
0.868755672934135
0.86953478614021
0.866727486684242
0.866821926959425
0.874028079677223
0.856527025297631
0.852921393235322
0.851622910190291
0.861501825966339
0.854507694831811
0.865225941013041
0.853254140556046
0.850452477612155
0.85020420290573
0.854494336835062
0.850116719948768
0.852003435353505
0.851252649340511
0.851786261263601
0.850525419358895
0.856275041438796
0.842081712587482
0.836216495399437
0.834525266911763
0.832806493061876
0.841604363324465
0.84581801719024
0.848742600198851
0.848777441632304
0.855629412882705
0.853794624261362
0.859096676114378
0.854904855440159
0.853216848489863
0.853585186084964
0.8585327987911
0.861822828749415
0.861822997127369
0.8615670253297
0.862706490104661
0.865806908684857
0.825204318597352
0.831218564140286
0.832809708141231
0.834673237420379
0.836735624445507
0.834377800020649
0.83272777879334
0.832724832523854
0.821573171675552
0.819590935776414
0.813420125575888
0.815858226100775
0.813007475024783
0.812885900651791
0.813099919162848
0.813283252195421
0.811046310255559
0.81109800956231
0.808565938647775
0.80891890673629
0.8510260772154
0.851018729443976
0.850848891697208
0.850030246616395
0.850112312248105
0.853256760650186
0.847729625860043
0.847679570128985
0.858112777302517
0.864829239148628
0.888085492156122
0.889611024657371
0.871402454679508
0.867937211527861
0.86457715635953
0.860280508534776
0.865900318398032
0.866075159702284
0.872116750716643
0.863293531467027
0.860920198642872
0.862009515433732
0.861166196385184
0.854423483024632
0.854855197917538
0.83586989229653
0.842449642143545
0.837942678651228
0.842660220588865
0.842778343388916
0.841382532055601
0.842566761097848
0.861221311024793
0.86444849126376
0.866608837071068
0.871020756004129
0.863892754873983
0.857129364276926
0.856348396300078
0.861224172829477
0.857978075122353
0.857160461733289
0.85796091214747
0.865559223213308
0.86582613960081
0.897882350049585
0.885137435683102
0.891139749264477
0.882824402009246
0.877662778658833
0.87377521777631
0.863242828487883
0.864582466867027
0.85935901359144
0.851571807573569
0.851404802175927
0.850473867448345
0.855757161541408
0.856885975833993
0.854558198785481
0.850924020795667
0.851751531995219
0.850605922118092
0.848621595433072
0.843865910156611
0.841532012637335
0.848251019128107
0.850072796885522
0.854362623168279
0.854563254781543
0.859149558240641
0.849331063732456
0.82840184636085
0.829195743845898
0.83388692063381
0.833271273698404
0.836618085379519
0.836682955930439
0.836454343876567
0.835864682518162
0.830009644908196
0.829988635677305
0.830113662776139
0.831186140577526
0.826337038175531
0.828368370689675
0.821795754541441
0.815289759620108
0.815421199855889
0.817298217723902
0.80194299758765
0.810395706666305
0.821542045144858
0.815491358963838
0.787144123324879
0.782967616627401
0.783791508099125
0.784034078931603
0.783031235851205
0.78109189070883
0.784055403829396
0.783670487230368
0.784087819603297
0.784072294416255
0.786459610669434
0.785807769393929
0.78966938698988
0.789702723883274
0.785578243314026
0.781899688643824
0.791298249572572
0.787151379942276
0.786838992075256
0.792180274032945
0.824421645283795
0.830299511507942
0.82519790788625
0.82252102498708
0.82115815207779
0.823619480303055
0.828891809314954
0.819981054241216
0.819854853940048
0.820521619883845
0.824326582357538
0.823575364956992
0.82343123832877
0.829303578951646
0.827212576858833
0.831788585749825
0.834352750626472
0.838486448810339
0.841002665751763
0.840211706978659
0.836516412506537
0.831262481637287
0.83683144141481
0.833558013423197
0.837287961413965
0.837911153672822
0.834544961698902
0.844417531053868
0.834687611885144
0.834294440717787
0.833056484571504
0.833768763001129
0.826878620278006
0.827853466065026
0.828578864539929
0.827145587943209
0.81416516801499
0.81753461802537
0.814210884023508
0.795974060279716
0.797666963603258
0.802715964308677
0.800503414498508
0.803623085248862
0.803675851182625
0.806893883300358
0.807449711708678
0.804122467957781
0.809697729740333
0.780826058785076
0.781331267996707
0.781639211069239
0.783824229502222
0.783696079293956
0.788691360325452
0.78425458953965
0.788231110172518
0.788577770281379
0.789011327759541
0.805659137970951
0.789167759178043
0.785348648692165
0.787106413798123
0.787731494362754
0.78744876972051
0.786643419402525
0.788128076236007
0.791533576581324
0.789262910084902
0.822841350577513
0.821928816119626
0.820798396812546
0.821307231001193
0.821727432159613
0.820535716793037
0.832260790980412
0.840562761009018
0.840575950643021
0.848622440502624
0.8464437860059
0.895750653474239
0.915679893298622
0.914065611820036
