# Supplementary material for: Financial Crisis: A New Measure for Risk of Pension Fund Portfolios
Source: PLoS One. 2015 Jun 18;10(6):e0129471. doi: 10.1371/journal.pone.0129471 (PMC4473272; doi:10.1371/journal.pone.0129471)
Supplement: S2 Dataset — (ZIP) [file pone.0129471.s002.zip › S2/H_PGB.txt]

0.777051463676615
0.777660709982479
0.771866833683579
0.769979264471385
0.769275804576898
0.769706347110589
0.768294169036703
0.768341007335091
0.767115696736046
0.767686523911332
0.767471334224791
0.767328310989994
0.767453490292404
0.778601675659956
0.767062243478338
0.767584669861752
0.767714292825738
0.779448263711891
0.785680554347858
0.785457992327956
0.780318969846233
0.772309626827742
0.77903728870913
0.768512625242612
0.769247235815527
0.769031967070983
0.772535550055989
0.762122757502961
0.764275549419515
0.7571964546453
0.756677356011996
0.748046170668632
0.745466811753646
0.743192146546434
0.751364410565826
0.749526368042084
0.749817922115832
0.751394126992712
0.756943918668633
0.752893905650371
0.756906324477496
0.74264386254878
0.742272275068893
0.748673896570133
0.748397160798302
0.74250738816885
0.740579850306003
0.745701772215216
0.737396038630065
0.74248406909664
0.742910692644962
0.749650889166325
0.752817675779946
0.744101529549901
0.747016478968535
0.74903103516929
0.749012657147126
0.750240489548497
0.751640909608791
0.754164371198763
0.754077386802093
0.773153583173375
0.776800239889682
0.775780622936008
0.775368288908274
0.78501261993273
0.787901048881609
0.790635500291436
0.807655201502897
0.804398917146939
0.804547784828155
0.80736706596569
0.79844397428753
0.786975289211152
0.784857940543908
0.773145794698323
0.767369060562424
0.748038403595347
0.747549077329271
0.744953286543864
0.734520070806927
0.73758529669409
0.733510400814448
0.735286288281665
0.736032826704466
0.736213723814284
0.732103608934513
0.728529863671318
0.729130355721618
0.723154227369329
0.721102576555021
0.720283048210112
0.722761230910789
0.729060779304109
0.729953090567295
0.735242669432688
0.734557451249857
0.747857806718497
0.74522814611593
0.74891974606126
0.759148183701016
0.758456648497545
0.763785282379929
0.757449646516352
0.756600457543718
0.75663949780494
0.763419320891652
0.771073174655453
0.768544078063439
0.783187425951946
0.788129743514654
0.790203352049767
0.77824593104219
0.790371918520564
0.782348718650974
0.781723342767936
0.785752831661012
0.783554653765393
0.786502666508825
0.775320557878123
0.778576463950174
0.779498488083503
0.777926503404149
0.787379412949894
0.784820693973959
0.784853832115416
0.784858104811047
0.782682260335527
0.782982697327984
0.780106955953176
0.781190113294922
0.781219395300965
0.794401789480591
0.792620050966728
0.782133502225897
0.78410130473705
0.788676966813881
0.790557819472588
0.797371123935028
0.805323046107861
0.803242963464671
0.797718882497201
0.794421273075835
0.793339908424078
0.796163330674402
0.78766203339419
0.777266039327813
0.777887773268076
0.78001946079481
0.782462668328266
0.782575768184185
0.778515356936361
0.776135858454428
0.774024826898561
0.790257429388008
0.790240916539863
0.784539154194485
0.780917392480728
0.780234480363523
0.781019206206663
0.783111031111044
0.783547216557407
0.779121405378499
0.780018983004137
0.779536359380508
0.77660392388841
0.776109405454416
0.777381909023363
0.777082300968034
0.767326214133615
0.765149216079338
0.768728762541585
0.77063682496607
0.774809163753499
0.774425265283784
0.773616397179725
0.771120413317269
0.773171747408432
0.773231977898802
0.773627693957704
0.77373227439055
0.769592786604989
0.77797843721402
0.777745914429778
0.777075665799907
0.787577850346694
0.794399670658859
0.794285551064111
0.792375035013619
0.807452312996496
0.805422599032957
0.80548554288413
0.805763109385309
0.803812498570733
0.789388927193902
0.787935002492808
0.783054591698463
0.781513007339649
0.775795238906753
0.775520410900582
0.774523792213887
0.773839828621712
0.773253906009609
0.772519141000871
0.772629923413273
0.771018518485308
0.773684980853224
0.772024818601989
0.77469080542675
0.77193207099446
0.77511517995158
0.77517180359007
0.775111773471852
0.775477108074184
0.782821594699492
0.782921950420795
0.795788672203262
0.803388502886332
0.810165481409908
0.812871407033235
0.813900104302729
0.832387214847709
0.83377663214296
0.831197242334448
0.835587637950849
0.834735627111973
0.838874281354736
0.843673717590647
0.835303454945319
0.840673465732734
0.834089893420885
0.822254783903019
0.822222053421394
0.82499853265933
0.835984432893838
0.84075030251469
0.843717909472395
0.824354511748665
0.822109105090752
0.827760514400358
0.828782307175442
0.826014822027945
0.825141260196318
0.827883907345647
0.809912560422142
0.81281883307313
0.806526239079315
0.80499714156577
0.810606676660178
0.798379038252552
0.802433105206508
0.809358951913194
0.809587147125176
0.807579768057357
0.805715953591249
0.801507914059078
0.801400516071666
0.814172803101605
0.811594942945171
0.810879583699174
0.806317680265514
0.808377653861124
0.808627178285511
0.809849994717319
0.824719868722301
0.820758922898674
0.828591460507093
0.830898206129083
0.829710575380965
0.833649651358776
0.830707918047024
0.830141719662014
0.82343980477742
0.81152493779817
0.813318328507942
0.816800027929927
0.81683874528435
0.816149682358964
0.816936046873631
0.81019021267227
0.8000597705889
0.796032199665153
0.796563123343841
0.79625098357863
0.798641133891002
0.800458548201316
0.800574089685198
0.800460066393456
0.800733539299295
0.806943436778463
0.806099062380031
0.805985799800582
0.808007420928093
0.819214052658171
0.819345536737445
0.818067743940835
0.816602639998534
0.816487720316519
0.817501724202802
0.807704747067274
0.824611609949802
0.829529202372961
0.829364492102094
0.827617591840229
0.827662415358209
0.829841779169272
0.823626133136343
0.821457400607676
0.818512621187017
0.824440136975611
0.829017905459908
0.828524468046883
0.830642814740211
0.824643915914666
0.809669600710809
0.809140859538679
0.806616509362536
0.802443961760984
0.800002405377177
0.816504445094519
0.812055382165062
0.811382218866863
0.808795709315384
0.805776796907896
0.805750242878021
0.786790637955278
0.790348352599888
0.778036029844511
0.778930897134928
0.774991943794594
0.774466375088917
0.775297026560511
0.775540039589464
0.780379209010241
0.789919366293065
0.779408744434268
0.778227918441775
0.782637652467784
0.78835139619512
0.788455573218201
0.790836011001981
0.791232659698606
0.790276817046484
0.79377399239381
0.792632748119889
0.813548483445759
0.813328402223261
0.838601354918045
0.836390882341723
0.836543372408584
0.83774260300565
0.829258184165969
0.82490718677538
0.7915636453404
0.787193598199452
0.80174538090943
0.796811203173179
0.791656231079682
0.791711763029402
0.789572491427504
0.788317944884669
0.780487124739061
0.781788030087114
0.782056541409565
0.782648294947851
0.77850950262734
0.77744758304187
0.770683054298332
0.771500900722578
0.774781319036908
0.764275358931299
0.761394683758799
0.759456037407608
0.772064212090076
0.773561254302046
0.772877994448724
0.761408978733196
0.763818350630186
0.762977187750164
0.76320291353512
0.76231608368649
0.768037038140127
0.762374244235189
0.762334884299975
0.739985235200776
0.742142433827649
0.74283391703519
0.746235404521342
0.742888656979476
0.743128556670313
0.750698305320451
0.755717380919269
0.759586506828251
0.764138787423731
0.76027767903934
0.760498481469603
0.777829823631495
0.765796051176276
0.765309651253624
0.766211207657137
0.768125870975274
0.768514469095297
0.775420298226558
0.764573332427062
0.790141930186632
0.790516305564682
0.787985403405726
0.784549586124978
0.789219240044453
0.788588177112159
0.787489326437895
0.787469272196126
0.786635061197319
0.787317374100317
0.795791725424507
0.795573266104113
0.796155281521592
0.798300859451121
0.799839688726074
0.78517681059768
0.781692502431047
0.780371647325597
0.778907240375995
0.790270551744735
0.79998249412501
0.797120093360022
0.786449496622669
0.784271110177174
0.777844341907846
0.776927059599105
0.777766577362169
0.773403865869351
0.765121248421405
0.764480510470711
0.756318071906437
0.756748877453981
0.756581822750243
0.766285667936339
0.761239178332765
0.764923028054618
0.768138470505377
0.767256607965028
0.766096002725153
0.764680693292948
0.763794397673823
0.765329358472044
0.774423246291245
0.776785208917028
0.775646312570954
0.753807652474462
0.752016983885711
0.755787083495282
0.758163896565503
0.758482636153636
0.765184415145747
0.765202679039988
0.76488873998466
0.759746509771895
0.762797002303045
0.766728703515819
0.766701463159634
0.76817348398173
0.768955005298215
0.771628271971004
0.770115276333354
0.770099309573903
0.770435826011241
0.773766073205207
0.782724639235864
0.822581872219474
0.8192096338031
0.815724701070696
0.827533470021132
0.825948393490591
0.830256320293558
0.830237632340456
0.830839981296923
0.813797952319175
0.811452652940084
0.806354269802549
0.793951291547391
0.789229284677991
0.792015267829371
0.789162790581178
0.768613084569228
0.765102316881993
0.762738616848315
0.754355652232293
0.754682094113888
0.754187580267291
0.756990522971684
0.758333434667109
0.75857647217866
0.753017230648688
0.745529667885742
0.745494575054509
0.746038483768853
0.756546656910707
0.753534491894138
0.755121734757461
0.761874991424534
0.765892420894787
0.737264212920908
0.738876347499956
0.751654204178962
0.754646757399706
0.75545852876441
0.758481635652156
0.758258546127905
0.758786793462763
0.755352582721632
0.754502549855679
0.751496251009695
0.757403569105654
0.766399547830574
0.762301919109971
0.744139680388364
0.731419360251585
0.71968432440918
0.721055029285438
0.720710788581122
0.719038982759122
0.738884642623493
0.725640678881482
0.726167658591502
0.726159456682309
0.719713325921421
0.717785313926637
0.717918664279044
0.717016747409254
0.718991277171146
0.70914159344373
0.710733738092695
0.709047564069206
0.707799966159424
0.706138792404751
0.715473446917514
0.724261875342474
0.741596592893867
0.741912342904932
0.73816627004775
0.737926026003458
0.738720533131911
0.740861819877292
0.726961239929609
0.726892296357949
0.735064836265144
0.727048889480792
0.726377126330888
0.726576835438448
0.724036357236679
0.737216672372381
0.735803573169979
0.73831805535675
0.739903990977752
0.745778444724424
0.739944170226477
0.737425827601545
0.733883526956534
0.73395922643316
0.7379088101631
0.734141544077848
0.733927570273988
0.739611843835144
0.757789234869846
0.755007951186039
0.753836623884719
0.777144477996062
0.777940201222583
0.775193874457357
0.778713619351403
0.77742760910142
0.780114271433288
0.780380070275317
0.76739843697901
0.767152881856763
0.7707793544989
0.76551255261594
0.76598547007564
0.763305136292648
0.761186259828969
0.770440820944405
0.771043726511781
0.77651501277758
0.776319426501536
0.779470864933447
0.770091953669448
0.765422645410173
0.766164251701787
0.761885945242879
0.760239451254813
0.759611907542246
0.758080071863407
0.743394746295195
0.749038699366028
0.747805082318748
0.740491660882944
0.741860231293537
0.745000691337876
0.74129539962534
0.740571293524715
0.739442541072514
0.734034166240116
0.736904712143479
0.736917429953434
0.736998869104828
0.743104910578701
0.743044102399093
0.731064065233806
0.734790499350981
0.735679612989699
0.729378352044245
0.727674890417761
0.734255137706621
0.73243074762676
0.725224588954527
0.732264101347721
0.733990087275421
0.732640123105618
0.736983506916857
0.737800798877779
0.738131287000103
0.743251843838644
0.740388327913772
0.738121924177719
0.738532641251546
0.73869760818141
0.741687596693564
0.746564682319711
0.745059303145112
0.737810750909054
0.745596238095681
0.747815453230989
0.739600855753365
0.743967921577814
0.748701501482482
0.751540341199767
0.75583547393717
0.758188806235659
0.758742449299101
0.759790622506689
0.761087810345893
0.761926772204246
0.763077592381667
0.745404079240543
0.744015576733144
0.744463907319064
0.744674905004307
0.742606195666756
0.742684590011731
0.744580976113794
0.742750480419476
0.738917968276057
0.747250091782594
0.748250269679942
0.754273831537338
0.752826907072304
0.752449958268393
0.743748908628777
0.74398337004896
0.744235656306648
0.741596322210329
0.741584488137689
0.744069310182425
0.762338598026077
0.763788206562373
0.762627201336709
0.759151973882566
0.768199590181756
0.76972203171849
0.763350205056507
0.766789907595543
0.766039627998172
0.773774720995916
0.773544011605876
0.769283728358211
0.770073722023369
0.771375874720873
0.782064794286737
0.781656336671671
0.767477361130392
0.770906063868264
0.770755959042662
0.768722041727531
0.757738358166685
0.747893656213371
0.744632951716572
0.747020332326818
0.73807636542761
0.718335857909627
0.725360051726863
0.724245496933818
0.719631071205055
0.718442099047129
0.714991387833139
0.707175148812268
0.707132703670225
0.704969816814228
0.699588295453865
0.699220505224696
0.68229608106609
0.682213606782161
0.679337075534869
0.675051437286619
0.664817163921002
0.66617476745003
0.66723852670965
0.667343874882214
0.670274872312624
0.677487380826191
0.678298174879459
0.676829541818537
0.677007760735762
0.677659632845951
0.679636303386478
0.685290645015379
0.685516094637436
0.678425926690423
0.682604189862191
0.660175277058118
0.6722218674736
0.671793392536491
0.669422592920902
0.668951536228174
0.681136820488527
0.682678671752499
0.682962923020336
0.682614565044284
0.68336253597123
0.684819139630277
0.684842766349717
0.686808776343098
0.683412573386653
0.671054678137447
0.670591242546209
0.670289424576184
0.666842402826609
0.671053387922953
0.671332872152842
0.698130820684176
0.699477505641447
0.68922267733421
0.693011334331663
0.694011416200833
0.697118842919793
0.680766995872484
0.676322680593846
0.67657011826237
0.677314291901056
0.674534967388418
0.673820885233096
0.671197076762332
0.66678415962824
0.677731463883603
0.677752348503143
0.678306669698715
0.68240264078323
0.686022651433031
0.686163439169661
0.687068228897019
0.689634559089073
0.697116249382009
0.700275060908454
0.706901441043452
0.706633754998148
0.728315334058222
0.702029090588997
0.701377800630234
0.697177076741069
0.695846440663543
0.696092243928544
0.694562021734369
0.711893749886404
0.702816784425838
0.702705932432016
0.701741122806257
0.699087439573429
0.693996849221831
0.681030925668368
0.666191781418541
0.661430629857204
0.653936659865275
0.652336694009071
0.649798359944325
0.649223287265109
0.650450314526651
0.664923648219974
0.663722246222755
0.666247723839781
0.669827047933195
0.670286154069284
0.674063350109245
0.674066945517772
0.6801997682932
0.674813990979241
0.665659580510894
0.667315043647492
0.668580797094295
0.679019104394141
0.691530680526719
0.699228993861863
0.716490138746297
0.719845475598606
0.703962049677231
0.705802245860204
0.702550529658354
0.702009290745147
0.702644222979541
0.679313128664313
0.68025076495293
0.680294080306087
0.678887000317294
0.679434979210173
0.677850449071498
0.683943598250555
0.697643367774312
0.697708682027597
0.700710062869785
0.690441435572983
0.687996444298037
0.68735040447616
0.684234653800378
0.683864636207289
0.69857945804564
0.698119306014095
0.701217523052937
0.701591299032454
0.703831614432428
0.731588992286051
0.730708279694177
0.726337494554203
0.726949401301968
0.726925455586939
0.730648934584969
0.731075226242483
0.731192505218724
0.726780367100721
0.725450825802671
0.74400922557147
0.757022394577329
0.738047757674323
0.74899994849644
0.750448946362071
0.739178062075464
0.739689785745422
0.739439376554564
0.740008202850644
0.736781869217831
0.746184943379622
0.747280161569385
0.75328128398496
0.742332633871267
0.74213682201595
0.738472064984199
0.733152724081911
0.729487143540602
0.731196472913433
0.73296822208412
0.732195035128557
0.736782246517643
0.756597009350225
0.755800987180642
0.756669491523267
0.775612095077086
0.765455776230255
0.765247245045675
0.764131175665396
0.767451895571693
0.755128523380911
0.755176942490788
0.751545502654773
0.768842900982789
0.761715841099407
0.737439960246957
0.741533766668436
0.741301991187403
0.744521621008602
0.742973411578091
0.743919237710335
0.7436180555059
0.736483283295397
0.736623623308895
0.735477001584469
0.732161222929209
0.736317184073668
0.73649453634153
0.733908018915474
0.734674469718812
0.74140720995926
0.74068318930437
0.741680199949061
0.741781024862975
0.745964167666756
0.769750632741286
0.771452042242805
0.777386737729167
0.776886028031101
0.779475052888899
0.779452401354766
0.776729325943887
0.787917523617838
0.789468113443288
0.791903863706966
0.797317719434353
0.80007179492249
0.791986660193967
0.792565907017071
0.791872853914783
0.797571586108515
0.797559621443013
0.80101706045061
0.78976002146317
0.784538556009718
0.792203996759122
0.761571785775664
0.759033990544386
0.759591862735254
0.758606528312212
0.756260986765023
0.744521668756332
0.740287074013965
0.740769046131759
0.736457211656583
0.738199596898919
0.731193127213153
0.734910613248221
0.73794101943914
0.737847617926659
0.737684891009466
0.737530514278349
0.73811350753969
0.742196311684002
0.746337517669854
0.749481075019529
0.774878239925958
0.779264504230368
0.76801862962425
0.766799266645965
0.762532079742407
0.781263451424698
0.792265018432304
0.791890061184689
0.802228684567531
0.787730079292445
0.784309156421316
0.782488221367937
0.782687490891092
0.783137470917202
0.780922315005336
0.782418478683261
0.781177063613789
0.782940395702206
0.781041604736977
0.772668114208163
0.768063028984331
0.768366915087811
0.779423078308897
0.781129460639565
0.787636857732493
0.784220840979515
0.782812387259329
0.782523548650962
0.77968860955548
0.792888037226421
0.804961944732613
0.807262374175704
0.80746522045381
0.804869105431397
0.791215613988603
0.78838749925432
0.789654164385811
0.775424011400971
0.773658143468001
0.78181639633805
0.782664096446948
0.782040380895601
0.76796701837942
0.768857603534352
0.760291511411396
0.756689248790253
0.757703828186904
0.757039898448981
0.757403415695104
0.757289669277628
0.763114379060309
0.759212631409115
0.755312182967887
0.756817713985435
0.766206174830742
0.765876340320329
0.765949350451352
0.770881862973688
0.773356890648591
0.773178079582088
0.777329512082386
0.777760865166152
0.794514397796016
0.794464148206781
0.811634729157761
0.826962378731988
0.819610960604588
0.816916509529035
0.820985204829231
0.82169050301362
0.82215799423406
0.832308830000701
0.843165156225509
0.795955559025856
0.794779658277341
0.797511326324007
0.79156158406746
0.796957526705692
0.789688434450011
0.790542329631227
0.78143310514517
0.760441968862718
0.760192809256057
0.759256052819353
0.760076154289367
0.760540513184137
0.762633535372235
0.765060603125349
0.760221735363554
0.760217866286784
0.761486896304
0.761401270838722
0.761869863586743
0.78641157121425
0.784745019161827
0.781829083497316
0.785142385133166
0.788753215609712
0.787797916288256
0.762747139880807
0.768566847374278
0.792915807491534
0.792885715062687
0.783307114351941
0.783053800539416
0.778959107125114
0.757390669358766
0.751595361084125
0.740228252372628
0.714717916775909
0.71449733614103
0.713616095732688
0.704434194742636
0.683484011040636
0.683277145676873
0.684099434306764
0.68421870688092
0.678300082172466
0.672820171673065
0.677259796147505
0.677376485349929
0.67715120266899
0.677229376566273
0.678577605958524
0.67801511716635
0.678223792017024
0.683977892999693
0.679752327494384
0.685707603893133
0.700234752044054
0.69480230488327
0.684037258428268
0.690324422724481
0.713975367425104
0.715383283363639
0.715208674809573
0.715510659656519
0.72619927540128
0.742961724481674
0.746613203176621
0.74702588234365
0.747350784231979
0.747233525612164
0.749514028293758
0.749199673332525
0.749949741435448
0.751340225262405
0.770034626777117
0.767148863945335
0.764744687672517
0.766352765513653
0.813769740657295
0.816715436607514
0.805281091998363
0.802592002900443
0.803500160351651
0.804067915126133
0.791968475843383
0.790646099227614
0.772283142588757
0.772068360784527
0.771729031257458
0.771439592256062
0.759739546378036
0.762173296773678
0.75220798497782
0.732879076220259
0.731510976437145
0.716079464432894
0.698243162542497
0.702418969213464
0.654402232907842
0.611798763377396
0.61196153948037
0.596932213484639
0.585456949763686
0.585427575757416
0.576505111894251
0.568530426317519
0.559158216547653
0.55812327203126
0.46229909693874
0.462248377721666
0.462226136095067
0.46220768462008
0.462236824726397
0.461951754395244
0.461712324324738
0.462072738076902
0.462498719692142
0.462472607417441
0.464564235566667
0.468279871725318
0.468223196580934
0.470276866908489
0.472226107445599
0.472194918928857
0.473746525406652
0.474951480112464
0.47750191404632
0.477309204087325
0.669549076785977
0.670718323191248
0.673994324082674
0.671602557863137
0.67298277345253
0.678367111915237
0.665319995838787
0.652080513495388
0.654040948900528
0.654986138437191
0.655057964121369
0.655123863912254
0.655403404893396
0.655598587756943
0.655841053798079
0.65635830547261
0.662144034838383
0.674221223845736
0.667257090491889
0.658657721624557
0.659295535651386
0.658379825920893
0.656495989212626
0.658565428839587
0.658291591506073
0.665214933331005
0.681652813562426
0.697828397072714
0.69783558728193
0.691798245141125
0.691347224261089
0.691614025712381
0.694034142308984
0.690971466398702
0.691049817761426
0.690107244266756
0.649161015531019
0.646773460649708
0.654994271087575
0.669870019622332
0.670760871989435
0.671411079573352
0.674088284138408
0.673685931677512
0.673786707668249
0.673613470062103
0.672559612621671
0.675493839376759
0.675501334601424
0.676772512725352
0.676688183670367
0.676628232232944
0.675241859936302
0.677759996378642
0.67682616603075
0.677576464572964
0.756061630094312
0.738356855419358
0.738228269711738
0.731389628302391
0.730297900490575
0.731198944141356
0.729688973026197
0.718481582202106
0.716932804997682
0.711402932089216
0.704984516155163
0.706166998708406
0.702195685506613
0.706876272288115
0.705301317153037
0.704818647423068
0.706327342121812
0.688534616316219
0.683665647975215
0.65055362052133
0.649053025997777
0.650025302951624
0.644145155222001
0.646332491963562
0.646677721798636
0.642235911930102
0.641037733833863
0.636755546794433
0.633320189087419
0.634990789795904
0.634004920035228
0.634037252945137
0.634446955782265
0.634089332210866
0.633969519921395
0.63323517809087
0.632866003628657
0.636523755948929
0.619627588678814
0.624480191572018
0.623922228430976
0.623335147474396
0.62269402783799
0.623202435985914
0.615847314797836
0.618754885265932
0.610881928389432
0.615849666816795
0.619509776635264
0.615740633271045
0.616780141761083
0.616219865283543
0.605967116618519
0.603745690888899
0.59599331329173
0.596517940137334
0.588735599402113
0.590468953562222
0.59058561023336
0.598844760508176
0.599325428944357
0.600385742739972
0.60327128401274
0.603165034182123
0.609290121173549
0.603163181392467
0.608727501551903
0.608990306551395
0.608058155659695
0.610253290368819
0.613137500474809
0.596464887693236
0.57757317031181
0.575054614577235
0.580960543851384
0.580974734723007
0.587268910255351
0.587275404595745
0.595372176408692
0.595229953030686
0.595335848348077
0.59679088107666
0.597425551890371
0.597525665572857
0.597572294783635
0.602913939921857
0.605020125140492
0.604247394712468
0.605026287213039
0.606163077011979
0.605952912356808
0.625694170983372
0.705795896827906
0.741782812102712
0.742920288292319
0.742898433752852
0.752299465375461
0.708666310112185
0.711397673125778
0.692879107470297
0.689332777381075
0.691419595489198
0.689687293643142
0.68936928436784
0.689359428810954
0.675300549976421
0.671139565000178
0.668709784222784
0.667949134093554
0.66771064658394
0.663487365022086
0.6633557943946
0.661860813345888
0.6612792216687
0.661307952790011
0.653217956570295
0.652475555395198
0.662083437980509
0.667244936714281
0.67224961714937
0.676251510365885
0.667940808097114
0.66632934007327
0.666422847821345
0.660685685666647
0.672833031529385
0.677334197490891
0.682602723394371
0.683844244402235
0.683678725945201
0.690429361957442
0.691761361965175
0.693789621046025
0.694661977171979
0.694337337042454
0.708525659813034
0.710367285930453
0.721687386314884
0.726955334373734
0.743625056021258
0.741158181853071
0.769015935217092
0.783294178437592
0.773542297915037
0.771671496101475
0.770148973222515
0.765712731612187
0.75313951179567
0.701438340783869
0.701878340098475
0.692964269251514
0.684256732121026
0.683802460497302
0.677747455702454
0.670220300181448
0.668904192082305
0.665221518715269
0.640072991991208
0.637838934658365
0.637391173406155
0.63302850201266
0.624761305117775
0.624104588694061
0.624470894131138
0.627689649075275
0.627851769800089
0.626420992763812
0.624836149851555
0.635585775646366
0.634489769499779
0.638138364967705
0.634494019525144
0.625693364927839
0.628545368587592
0.632665178936784
0.631999314523457
0.634246874031264
0.657568770650063
0.660870475918172
0.661672088382342
0.668816333349074
0.683067588971535
0.675760654818173
0.667214837560405
0.665880558911789
0.664055251350159
0.644742695398696
0.643118739254368
0.64503919109472
0.634901922286278
0.634609457776132
0.635759000423192
0.645110650236433
0.63145022453408
0.622194316117637
0.620497127605662
0.620367963392145
0.618694308256029
0.618526747538901
0.614547085637621
0.611922743925691
0.611935582029136
0.615274089767766
0.617121195412031
0.617130724516798
0.612758639014131
0.622283645413544
0.621976470945169
0.619939488576556
0.620355348824963
0.619537648408837
0.623892493537245
0.619455208862248
0.630494036069662
0.626677787199977
0.630249015864131
0.630437103818913
0.619909193551337
0.619863391577971
0.612075514536718
0.610916865319095
0.592201540616166
0.588579456426716
0.590149505362361
0.590667939872577
0.593255081625462
0.465412148690154
0.465771261210217
0.465820117849995
0.463906419055517
0.451662567268078
0.451496451040131
0.451840036683677
0.451855722070239
0.452834250228267
0.452704643905985
0.447004298757223
0.447222515239188
0.441033065276903
0.441876843230253
0.442143471210027
0.44388638422135
0.444278696313325
0.444268647476203
0.444265248504106
0.444156453534036
0.509840052746081
0.510005059689161
0.507952643029952
0.50948188728696
0.541475872157053
0.541349182042619
0.539635538756156
0.53904797920049
0.538470847985584
0.538957997922469
0.564048800892482
0.568019372135438
0.622392418797603
0.619708471414376
0.613572201074717
0.610947412817461
0.611285826165349
0.611620828124549
0.61178867850362
0.570036652438287
0.571201737941055
0.566444379857983
0.570314802441801
0.566643237372728
0.567778845580782
0.568440095531533
0.571600451299432
0.570662514407265
0.570639282149615
0.570223785386878
0.570471510919905
0.570098414733314
0.570477563179662
0.572107227469974
0.565854936651239
0.568153309571643
0.568096441967081
0.567410451025018
0.563849694384368
0.603148554397637
0.582849951024007
0.577575755755698
0.575684877397207
0.589112435166591
0.589955064110533
0.591162787095414
0.591255528189439
0.593642198130752
0.592589796034226
0.591665133441469
0.591646381921122
0.59220157603417
0.592886408371821
0.591315564574153
0.605291644566022
0.602361317514015
0.601944346593835
0.600866686429886
0.606162954294256
0.605721359408608
0.635666825549454
0.64912242707162
0.647415484317652
0.652757403183988
0.654094079401301
0.654089396271166
0.651381561704918
0.651609268290679
0.657831921706209
0.644040475929434
0.643776130177929
0.638607603241985
0.637940142379789
0.636128229971211
0.633295027907845
0.637984126958464
0.63884848423924
0.642807168331736
0.644453875067464
0.645276998476817
0.648228722194956
0.569922978819317
0.558181855805997
0.543706153409855
0.542154590386687
0.537327041342049
0.537817526997702
0.537840032874221
0.527731104707604
0.529650694467558
0.527038374484209
0.528022491283871
0.528184288394499
0.529260974883675
0.530203029968208
0.530148043174187
0.530140270596734
0.530130732245755
0.530100286805747
0.529792970985267
0.529538760635896
0.565850855987315
0.584156834562918
0.613220821608311
0.616964088809527
0.631344154190147
0.631199690858112
0.629776845788201
