# Supplementary material for: Financial Crisis: A New Measure for Risk of Pension Fund Portfolios
Source: PLoS One. 2015 Jun 18;10(6):e0129471. doi: 10.1371/journal.pone.0129471 (PMC4473272; doi:10.1371/journal.pone.0129471)
Supplement: S2 Dataset — (ZIP) [file pone.0129471.s002.zip › S2/H_RAGB.txt]

0.826106999686765
0.826253254888107
0.823409767181191
0.823005769828759
0.821511268531985
0.821438496345018
0.821822686394603
0.822320746519875
0.823363589430724
0.822469121700696
0.817311584235453
0.817956011997822
0.819196081076862
0.837353220547517
0.825544831832343
0.827420097632106
0.827773807369906
0.838160455201643
0.836763756299904
0.836034854063024
0.830518608179812
0.82513535007737
0.835278020632752
0.819486184943766
0.819241764841641
0.818344413364871
0.818527572359455
0.81284995274128
0.814192357259505
0.809865795342468
0.814691256142068
0.808987202512961
0.805606335810574
0.802501677319556
0.809302879909043
0.807579571065162
0.807442504541145
0.807563598710646
0.817176859619063
0.813012848593411
0.817282837612362
0.794492207471486
0.793733021511346
0.804212203166849
0.805933592863359
0.798729588746512
0.799256712503325
0.803652767045339
0.800674863408043
0.804989451452688
0.805164585445318
0.809611752263971
0.813208606928286
0.79844876005391
0.801029192515555
0.802881341820776
0.802809485699673
0.804261678460942
0.803493746467247
0.80608576688766
0.805777277565069
0.828709559264872
0.832455381448895
0.832434394562576
0.830280547625764
0.842650321812701
0.840125007906703
0.838393894838612
0.840839016971237
0.836431409532486
0.835627155164884
0.83666465012327
0.833793373391596
0.846006494693159
0.84540756422873
0.831356548123243
0.824414881296965
0.805987566041852
0.80006793585495
0.800217241434478
0.787566878672646
0.79306151253549
0.78915838751401
0.78934298180436
0.790481790664769
0.790790536866471
0.787866314649192
0.785425670316928
0.786488689090557
0.78101845725788
0.77845101050567
0.775841215873442
0.77704733403439
0.776055312181476
0.776242971365037
0.781395489927993
0.780685669075773
0.790560252853127
0.79231415474526
0.793050651290726
0.804695387329928
0.80278384009846
0.806849988708982
0.800192005473728
0.799019944779026
0.799016388274559
0.804798186780891
0.809721557090188
0.806878646973156
0.818782716737641
0.823202712639091
0.828420226134896
0.814940257728885
0.828777797159403
0.820842865195258
0.820699334830829
0.823793035685677
0.823193663409555
0.82612882513029
0.81289892888311
0.815377116192686
0.816769849282291
0.814650452509143
0.823201681689591
0.821571327764735
0.82170153845755
0.821526415409548
0.8198978439163
0.819237466563922
0.817001510485855
0.817887018167516
0.818219983482196
0.832371542304837
0.8273034113159
0.818411790487582
0.819831878679674
0.824697087509033
0.825852511867713
0.832496689487052
0.840647413033236
0.837948282232454
0.834736684292002
0.833134428498163
0.832597550698852
0.835325265279471
0.828653190540865
0.818303168212281
0.818916732612094
0.822353382706349
0.824044793281388
0.824045410048156
0.82004338190228
0.817567097756239
0.818935066942012
0.835822408533335
0.835743837598282
0.829780104677767
0.826389726892079
0.825574416104744
0.830583073965623
0.832028024653895
0.832295755610561
0.82882058885443
0.829335455395831
0.829698218759137
0.82453697621319
0.826281426226284
0.827214742839977
0.826531930128057
0.815482097073457
0.81220593077191
0.815890405862583
0.817527265946385
0.821510608371706
0.821022319978375
0.819874950001399
0.818334677832953
0.819757347948248
0.819848841698263
0.818037089890207
0.81886791863485
0.814742018940484
0.821990156786992
0.821933665235
0.819576793588946
0.830644912540937
0.837879328995667
0.837029251876896
0.836299016798374
0.852948481205288
0.850751620429763
0.850810596633774
0.851727254285206
0.850175965481417
0.840591124148961
0.840939612430475
0.838332059406137
0.83827263944085
0.834592100311769
0.836020776868133
0.834954329645014
0.835302379839848
0.834326759179503
0.83304908830474
0.833382677420443
0.831104067432512
0.831738085132308
0.82994376966646
0.832102798398837
0.828818667418541
0.83421343218914
0.834213508791039
0.834556201125119
0.834260198826779
0.835289341774384
0.834265760712997
0.844303548637959
0.849837394727581
0.852431517636341
0.854622846397049
0.856470273436794
0.870903168157253
0.871459844569752
0.868320940738771
0.87145935543249
0.873485461523061
0.878253678213293
0.883056454903923
0.873190422061008
0.877279469001888
0.872274530924743
0.864567598033641
0.864464836158698
0.867195813892423
0.882444709143365
0.886887803522072
0.889320275001259
0.872499357283071
0.872531014936935
0.877704500210775
0.877868085017192
0.876339685336995
0.876343791279394
0.879809920505412
0.865410529388187
0.866688347302754
0.862357580200241
0.862015300153197
0.870338082934631
0.859720866297294
0.864253526029023
0.870801944534086
0.870934261899903
0.868403303989054
0.868187612801038
0.863595295545689
0.863690475138115
0.877277583989397
0.872045881410718
0.871633145968031
0.867216279655025
0.868429006995042
0.868933035235828
0.870881515686917
0.881700634953074
0.877620904957417
0.883097671436482
0.884692351716103
0.882315996611673
0.884539767999896
0.882996300994474
0.882035394133344
0.87688382593877
0.862784423192597
0.863106428314179
0.866313143823704
0.866204312351349
0.868489743678276
0.869529103197397
0.861396369910751
0.851956338019609
0.847728305800266
0.847833902338764
0.84773545501032
0.851894681731052
0.852193533286063
0.852057363177655
0.852065139876808
0.853255826015107
0.858936008197737
0.856675550889806
0.854406125672513
0.854848081629646
0.866225954677153
0.866540593485993
0.864952060588129
0.863505113422944
0.862160503920534
0.86752571013023
0.860269718064025
0.87579645890418
0.880043488334704
0.880074485884825
0.877374148555379
0.878006778673889
0.880391125926354
0.877479852747041
0.873577831215711
0.870931379393083
0.875941708739351
0.880897801926888
0.877301890918033
0.880243951522154
0.876550891964548
0.862026478827608
0.861183268108942
0.859451829688191
0.857635962248914
0.850651856564884
0.864853651145737
0.862088955223798
0.863397371398165
0.860935114524919
0.85798114925276
0.858314921335603
0.840528219991969
0.842304587714939
0.831745072977638
0.832674422177412
0.828748925217062
0.827794786738716
0.831058472044734
0.831340084062161
0.836139475341126
0.845714410460162
0.836862290774492
0.836091431427149
0.838580131290814
0.845448002783933
0.845542907153204
0.847164054017672
0.846925466387194
0.845437897772907
0.849467823565001
0.847318754285211
0.868729179981336
0.868427800687675
0.892502251882464
0.889508737774497
0.888888623126651
0.891149050697971
0.883523271605421
0.875128505382565
0.842840541968239
0.839987271420249
0.852287611044996
0.847815026758787
0.843840283451751
0.844152618365387
0.843664102979646
0.844130553076557
0.83746285923306
0.837584055025824
0.837959933002463
0.83973144574716
0.836182591256529
0.835411903001251
0.826195520238125
0.827277355351235
0.831034945398894
0.820659006945311
0.817950091529043
0.81702347582874
0.83057579310291
0.830005184306508
0.829914947451926
0.816777986422275
0.819360379209173
0.814774244676225
0.814979839200527
0.811043202912067
0.815014848468725
0.810244096143884
0.810293625568835
0.786347464886937
0.788094396540534
0.788382963662218
0.792477150743096
0.786350433384984
0.786446245264139
0.79182230312461
0.791982132688915
0.795287849542863
0.797916667615683
0.793387094456826
0.793466955006815
0.805660939556518
0.793334626955084
0.793319586641808
0.791013136943686
0.793428495708214
0.79386447351475
0.79732673291992
0.781600694755102
0.801955883634743
0.801679801625679
0.796886530152138
0.787422265401199
0.793244849740529
0.793288442738738
0.793792045194746
0.797285838678538
0.797253115949211
0.798494359769608
0.80500435235769
0.80400671651789
0.804725040135937
0.808630970199015
0.812763069267754
0.800181569465383
0.796348808297772
0.795318505026915
0.795561225421163
0.809967177918706
0.811898978236308
0.811761312597129
0.806935196697806
0.814804693758146
0.811279555618236
0.810730970296519
0.811031324830212
0.808740176306245
0.801580345839129
0.801456691675103
0.797400768472918
0.798168326726311
0.798443744116361
0.807618094754989
0.802256223558908
0.810257246443299
0.815618034759941
0.813475857141423
0.812852718114121
0.81435861418751
0.811816017639918
0.812177378872694
0.824241809176434
0.827578242176631
0.819529580436326
0.799555385288385
0.797873488577859
0.800688667758795
0.802292213858708
0.802398417586021
0.80670963369815
0.806868993640962
0.806420260157136
0.799335052311595
0.801364951612628
0.806117413780015
0.806037967671554
0.809204034375376
0.809429399771237
0.81151132869316
0.810512300245361
0.810286398823129
0.808896215298921
0.810869760203281
0.820739200360117
0.849756410894319
0.842016248946701
0.84120742419028
0.843078704586579
0.843342263633944
0.843359942033031
0.843415723351333
0.842902895307408
0.835700193086662
0.834434254730701
0.825423325210014
0.814667209473067
0.811781033258402
0.814198810713359
0.811677260020046
0.790667236487018
0.784456258317169
0.784462035630375
0.778788440168142
0.779610767027339
0.779128599237923
0.78285565839675
0.783179004426335
0.786449627028112
0.784583938093777
0.78092388833573
0.780916728714681
0.781431170791686
0.790302955914046
0.791594185093982
0.796702793382439
0.804669016177521
0.807778166160166
0.775871460885212
0.778106378676846
0.792448957369737
0.799691432218935
0.799363362982402
0.800323711765516
0.801134144484341
0.802253801393008
0.799529612083669
0.797779112476706
0.792631368239875
0.794537362578893
0.799306796946209
0.791651510610801
0.781980574302574
0.766946836058483
0.749850390014529
0.7507804471785
0.750043425118944
0.748299851523631
0.767440726115289
0.758010410455855
0.760754621855687
0.760682223975579
0.751036561278948
0.753347884988112
0.751084561878705
0.750736848365077
0.752334844818194
0.746861625197314
0.749394611483119
0.746850162846709
0.744493836273299
0.744407699823312
0.749215556875466
0.759363930416496
0.781067725451801
0.781104140203058
0.781307892571524
0.781891807636275
0.782474204329374
0.78066841939043
0.764430805563926
0.764334054578593
0.776231910806553
0.769485996056529
0.77201460141301
0.772422833858271
0.765970806043818
0.770466697226434
0.77031901672681
0.773880675459127
0.776724597955215
0.780987896021056
0.770452156803071
0.771413513819706
0.771334593761258
0.77171671863635
0.772731255045992
0.752151569639176
0.752153836735591
0.761920419521954
0.778059472646408
0.77642428641622
0.769434700972627
0.777853082384173
0.778239485437883
0.777157192086055
0.778431610244439
0.783046638772131
0.782399067415807
0.782034209560167
0.775782738342958
0.777593647246431
0.784249246875019
0.778301322894103
0.773198030466258
0.766334827880008
0.764978951810928
0.790786812543146
0.790647730262023
0.789703792975555
0.789645798430626
0.791851613376304
0.796236036463804
0.796736772382758
0.796676754592173
0.786878794436586
0.792584587435959
0.789630017431732
0.789492514061559
0.775896127192432
0.779029657143724
0.778035056154637
0.774018799818141
0.773711404694654
0.777104999245734
0.784094524090589
0.78328566341194
0.783571834557085
0.775874175787807
0.776026602903094
0.775181915755157
0.774817251451567
0.779704523367477
0.777601535170324
0.767850356415312
0.775669571129898
0.772598887836914
0.767115346393399
0.765133382937695
0.761108522537756
0.763752501984837
0.754340480328191
0.760735622015764
0.765801393478417
0.764323564459843
0.762419023753953
0.763928825145588
0.764432609911626
0.770958301762337
0.767417880855481
0.762996022787299
0.762052550189908
0.762236565414648
0.763834198532427
0.762898272653162
0.763425979307471
0.754041542440635
0.760242313531707
0.760545076102806
0.760328481983948
0.757609295810992
0.76394408789603
0.76469041604524
0.76475366731028
0.767625443810493
0.769498762794706
0.76878614063294
0.769238454188438
0.768728996160746
0.769793555030186
0.757956454767954
0.755969026495348
0.755970897000418
0.755916228342047
0.752917722338038
0.752359761778152
0.759404509582201
0.757560691819525
0.756241185819742
0.767508712164111
0.771235382656051
0.775725178003142
0.774925804408185
0.77482835218923
0.759069083681169
0.759790162681245
0.760485243814582
0.759056699658248
0.758642887076647
0.761702601104561
0.779407407862585
0.783412194196292
0.783368509617949
0.782789848421543
0.796322004903953
0.792873322067818
0.785279527353027
0.787755344253565
0.785707183441497
0.789255868117318
0.789269383436766
0.783456340856923
0.783922283383127
0.784067233748888
0.800076484798791
0.790078778734876
0.783874104075348
0.786157490181674
0.78717865038039
0.787036786916539
0.775971328891836
0.753789664433037
0.753734093885493
0.753937405146283
0.754384311282227
0.72585674315094
0.732013428870948
0.731481051721794
0.730388471997597
0.728852771899584
0.724619630521656
0.713191398535461
0.710551248888162
0.710551440628056
0.711022124917371
0.714104011303812
0.704753324002779
0.704435950299201
0.704366123267144
0.702606326328713
0.703034549979221
0.709962200888575
0.709969884812398
0.710002381202753
0.707400390558374
0.729132009870501
0.729624855534309
0.728564319882516
0.724572775629698
0.726552871810825
0.729767607712486
0.748105251457311
0.752822957201983
0.750481711279315
0.752995162999624
0.724294727318222
0.739300255002229
0.739072553148407
0.735582123522775
0.731667657062683
0.735013888105906
0.738662577424426
0.737925096021389
0.736675253439841
0.7431058990123
0.742704940923838
0.742680419647298
0.744925949523109
0.751371161191495
0.741306625355021
0.74199623986568
0.739091180790411
0.738576088019725
0.737604146562363
0.737612365790896
0.773360385343959
0.769824566870077
0.768029743354287
0.774088859663658
0.782495898557957
0.786552120070704
0.755852027751507
0.752646336341663
0.753839663063805
0.75374553807348
0.743644695089541
0.743019326897676
0.742599492102291
0.73001320147837
0.733555555158619
0.734109229562184
0.734566202468921
0.73460687152949
0.737422471576432
0.737864292611434
0.738556294683243
0.740681727322893
0.742766749676445
0.742762111977531
0.745548632540781
0.745406065402468
0.77097076177085
0.757949930305775
0.758616799641835
0.755994919293623
0.761235899667487
0.761762146701202
0.762288455643638
0.789873885843059
0.801231128375556
0.80071984764138
0.801399339869144
0.801898969552682
0.792193448863011
0.783172265254487
0.775794768975981
0.763041572664031
0.755322660626706
0.753205167266403
0.75314277445905
0.75302113544435
0.752667875343053
0.767707612086592
0.767107591474924
0.767679755191284
0.777047427170251
0.777379080997546
0.775555368537119
0.763460477279837
0.762509878952238
0.761216924090511
0.7622356814459
0.762871175714857
0.760421915073443
0.764397038030161
0.76247934187916
0.77673455644967
0.787819804689006
0.791258263394106
0.77290242204203
0.769884862978354
0.769121201140375
0.770848423289669
0.759130487197604
0.755859235128654
0.755973336406627
0.746418335857425
0.737503872332958
0.746397475688812
0.743423101597189
0.743808466182249
0.745203482472033
0.742072478409157
0.748557544047336
0.740310915356851
0.740180019878554
0.740296901558411
0.738119526027828
0.737735982759358
0.747940005338386
0.748652029217575
0.749519005808096
0.749751619151907
0.760382904585656
0.755634099686453
0.75549723144877
0.763873526765216
0.779312426536621
0.779833132261061
0.78636906677461
0.788014762623915
0.788426624086381
0.792347212833282
0.787173434118073
0.805005564820804
0.810323753988983
0.795576959632845
0.800819919932333
0.79519542491186
0.794404633870531
0.795325294214009
0.796464510144074
0.796186303153551
0.795789990238044
0.812394431408167
0.81273664878612
0.814622304168822
0.805768950478394
0.804994099392211
0.801339307666174
0.800352183729419
0.798518076133683
0.799912810433484
0.797387882604536
0.800085685847668
0.805031333967724
0.821551999620505
0.814047881637052
0.823318387893704
0.823510003220754
0.817372252981445
0.814408939473958
0.813537301762379
0.813196977921684
0.809497875163215
0.807133527855234
0.809560017546683
0.819021666506775
0.81614994849169
0.781371496215968
0.768003038698578
0.769154568067267
0.766617671625302
0.772071014437825
0.772507494155319
0.771210187632142
0.76244217700706
0.765832049237293
0.764506735603845
0.762892091230508
0.763422146108594
0.763968108604129
0.764560559256263
0.762442461190338
0.763804639976837
0.764415291472688
0.765007708549588
0.764976493902175
0.766670795329692
0.783890918615619
0.80174732214133
0.800077002418426
0.804893168181977
0.804913708039844
0.804192574304324
0.808342441919726
0.827639242522318
0.824503163702877
0.824958638293309
0.825101769420106
0.831988460325391
0.834077105998535
0.825673702169077
0.831418579478232
0.836971849448523
0.838916224863772
0.838937759423563
0.830388761141179
0.829355282617183
0.857069872170125
0.824837870762122
0.817350304539019
0.818176633560693
0.818187282684822
0.816811588044182
0.802693869214393
0.795012483726517
0.793419818046502
0.794542195874082
0.79352978324474
0.786926122931069
0.78702386941464
0.791727353499057
0.791166817432333
0.79185694516023
0.786242947194959
0.78554981341454
0.788316873949986
0.788023168158748
0.787968831114597
0.805057391629526
0.812085489739439
0.812086039933154
0.811875029472727
0.81420407021749
0.834808432341011
0.849168107705367
0.857835366058269
0.857731564542758
0.851443526688964
0.869318656509807
0.865195554138826
0.864966558123276
0.867231998947683
0.867028808898463
0.887413646650411
0.889555987259035
0.895764561722169
0.898358190631526
0.876320019950557
0.876543946022961
0.879563098407772
0.879618007567538
0.877862479800971
0.878212806800717
0.875600928117556
0.875347166407232
0.873112111331417
0.872060980926908
0.899038366417157
0.865973346649888
0.868444273100793
0.868576382968738
0.859803554455735
0.848822111541413
0.848830205561383
0.848911221881852
0.836878667711966
0.835730344239962
0.844231200115115
0.843146248713822
0.843040307105837
0.826670692075897
0.826688769387584
0.814194234640365
0.804487597092097
0.80450130270499
0.805243230756774
0.803707762617611
0.803452148325181
0.81766770249431
0.81552891375226
0.814712416306802
0.819198015418238
0.82623867015547
0.826137763808311
0.825934239273062
0.834494802083274
0.836438829356021
0.838473321482504
0.836677225409032
0.836202089695225
0.850864612408124
0.852348728177786
0.849303140682899
0.867776733331889
0.866729562631613
0.865959458751107
0.872900678454077
0.869455400520857
0.858087210574535
0.851447989974202
0.849212579669565
0.849708717476655
0.845425519985631
0.845245416575285
0.842359914413839
0.834525821348476
0.828502173411853
0.825096475024444
0.825839422578122
0.819872587746296
0.822660462912111
0.822312151491405
0.839154630111949
0.841940363391626
0.839652026260671
0.838810758549653
0.836183261854677
0.838703950793363
0.846854957295904
0.857796114149099
0.860893765161208
0.860254463379375
0.86057904240452
0.860518840754864
0.86385806663151
0.878177436642735
0.889517509112964
0.900044970617229
0.905241362567067
0.930908737568514
0.930578756306839
0.908793828929116
0.906612511051182
0.906626454794893
0.915566500842518
0.916721155966769
0.925460394782613
0.922590530442837
0.921178587188023
0.921349788100715
0.923839250803113
0.924573303912984
0.92729143160498
0.922378007775397
0.916058638591416
0.916236315425194
0.919177044851186
0.919104669028311
0.905150470491825
0.904751825468531
0.905178479445665
0.927179103852901
0.917598807225632
0.911241595289628
0.911541646556279
0.871522394790182
0.870894724063596
0.872211679963146
0.873159181347715
0.87206868384261
0.872211976846882
0.871976577169327
0.876502203746108
0.876054493415421
0.880959708008444
0.87605919878422
0.876065421411963
0.873607210851377
0.882397409606273
0.881330126777464
0.879932352475161
0.877088756989359
0.877441158714635
0.880902939323363
0.87929826431466
0.928948869916364
0.926246696833923
0.91586419902453
0.915864106865589
0.915647898665257
0.915069750212289
0.914058794788938
0.914659286674452
0.921050104615794
0.921714550538611
0.908934719021845
0.903901220121733
0.904474168422865
0.894919112166147
0.896815061598146
0.895964695007523
0.898019464691158
0.906653355406193
0.893800721427192
0.895491604720213
0.894776863948565
0.897218177460242
0.9032926690398
0.901982411536157
0.904768813038654
0.901531185081282
0.903317922686168
0.903109114568225
0.894864651242082
0.889938050282208
0.863930970393612
0.851158301680359
0.841736622328145
0.84164409595409
0.834078729532767
0.834391958777641
0.834946314090229
0.833559645860336
0.826275724121675
0.826009680034693
0.823225507651
0.819244675763589
0.811723031435731
0.811952201514435
0.811860527186911
0.80708959000919
0.80311679419478
0.798008558390421
0.799893736762102
0.801035532886132
0.815444416396329
0.823489714829792
0.830139962788711
0.825518252245857
0.805059167863101
0.805128985155461
0.798569256972056
0.794740540045804
0.79578889187674
0.791596678707892
0.793156090124443
0.795602863940379
0.80183789200466
0.800445223078214
0.800096873823548
0.802458234462683
0.806265433231988
0.804843936556597
0.80381667298294
0.803955925206822
0.804012387988787
0.803989677628024
0.804797311110132
0.809101496406369
0.829006919664461
0.827883513000831
0.838113437621821
0.846919261984578
0.861613273282346
0.867395961877792
0.865408235530194
0.861874100761488
0.86153723031178
0.86043149705682
0.846748772328233
0.851122631436052
0.850658025643118
0.865474655701053
0.86096758082165
0.854535460770281
0.854572847567414
0.853749428188274
0.853431178434574
0.856248512229572
0.867802560360976
0.851068104908751
0.85147809259652
0.848593993066141
0.845462698479888
0.850605988972312
0.853325715457381
0.840549708870945
0.840800318984094
0.844261932438963
0.856808159107586
0.855502408332512
0.852754814679514
0.852880346353065
0.858058481521239
0.864797019333048
0.85404789634157
0.855798938090923
0.856606093488789
0.852295419267046
0.847038441688838
0.865471536280094
0.855561337148305
0.858191877151378
0.858934956394718
0.858550978776323
0.848530861359917
0.861435742990858
0.854957897590751
0.847398899615912
0.848560218131626
0.850251339130863
0.844727758765648
0.83740120322111
0.837061007935127
0.835430562262787
0.843152505132553
0.829419636950419
0.824044528275025
0.824454412800801
0.825730965707858
0.825393781802546
0.829063541453892
0.827988488006963
0.829620616047321
0.827674340150763
0.834688633294087
0.834085868851948
0.83749629871907
0.843255806188969
0.843286262877079
0.84186988459983
0.849666762129183
0.858605640180415
0.857173262855613
0.855976497904975
0.854783778492108
0.869991364344127
0.874392004105953
0.880187983645955
0.884538901683982
0.87829586576428
0.881430930113755
0.88495535420272
0.885333734218767
0.889599272799947
0.889392930951053
0.887873139082488
0.881407883614079
0.882403081801761
0.882719090832911
0.885360995144067
0.886553950909117
0.885474682047975
0.867828335554255
0.868993773798872
0.867014478386891
0.872893842415115
0.858735307990166
0.857037089488985
0.851129909406206
0.843552191639247
0.831173647494654
0.825208488421252
0.825068529696803
0.823754904370819
0.823605013055387
0.82125816465341
0.8249080972477
0.825086205924948
0.821198955560859
0.813696091012424
0.800803500369616
0.800853623212458
0.807807781980406
0.809008902577772
0.806569513825649
0.806527193820178
0.81440491544624
0.813928706851666
0.813610438745604
0.821008517852217
0.82597842608602
0.83209939484974
0.832372380600954
0.832047723328856
0.828301335857279
0.834958726974845
0.830738141487531
0.830701264165019
0.834085554692786
0.844599909996601
0.866978277580163
0.867712428186572
0.866063275065644
0.866086976328859
0.875478584454287
0.867379463057872
0.86621098306196
0.864874865248546
0.876984731091373
0.866108068208886
0.877938273568927
0.870884805945083
0.870309410268185
0.874763902679599
0.878388502034769
0.871570272371547
0.873833088009818
0.873784673016876
0.873959938226401
0.874457627612807
0.878464610343993
0.865718281023509
0.857180845235478
0.856375246986033
0.854842006903584
0.858233395914353
0.860895776202934
0.863035652347143
0.862965532333287
0.87392407862334
0.867942806880065
0.863856042317619
0.856921396598857
0.853457353376368
0.856829252831321
0.863746083654713
0.868559068622023
0.868664374906167
0.868853597700169
0.868824652803483
0.868655946510873
0.828577588617349
0.83555302165934
0.835557260093191
0.837180000208219
0.839573522524228
0.835865295209072
0.833695543784708
0.83374070120866
0.82061715507758
0.817978277516772
0.809611771073361
0.812816096724657
0.810558497356834
0.810175430837103
0.810258283292069
0.810249763174211
0.809744731682249
0.80911709172973
0.807671706802412
0.80820290005418
0.841578826406886
0.840052921325235
0.840005128597898
0.839680208876497
0.839713962459517
0.843549892128554
0.841445638707871
0.841445256274737
0.852590638503944
0.860584760309819
0.893362554435854
0.894231619659983
0.879634153125898
0.878772535333155
0.874832354549241
0.87155659405194
0.872945988538869
0.876188973360932
0.879964387678086
0.872891727328807
0.866104329045009
0.868270602290799
0.868661947251198
0.866168298984305
0.864377864638636
0.842849766938822
0.849127748806365
0.844798482273382
0.851175381190562
0.852407466415761
0.850345478862276
0.850368774419163
0.866570420382748
0.867459437026429
0.868908934625006
0.871438104632785
0.862965984788463
0.859030806076389
0.858676603723483
0.859406407146034
0.864141898898422
0.862657363153428
0.863215987305289
0.866006231814082
0.866843096778437
0.900623126395321
0.891406822142968
0.899793299544803
0.8927320267497
0.889037185664594
0.890041701635675
0.878994421425187
0.88094172668794
0.878341812846032
0.875722628548561
0.875861364293366
0.883681838817673
0.889227088247777
0.88833972505546
0.888941679140737
0.87400682131236
0.876470719057988
0.874294153506511
0.867052961591852
0.862380741475741
0.860434743502246
0.864632526811121
0.864798747308492
0.869035559652958
0.866700189695073
0.866765157612799
0.847975082207798
0.83217825175747
0.826762257886002
0.829167288709805
0.827485555075548
0.827365410329581
0.827059485797969
0.827134988222844
0.827468310005419
0.827754628831409
0.823553141332254
0.823811386222402
0.827305752172102
0.824912312553199
0.826068186082577
0.820887425240787
0.818491458610085
0.818685755553252
0.8210058182195
0.809125474517904
0.823616040392845
0.827795278609866
0.830292016443282
0.798258212865683
0.796078553027218
0.796777775703359
0.796221132289015
0.796403972606799
0.795569699601958
0.79603644118489
0.798126187556255
0.798134514774744
0.798375230628581
0.79922933117424
0.798106577233412
0.802339357235394
0.799647336859629
0.796883754202679
0.792148892191701
0.800991658295161
0.796088037393497
0.799518291215787
0.802324701509158
0.836938968360004
0.839711960732781
0.834079751000304
0.832001261911422
0.825752663436394
0.823237216756218
0.826628031200376
0.816017807143474
0.815860018163493
0.815867772423311
0.819489615970832
0.820936129940121
0.819792347207852
0.824247121192794
0.823046998969802
0.831119947192887
0.830594326955553
0.835732699280014
0.839260658114075
0.838448208143668
0.837793140636009
0.831073773185087
0.836290389313889
0.838024863119547
0.845908397365985
0.848406837935788
0.850071432711713
0.863113478152114
0.858099917999427
0.853453477361931
0.846160249512808
0.845502423796679
0.846131190209594
0.848545659976974
0.840076452338778
0.833933602331758
0.827467026258645
0.829739079232051
0.827079482078901
0.817319227607628
0.815238733428299
0.823172461236726
0.823413195957616
0.823971323467244
0.823995013640605
0.811355758757786
0.768735456741384
0.768790532360306
0.77051529824127
0.752108370007191
0.750161507163036
0.750335174613857
0.746042259607935
0.745479493019642
0.746373429271495
0.726606088678849
0.72841704866491
0.727635776433501
0.723773412000781
0.725722193517088
0.702926603371291
0.697143916043719
0.697081276569651
0.694792759930076
0.694206712603206
0.696905332458389
0.70947622007078
0.710186067082875
0.709730293963362
0.719594883493266
0.721299721698432
0.717312647860882
0.718719658629855
0.718988711728607
0.720610842413468
0.739823036275743
0.739878475114562
0.740961353981877
0.74694741613452
0.747066304728621
0.802716669197933
0.833078994302248
0.832764613426574
