# Supplementary material for: Financial Crisis: A New Measure for Risk of Pension Fund Portfolios
Source: PLoS One. 2015 Jun 18;10(6):e0129471. doi: 10.1371/journal.pone.0129471 (PMC4473272; doi:10.1371/journal.pone.0129471)
Supplement: S2 Dataset — (ZIP) [file pone.0129471.s002.zip › S2/H_Telecom.txt]

0.55186913541905
0.556866963887153
0.558648569677839
0.544697243756655
0.544697243756655
0.538835647373469
0.537391537952116
0.542977513161918
0.542675886611826
0.538445406783518
0.521745363268
0.520816726102065
0.518338839480308
0.518869037804229
0.515489531301994
0.523161777822516
0.513132851388335
0.517448491273212
0.504522130421123
0.504522130421123
0.505253602203617
0.505304363726642
0.502518384799549
0.508934631122608
0.493222448695175
0.491290859702728
0.49004655449414
0.482504150468929
0.485090363692399
0.485618249829378
0.495114355350756
0.493321183828047
0.490457287636261
0.492216834360512
0.492321353468336
0.492892297619941
0.502464073324689
0.50478487477249
0.499387270907594
0.493692039242663
0.491332043272634
0.49190778043195
0.49179647386701
0.491767172511857
0.507151076320695
0.513365603149338
0.51259580403243
0.509496350100885
0.509496350100885
0.50866017665576
0.505637400889823
0.504656912074261
0.489856403358504
0.490407140804152
0.489749833314951
0.486985701141178
0.486831608668458
0.48460739268952
0.491488487703401
0.496996502551798
0.486753650320673
0.476954917482032
0.478391776475153
0.473761549364036
0.472047687912471
0.464402048263078
0.462414253881227
0.467890197864507
0.467444108487085
0.469460553081697
0.467321604949485
0.469558480069382
0.482406079522102
0.482406079522102
0.482702913575786
0.476337240243406
0.47225161079006
0.467311274052482
0.46853054682589
0.468090853200894
0.477629195015455
0.486952677413348
0.478346919846953
0.478731652737038
0.479063439234727
0.488660875340531
0.479155377393279
0.476269901529454
0.476777381486903
0.476269901529453
0.473476196082971
0.471710242801924
0.473751605639576
0.469868029336926
0.47175867404768
0.476124560421208
0.480615486672909
0.481350667462951
0.484023053261196
0.484023053261196
0.481872037610983
0.481896526926721
0.491667598098556
0.495357173656453
0.495357173656453
0.481033682523514
0.494196502171068
0.49830868856218
0.496097418770455
0.496245535820203
0.506687184247527
0.509651300792563
0.507156849570572
0.503313606662119
0.503313606662119
0.508603464526887
0.506521945339306
0.517811572136231
0.520604150188822
0.518404239307542
0.518933961371216
0.519816423278112
0.519816423278112
0.520404740597676
0.523523869737265
0.553050489151396
0.557424104406323
0.561854347493311
0.566350373380041
0.566410502415499
0.566440114059661
0.565075599794786
0.571018096585364
0.60215799507565
0.593543028601884
0.593883175979671
0.604279470431052
0.597660854318341
0.597902351066719
0.608463377341021
0.609832126604852
0.609832126604852
0.607338199622988
0.616136544286614
0.608367434483286
0.608367434483286
0.608632596507773
0.608890697995854
0.611551684998538
0.611763693655918
0.611976358716701
0.612133819276235
0.609656233244578
0.612237388399265
0.620915373171257
0.624097424636506
0.621214835986379
0.631422066139798
0.631563471870932
0.628164071692692
0.643074412466697
0.639072558359817
0.628164071692692
0.605775028756776
0.606343618588746
0.604107035744953
0.604152395233678
0.606435993500755
0.597805049136382
0.597884230560303
0.597963503367838
0.600047326033483
0.600129136513729
0.600129136513729
0.60223791950517
0.60223791950517
0.604413500435715
0.606705942706831
0.600336157368714
0.594547919892258
0.592730783350804
0.592917723599086
0.599404372336693
0.619772558578054
0.619990814730374
0.61993537595948
0.622821426645002
0.6120394410763
0.612424287791843
0.596233414476153
0.598185010877471
0.596408466373479
0.598365114403032
0.591440486331548
0.591440486331548
0.591440486331548
0.585150463293512
0.579388431391744
0.584243504990189
0.577394464692584
0.548534875359303
0.549483758753874
0.549403075180636
0.550383092024429
0.553365225313234
0.554445958929249
0.553343566771295
0.556570197854951
0.560987933943146
0.571545739686072
0.571545739686072
0.571341778300346
0.571341778300346
0.57644254963605
0.574958263779684
0.573505374857415
0.572887450456175
0.576617986143778
0.565155589743927
0.570509480162365
0.60697609465228
0.60697609465228
0.60945666919593
0.60945666919593
0.602714462038637
0.584689953298612
0.586438049343164
0.586364705088199
0.586364705088199
0.586364705088199
0.586364705088199
0.588156514878884
0.58091133864448
0.58091133864448
0.568408457393437
0.568353722289044
0.567910465015558
0.556687424522737
0.567887629914056
0.567030298420584
0.572417940969462
0.558821085693324
0.557492754376704
0.557492754376704
0.560763828929907
0.572978786923273
0.571349984112503
0.57284644384876
0.566364978004156
0.564785425493895
0.55886961427172
0.55886961427172
0.558432615194596
0.55324122602635
0.564325843232323
0.565647870167723
0.569761012823416
0.583256617351242
0.581328024214227
0.58741945427679
0.58741945427679
0.606516527786837
0.587009496270994
0.584884627017961
0.584798050549381
0.584798050549381
0.584755504284325
0.582826310564213
0.583316678149123
0.583563534601012
0.590188232415891
0.588187838533548
0.597052373835919
0.604679409411354
0.602217497680053
0.593255200975614
0.595555703514861
0.595789898669271
0.596024895059315
0.596210427789277
0.579928591209154
0.569008574412333
0.583886557627418
0.579824807329546
0.580241439967033
0.578790194887292
0.574933585863712
0.576650722282895
0.582156346586965
0.582357636952627
0.582589848602619
0.578295010393538
0.572446037383707
0.574031951418918
0.575655349384874
0.580867901402492
0.579285968591944
0.574660118726242
0.576231311682317
0.577839287815591
0.585765818050367
0.600186240246986
0.602175614206798
0.600774611076116
0.593784509686991
0.595594496800171
0.601110552969095
0.601110552969095
0.603207973951556
0.605371463668711
0.605098527038395
0.614369371498862
0.61373063501731
0.61373063501731
0.603645727503428
0.603506552367332
0.596888540318039
0.603506552367332
0.601316795489792
0.599194696422316
0.606493619461362
0.606780679096045
0.604573057291736
0.615271934314281
0.624962945311541
0.622100072127437
0.614524592343382
0.594983742391671
0.593045942448646
0.591161314543781
0.567191000636232
0.565783193455746
0.571412566174181
0.569916485638577
0.57431451465737
0.574282323261215
0.567046472547403
0.567046472547403
0.568367706327192
0.568393868408226
0.564527461947931
0.560651372687384
0.556982378884247
0.547132563951883
0.548080494452849
0.544763608393663
0.533152260865693
0.539520152376521
0.536691806061364
0.523496765283169
0.527862133761963
0.527827822656698
0.524458083533986
0.525225864600262
0.525139230813353
0.525052706157404
0.523835020868783
0.520954279455905
0.517549955258676
0.514904330891907
0.505503255720089
0.507078828066766
0.509369782194943
0.511956021145484
0.511956021145484
0.513813542488773
0.524131129290681
0.523936498941203
0.518470927141992
0.53032852856268
0.538804521407969
0.538587441944299
0.541521403763756
0.536967315044936
0.536897102813643
0.536826962279619
0.542182267070282
0.547108761815956
0.551151952737585
0.55679464157132
0.584807257068677
0.584807257068677
0.584807257068677
0.584622717664766
0.582476934648323
0.576102781885525
0.56996162739332
0.571786854690255
0.582124609855828
0.576010308376806
0.560882181533905
0.562555256386877
0.56269844636888
0.56942620435492
0.564727794589771
0.56483310949483
0.557210678510734
0.551409242944144
0.551259851441224
0.551259851441224
0.551259851441224
0.547210487984961
0.542486512586332
0.547210487984961
0.547265773185921
0.526881667732976
0.530232490383945
0.529389731146316
0.530165308602376
0.479014257270971
0.483266128729425
0.466822390357096
0.466822390357096
0.461360408366979
0.462421468977184
0.462442978524999
0.462714780921748
0.463916452480816
0.459249805800033
0.458960971012599
0.458673345703163
0.458946877090607
0.459204424052539
0.458113204238576
0.458170303114004
0.465392755973048
0.465430619242033
0.46456193964853
0.465609311660569
0.505015032300017
0.504430138777372
0.532403690044957
0.533385230584962
0.550286854737869
0.55145636563486
0.551504769082272
0.561986758634601
0.562103362162397
0.588345892220352
0.588265698869977
0.588143665813933
0.587665130362379
0.593096258907977
0.599040118296686
0.598952013615465
0.605218116800081
0.607491782725374
0.617747528036045
0.6176282722414
0.630497302083057
0.634248086522067
0.646816226221828
0.646816226221828
0.646816226221828
0.642336418123283
0.630497302083057
0.620401917167231
0.620336973464387
0.608661169456187
0.608604679161376
0.590522042741229
0.597117251807703
0.582089224923665
0.570482856514793
0.571960340026379
0.561860771772212
0.560633832221068
0.555793931815894
0.555818525216038
0.555818525216038
0.554671306459305
0.551341133369752
0.541675589328617
0.541675589328617
0.53409507850114
0.534238694909002
0.525513922261932
0.504035430560814
0.506417117789994
0.50467834133379
0.504343128197769
0.504903461352032
0.510053829002733
0.514561642341861
0.513845915929624
0.518618685676677
0.518531365020942
0.520530718018386
0.518106798468369
0.517336902518105
0.515070776335182
0.517703715956192
0.524377753646668
0.521300026782192
0.527548531420341
0.5299037958675
0.543183477135581
0.587496397544925
0.585648922270591
0.593614952088498
0.617304371016605
0.617304371016605
0.614473500135384
0.61762600744867
0.620930192229428
0.624401390868888
0.615294542289047
0.607254984067198
0.619501774132753
0.622976335289464
0.638382174071854
0.634485035656019
0.630721638642607
0.642785656349302
0.642603015988902
0.6424264581154
0.627366933180015
0.627366933180015
0.627366933180015
0.627366933180015
0.615022726233192
0.612168925504713
0.612055513228615
0.579025620309327
0.577454318464064
0.575918159315587
0.576308934077738
0.576701944741857
0.570981635016066
0.570981635016066
0.570981635016066
0.572501356826475
0.574088563510241
0.574307301676268
0.574498133703704
0.57045772171506
0.570917781809322
0.560933334880819
0.552217735452047
0.542985635318978
0.53845830083857
0.531673046074183
0.520587870909191
0.532022547237042
0.529749668437357
0.529779942758797
0.526417161616269
0.526749472348378
0.52706443597581
0.526439968880877
0.525821127948716
0.52333281528271
0.52333281528271
0.523395096461813
0.518598156515294
0.518789773780745
0.520797883579226
0.526296210599721
0.532992794476135
0.540108079185675
0.541179380066257
0.54919735626672
0.568256712021071
0.544138833521707
0.544665926235512
0.544810810347824
0.552650779709498
0.555712985463732
0.558760498796282
0.559762933918902
0.55979916649535
0.564085740263561
0.563074926606715
0.564183669821127
0.574098836584293
0.57834184547
0.574599947293621
0.575938450000359
0.574648829194304
0.574648829194304
0.587764886451494
0.57580715336831
0.574392644777434
0.609160048708026
0.617910029603412
0.61743744967405
0.617021192876542
0.616648323043175
0.616224944034034
0.613598178472544
0.594866670506191
0.592853917012143
0.567141155163365
0.5613962636966
0.562382497401232
0.563401426419835
0.561962211533863
0.556831064083615
0.557823881298744
0.55393860264103
0.544118839867444
0.548004762994365
0.547860017644262
0.535884346730773
0.535041403956592
0.532524029704481
0.532476048889543
0.532428101567503
0.525828059785993
0.514171847105644
0.513303033353227
0.513928840821984
0.525176387591825
0.52850857688634
0.521000107417903
0.520179547293114
0.523272589337233
0.525468167756705
0.525468167756705
0.514301522263289
0.51958886841685
0.518742816061556
0.515897597196091
0.526492195522055
0.518861131433407
0.520724219376701
0.520577770414129
0.520431633030808
0.51954928126319
0.518723760162549
0.52505225262767
0.524142632770813
0.524142632770813
0.516115886226444
0.522112769110585
0.521966361403927
0.518185085345395
0.518086442902687
0.518086442902687
0.533370179698042
0.534486555132233
0.52912543006359
0.532422768341216
0.529364400033076
0.538031376758934
0.539146500006794
0.540254632589772
0.540147742510536
0.549364706223646
0.57140578848715
0.549334723491793
0.540068203521185
0.535796565356572
0.546708096080921
0.548098772114722
0.544670602249684
0.550305585437548
0.550433882659059
0.532490091382233
0.528734075204707
0.527816371487503
0.514536779359659
0.515345272374699
0.511429152808961
0.511499499202081
0.500296561583027
0.497581724958373
0.497566068231708
0.497550954769686
0.498181502284603
0.505586410605049
0.508739698562844
0.511591177604441
0.511591177604441
0.508402232750852
0.504372087389606
0.503666411189896
0.497958510073685
0.507442662549284
0.506903020988076
0.504423159440651
0.50363384796841
0.50363384796841
0.510102190052743
0.510085823972438
0.522272871299708
0.526196147241501
0.526265013431229
0.523463620079028
0.523463620079028
0.519071579084128
0.521777787494833
0.514337043444645
0.501934513232531
0.497946743306811
0.501019128285864
0.498796024575432
0.504493197253139
0.498334941756479
0.50041969933434
0.500035765223063
0.517997776606515
0.516900719738154
0.515848385642456
0.516653929628974
0.508255663536961
0.507251193981161
0.492570811556692
0.494974515886867
0.486622860909304
0.483643442553545
0.481067724576133
0.474669344587094
0.480055349579975
0.479225910684523
0.462862877445998
0.464132488483207
0.449237542207564
0.446268612604188
0.446629944991563
0.446739499347
0.444217328719912
0.44459612405691
0.444967227085915
0.443768920307476
0.444628508510466
0.44055591830138
0.446141386870203
0.441789953432236
0.444969689142043
0.449125453064796
0.443957834864748
0.450408171673532
0.451834484838313
0.44389521410245
0.45755624396556
0.456401580850621
0.463137843143267
0.467749807582341
0.466261792503286
0.466648815838769
0.470336518625641
0.469942851214118
0.466570391393696
0.468246260847305
0.468479204841564
0.474889628099262
0.476317729855322
0.476900979210685
0.477034029946736
0.477442995576423
0.488934337704026
0.489047484964451
0.489169325929023
0.513943231230236
0.513353592257019
0.511394771273598
0.534544406703677
0.544248967011096
0.548990372344471
0.554083497985069
0.555403288703502
0.556779140419354
0.570256519205099
0.564607201292071
0.555805733457303
0.555835525885093
0.551755608423864
0.574222411539752
0.573221546068758
0.566706219694411
0.568075332286328
0.567862786290953
0.525001477040365
0.512163657841367
0.50978030894936
0.514421050385148
0.50755326405345
0.491763160950964
0.491237577423721
0.490715985026151
0.482444355942241
0.4819308203622
0.477266775044311
0.474341391263805
0.473471163571486
0.472178430140555
0.472063442742032
0.471621707533959
0.466172291122034
0.467170688310726
0.466718500740626
0.465351591194344
0.478506975043096
0.485881000696264
0.469758430960529
0.466394076895559
0.438338543149902
0.445145851642938
0.445020504526414
0.44488480094271
0.442542556694538
0.441133350359591
0.442219869847825
0.441539197105127
0.445693307035538
0.443484584413514
0.443273741982423
0.431685139481486
0.430247728975307
0.427479824882854
0.425041926692469
0.42133328287617
0.398900771077172
0.387717616447055
0.392535704802429
0.385224694126324
0.397385680477385
0.383695793091538
0.383744662916145
0.383910006964937
0.386807464555258
0.387105708195405
0.386092339517842
0.387178351262707
0.387232804073362
0.388578527637696
0.389080106075545
0.395213303727884
0.396383443552525
0.397062891686654
0.398706762183213
0.401886279386616
0.424732926413281
0.445517625005538
0.445959743436033
0.467503793684723
0.463561624533459
0.522822655549193
0.520288942869993
0.508904796210815
0.508285977615141
0.508510100208265
0.51882604508497
0.515088517927563
0.515801791298854
0.51578569276949
0.515769598012297
0.515041240460739
0.524747073307721
0.519581249255995
0.51964615733701
0.517648983445708
0.524620953099108
0.524620953099108
0.523890298471415
0.527159182662014
0.542247080120559
0.534192212918195
0.530266844611715
0.531153676751409
0.531205248985907
0.5219871472371
0.519812915813777
0.524012996194129
0.524012996194129
0.514469133946329
0.515207378092028
0.515353707573405
0.516040840828015
0.5260998615
0.526218625692551
0.519111970713923
0.518534490016357
0.518534490016357
0.518620796528347
0.518025351168525
0.509951542883749
0.513441048158445
0.507698444887448
0.517640690912566
0.51398325236769
0.525240484480187
0.528435075511191
0.531646938778845
0.53102600013605
0.541522474082539
0.540766445123192
0.540842266385614
0.541078614368558
0.537883209251326
0.5281806881189
0.537050777407718
0.537050777407718
0.534129786352964
0.52892318216914
0.520630173003734
0.530945173383178
0.533021397276804
0.551124602143625
0.551124602143625
0.555331513714151
0.552202192815888
0.552202192815888
0.536185597816379
0.52376043258431
0.526084301556807
0.526173087801245
0.52230842502758
0.522715496780173
0.527926935683842
0.536021490854392
0.538969267887245
0.539747978860152
0.542296463785683
0.533642630376596
0.543979775123312
0.541361752054505
0.541417172020491
0.540803413267235
0.539038028655588
0.539168266516306
0.541087232015591
0.535232746540319
0.547799093399767
0.563191006837615
0.562227793277779
0.549459123177224
0.555418130458933
0.551246844581223
0.551246844581223
0.546963030151382
0.543939704097698
0.537847670354273
0.528625564302272
0.542598003386413
0.542549917619212
0.542316015303974
0.540241530742799
0.535015111456578
0.536667673756345
0.533220559394254
0.53316741932526
0.524107777759353
0.52636031406014
0.524081205612922
0.520280371247666
0.528894354068229
0.528894354068229
0.531727108361412
0.531727108361412
0.534888340752254
0.515771790755261
0.52013479431467
0.526182368052751
0.526750658955496
0.526696873094855
0.479892070936497
0.48100575416043
0.483602518321355
0.48041084133955
0.474543335020426
0.474511874547961
0.473790190213599
0.472733179340142
0.458663014818535
0.456668711831185
0.453368466803594
0.451863864620009
0.434920285195989
0.432142181440228
0.430993505825615
0.436180934000893
0.435180044802961
0.435419757531673
0.435006500155135
0.434770880188009
0.455765690995127
0.455765690995127
0.455233984337514
0.457499039718188
0.461762179885724
0.461471438380878
0.467525704540626
0.462008728727943
0.478532057675404
0.483070835959333
0.488049332012399
0.488156299346985
0.534442578998533
0.54619754272836
0.554243465751426
0.550268792464402
0.555374283982277
0.557435352834305
0.55992914389918
0.561986343673559
0.560801477467701
0.560801477467701
0.563309740423709
0.543110720175774
0.533279378158147
0.532138103257123
0.52310545309696
0.535363589604768
0.535556095286862
0.532065946676869
0.53209791016399
0.537139853278774
0.536225656392951
0.537540371364155
0.536123093772554
0.538601712198759
0.538609562932656
0.537674565456554
0.536463849832344
0.535610067106098
0.536865274568004
0.536865274568004
0.536865274568004
0.555233744443276
0.580936867945867
0.586540763518231
0.613254177338429
0.629338902327578
0.624213137431126
0.639945146280436
0.64015183220501
0.641600265442657
0.642357591940302
0.637587758115353
0.649213739062625
0.663216654590026
0.665202115713516
0.673718311842866
0.681028881451813
0.633095017974685
0.633095017974685
0.633095017974685
0.631968888123638
0.623716344110078
0.622754924425967
0.621796015487197
0.620839514385113
0.617078652701737
0.626014909626518
0.607318762938803
0.607327478527043
0.606560397206906
0.606456140733015
0.609449106983252
0.609386160083864
0.606844589317133
0.606844589317133
0.599979894146498
0.597848023012929
0.625626101196234
0.621690509535281
0.621690509535281
0.621679392389675
0.626534636585423
0.623461385206374
0.615978004354235
0.6159979496351
0.606243298105362
0.588601107047642
0.602178842651333
0.596169465939292
0.593997538508829
0.595928639551995
0.595928639551995
0.595912680747582
0.592657505849088
0.590195700848739
0.581111238221062
0.574495746331424
0.574975699363399
0.576392696796052
0.575848593929566
0.576349520422889
0.57360696663265
0.571123749032777
0.574905648313997
0.573416973703767
0.581445366928408
0.591260229911826
0.5914095697077
0.597659120932217
0.600648338608755
0.600682545921059
0.599977871831763
0.600011160814002
0.606016937693148
0.608325534084951
0.630888216584495
0.631751063086114
0.627211780126141
0.61197123311715
0.611948803911022
0.608313020600824
0.616412782992274
0.609677843407948
0.609638851120312
0.612101087790713
0.608541988708771
0.615202256607066
0.609957017385048
0.590261398534648
0.587622627232766
0.587556060831688
0.577978189047611
0.576062049650678
0.575955244288159
0.571034593571754
0.569127776786569
0.571239631773447
0.573212236299953
0.582053149301088
0.581971984323913
0.56893606279428
0.56893606279428
0.574696457285841
0.572808452876618
0.570976757297797
0.572435287253707
0.567859589153334
0.563802390639333
0.574176997871595
0.573956345886459
0.574498606107109
0.569541475197158
0.569696505242921
0.56829440913107
0.57298093329584
0.57090693303021
0.571821583347345
0.571318421750155
0.569330124324849
0.569409709356635
0.584406062073235
0.583787555429969
0.585906523993062
0.588175095927112
0.590521159324462
0.590591941412276
0.597049333129326
0.610887462860077
0.614043647812983
0.618375412930881
0.617351872930162
0.650597766207197
0.657485938616246
0.66297178864865
0.662948855381957
0.673009964344783
0.685045691450733
0.677864875031831
0.688107868242956
0.669733594819719
0.655251568260347
0.642867652032373
0.638601710806397
0.639966421647048
0.635856020401551
0.63211176421453
0.632155692175934
0.623421514053858
0.623522140466377
0.622530215125604
0.623634550221123
0.623634550221123
0.62265228581801
0.623745165502164
0.623842746161868
0.627214296911719
0.622596514060228
0.618269718410803
0.618269718410803
0.618566106443518
0.623580435236858
0.633986900324338
0.639336049317405
0.639336049317405
0.645137219803191
0.645276395991792
0.646746005661502
0.654297303189656
0.654259979681545
0.655841062574953
0.654223321303131
0.652660871737262
0.613989374238942
0.613989374238942
0.602992196396611
0.603055039054383
0.603338354481989
0.609368883555803
0.602851190200839
0.609851648372872
0.606425161864434
0.606425161864434
0.606425161864434
0.600168818512857
0.599522032129061
0.592401101476842
0.591803679997557
0.592118920979091
0.587769406044469
0.587769406044469
0.588379732651256
0.588988380314156
0.602612745278389
0.599897792388653
0.511869757397082
0.51182333352327
0.512559776598352
0.51251820378857
0.514207988865109
0.513292089832449
0.515001261092866
0.514769893869841
0.51383516420073
0.51531902409095
0.515508224620598
0.518661879144692
0.514888080521285
0.511853597093879
0.513239789932101
0.513008660210452
0.512108511087178
0.510113187141987
0.512047980386204
0.511906395399981
0.598230607537107
0.599023296938156
0.585712160602514
0.585807617263183
0.573246147463066
0.575002263457866
0.570977100727818
0.57106144658377
0.569347760812796
0.568248130709726
0.567849837927619
0.561610508027526
0.568026320460503
0.572825233786739
0.5733786835449
0.566775281354525
0.568337625344079
0.571207870419575
0.572907930580238
0.575082810994693
0.583623489111831
0.583060384155522
0.598950453933139
0.596862364584263
0.6144449131473
0.61182274524321
0.61574252395492
0.613241047708186
0.619893864550805
0.622453130920194
0.6197313940521
0.625955815873746
0.628886520456226
0.634152353768264
0.634152353768264
0.655211189969107
0.65103573233079
0.651299823451589
0.632956616037808
0.628823672223486
0.62991153314342
0.631029859278271
0.626919732768224
0.63020623763113
0.627051230305952
0.631367141070802
0.634692889913332
0.638080534204882
0.621352362567018
0.622273086746239
0.62601964108503
0.630615870979253
0.627287443817099
0.630228508681891
0.629160230739406
0.629160230739406
0.633314101346153
0.637838717290841
0.657766974242841
0.657339437551683
0.643724465998309
0.642349948583989
0.647535287932807
0.64745431790112
0.647191383376482
0.647191383376482
0.628435949059668
0.614355522212109
0.621329091440475
0.620389748449626
0.607224153097375
0.609788517164233
0.612371888602408
0.613216768168943
0.6132627004619
0.612472215120991
0.609414764217986
0.608683322100453
0.606576424131631
0.609002323132322
0.613560832888098
0.611247313848134
0.610479558137112
0.608354647053544
0.605141019143343
0.604438237611916
0.617170730225936
0.631981094979458
0.641379834645367
0.637868027770662
0.659719912268718
0.654948751778476
0.656423160669748
0.634618694966836
0.631072353136607
0.630987584011888
0.634034146098553
0.630596015181434
0.630268274430641
0.622096895780493
0.625876627752549
0.628837301809003
0.629842014108048
0.58371802946667
0.588482657139515
0.586592871823475
0.586541715875173
0.586490597997469
0.581764284198647
0.581488356390034
0.5765034406606
0.576316001149877
0.574179956604937
0.581809385593738
0.58342725386183
0.583379422902736
0.578779314966817
0.578631475498989
0.575660667662096
0.577900144301044
0.577900144301044
0.573620500144063
0.571659116641413
0.607629271506673
0.600765912993274
0.603022390565761
0.597123967499461
0.597815664004013
0.60374003551634
0.599976699457967
0.582062496358521
0.58377941693249
0.585598767314299
0.583675316658354
0.584285380874196
0.584900912092302
0.589868726653555
0.591786623556955
0.591636284338822
0.591602924119463
0.590899624660114
0.597100799233921
0.599156494223653
0.594750034008399
0.601010765440506
0.601751556432692
0.608892597687502
0.608892597687502
0.609754066839432
0.617932849126272
0.667629917397736
0.669775439450466
0.671990145600941
0.681704102032056
0.681704102032056
0.681704102032056
0.684380088066085
0.687164568132274
0.718666195051116
0.739074695765754
0.74540843344787
0.74540843344787
0.752476818064897
