# Supplementary material for: Financial Crisis: A New Measure for Risk of Pension Fund Portfolios
Source: PLoS One. 2015 Jun 18;10(6):e0129471. doi: 10.1371/journal.pone.0129471 (PMC4473272; doi:10.1371/journal.pone.0129471)
Supplement: S2 Dataset — (ZIP) [file pone.0129471.s002.zip › S2/H_TITIM.txt]

0.71076826990469
0.710851200282461
0.712571073617044
0.720984178337338
0.722150549596828
0.721809235734714
0.720374876496216
0.720455794065502
0.719854493232487
0.719533633833508
0.722133250123597
0.72283998754603
0.722579209466829
0.725062162648554
0.720950226888873
0.721560490027381
0.718148655475732
0.734323263249986
0.725390637485033
0.722489446851629
0.723686693063678
0.713212139943381
0.719134181848117
0.716017974000535
0.712369830467411
0.707624335081131
0.71616503922713
0.705881886390239
0.706399092622447
0.703428682571076
0.705968528530346
0.701044507712429
0.701613299308688
0.70185854830998
0.703826637650261
0.701774136847725
0.705464637014581
0.705623892574749
0.725355299336591
0.724295085486141
0.725366122725366
0.72699293127692
0.72462630982283
0.728802733749257
0.733391458617753
0.737177313783417
0.738272721016721
0.753231452949936
0.717145713653433
0.706936459749218
0.707026698304288
0.709624981231093
0.709426180391594
0.700800337940473
0.702587470308513
0.704745792057024
0.704852677105115
0.705486059690242
0.700804242704756
0.703738218026756
0.70163399862685
0.70878303173702
0.71059815408861
0.701799448963893
0.696924096228386
0.699089566450996
0.698657509578124
0.693890897964314
0.711287730341277
0.726557545466945
0.726948388997449
0.729581042318707
0.729158546336084
0.727274583996119
0.723823391435133
0.723783696749922
0.722892699421663
0.695999162097972
0.700193102053602
0.698367828746386
0.699152298285777
0.699342946786335
0.698660670734754
0.705696380121253
0.710936170934737
0.711323502760395
0.707377740178167
0.71132626713294
0.717552416269353
0.706355938865587
0.705040979998542
0.69706572341486
0.697161472314579
0.707222256325265
0.70994950178985
0.709702413156006
0.709874484276203
0.740542198746075
0.73761619276279
0.740171532631911
0.739383636968504
0.73388763306928
0.732949476945301
0.726816935719328
0.723653263943706
0.718271149032002
0.72008292973055
0.722677687237121
0.714627054430549
0.726685951319418
0.725756614112799
0.738671832635379
0.722511593626602
0.723533318352931
0.71805815276431
0.717765502212537
0.718371129754157
0.71718074595094
0.719918936424585
0.719376149339943
0.720232956549551
0.724898071922097
0.722076578724803
0.726668747137437
0.728550667456973
0.734609058808618
0.73811691969377
0.735844165806751
0.740832307625319
0.739281899755603
0.74188174852584
0.742661417748605
0.766745549801303
0.764000474989019
0.754371611449267
0.75540705016088
0.755691181587213
0.760035490955546
0.75995284756989
0.75598061487387
0.757315838770766
0.752710016622209
0.750925759006691
0.754152943966089
0.756428296884842
0.752377620623309
0.752138533826913
0.749976085954175
0.757571656740565
0.760578517680339
0.761604566392696
0.758503746139527
0.755445988804504
0.756041562463794
0.774805717772861
0.774316581159869
0.767771945313692
0.75837302440476
0.757640397719317
0.756443852384873
0.647158413153794
0.647891496054757
0.649629358182465
0.646398355060709
0.64411386412131
0.643998874150201
0.644129646307757
0.644687456836246
0.64442850394796
0.642981947798368
0.641746534041283
0.638608015882602
0.639153635072183
0.63942194109492
0.639555831159858
0.639322389448968
0.639281083130335
0.638757820501944
0.638492145691381
0.639021485954925
0.723692300918139
0.722530086387455
0.723196969589075
0.733245934551904
0.741316873983184
0.745237102633338
0.74517913217121
0.748367224516986
0.748608482425128
0.755184287464764
0.758720028662953
0.783699689445063
0.771824162115258
0.747750085385341
0.735766967326848
0.736175888291606
0.735219286285066
0.737511376394968
0.735243426501597
0.735749518713275
0.735757599222132
0.7047780571891
0.703459408368869
0.703637995094146
0.704140730231593
0.700410382153102
0.700382821604995
0.698454639809158
0.698884896062711
0.696626436888372
0.697897516360636
0.697480430382738
0.686986536330798
0.695445517507997
0.702381296075688
0.7015046924326
0.704475350409214
0.709976214676459
0.707664648749823
0.707638947186665
0.707341416811902
0.742040932977513
0.744600038987082
0.745099275098285
0.745224563190182
0.752629574193709
0.75265510537324
0.757581538763583
0.754271985640994
0.759055603826266
0.755758458318128
0.748567443629403
0.791288286547616
0.792258999039201
0.792238394055099
0.797403817809345
0.797909830124558
0.789924808602593
0.800943592772304
0.807188052321945
0.808381730775143
0.804897357213462
0.805145877166263
0.805657054188928
0.779832894870487
0.779728783012188
0.779493197212405
0.771559434801466
0.772751499947893
0.762680980694651
0.765790421328401
0.772266916119949
0.767481390893816
0.768557809724462
0.76761536975334
0.763009328046286
0.762794771457015
0.767978237059104
0.769755676399103
0.769239911868793
0.756419486569689
0.755948989254663
0.755951889880306
0.75301769623177
0.768100870554606
0.767670965842057
0.765005198753042
0.771644754358358
0.774535105219561
0.781055101289667
0.781675146783538
0.784126540804904
0.763828672225217
0.738427938043853
0.738698350925172
0.736039855634538
0.720394755910274
0.71973115893389
0.720073841575487
0.72041840516889
0.726514244561625
0.725046439294139
0.724647412098974
0.720200937545225
0.713827689110889
0.714000080420627
0.715575637384786
0.715480121414615
0.711237933608135
0.711572123909115
0.710808430837368
0.711288795981636
0.717671753386513
0.735772676988201
0.73483717523625
0.740689560369648
0.760785463572482
0.761992073603338
0.76433360884725
0.754219054655187
0.756046175476568
0.760656928033954
0.758811574194301
0.771183882377861
0.788423167120069
0.788596975727911
0.785617080057247
0.784900649708098
0.795403183451476
0.804698289309352
0.808014271004203
0.809736136930311
0.829159554002134
0.826094356524033
0.79981564937226
0.794448612131658
0.798167761921283
0.797111660849494
0.789403693595641
0.806956167708161
0.787758356407355
0.7861605536839
0.787196853408146
0.782931720943953
0.783700714092839
0.745139110419914
0.746895483435632
0.738094666700164
0.738127223800373
0.734799175115564
0.734307032187882
0.733682671154978
0.733743600989437
0.73477240525116
0.744644420518486
0.742011623668857
0.741752555058286
0.74225978813883
0.745912959787518
0.745857607579451
0.755280039105682
0.755850990306074
0.756027380807144
0.758694408378829
0.757064076561035
0.807025724075329
0.807368531819866
0.838993698377592
0.8438266170244
0.842706060879201
0.842966954778467
0.82692738302653
0.82657639091733
0.76480502745168
0.75749921631943
0.762583211873313
0.749603817425673
0.743400452506646
0.74350714383243
0.742620127750445
0.742789704286838
0.736228893385765
0.737152747656337
0.734437041438845
0.735384839863252
0.735382632855806
0.735383443072834
0.731780852689804
0.731725331080676
0.735161607548372
0.734928829454376
0.734621919427465
0.734021912328437
0.762763217269922
0.766656841781954
0.767914371268674
0.782515687424906
0.790772793521562
0.78522982626079
0.787205005307968
0.771788784982056
0.779183979817304
0.777776774922879
0.783014589658084
0.775724479708829
0.765529568168037
0.765475569348332
0.762933623793181
0.758318311063724
0.749196618206882
0.719424785291142
0.694956945565864
0.693137259374824
0.68791907923256
0.686861317222591
0.686945909116437
0.687258032644052
0.68634489521169
0.687403569242655
0.686763827381754
0.690783993071988
0.6920010073084
0.692518789276798
0.691183315525114
0.691437472751557
0.694640962232467
0.694550970779864
0.697550787553111
0.694758911581534
0.698166070363243
0.718784431017785
0.762927979361952
0.765240127305099
0.78789945571438
0.799462222181276
0.796237583453714
0.796096393891917
0.783633892526576
0.776136157943989
0.774046648459154
0.773923430625358
0.753236841860116
0.732849615057102
0.735117936266108
0.738164146299924
0.735307793657433
0.732855341899125
0.732850799292338
0.716931281784043
0.7156727381284
0.71451073975976
0.714818691568189
0.716412591776816
0.716462272812462
0.715773601179009
0.714298146388432
0.709700113938785
0.715356247959873
0.700098025556398
0.698523269482867
0.698648866121657
0.694016528395642
0.704352432807198
0.702354188813669
0.701377577443632
0.702829625952201
0.695388006957867
0.695317904306809
0.712206070190639
0.709271425132421
0.710639537233563
0.696220657473518
0.696409077991585
0.695965730917191
0.696568724769504
0.69843567039293
0.701990389454316
0.701356951509646
0.720205725470172
0.723486267115803
0.721318855860444
0.74179435929211
0.741897911722977
0.74416902318717
0.745561918914342
0.743003993246388
0.754759924258972
0.754940130257605
0.751312339240817
0.756887010134961
0.746944507930738
0.777089364743243
0.764341001073986
0.749695173997592
0.749611451282097
0.746337677747476
0.744656264794391
0.743803157394667
0.734055684359996
0.734843279798622
0.732182693909102
0.731379932980031
0.731103971245296
0.728900379626393
0.713070929127598
0.709130175916133
0.712135628508119
0.711327320997674
0.712271186937219
0.714064770590454
0.719364464081609
0.720120663414939
0.726051638452345
0.733083078698939
0.722052551792949
0.724357334171733
0.726544076874308
0.72898791813575
0.730692140138802
0.727783237179628
0.732085709999484
0.733037369675561
0.715097765670397
0.718039669873813
0.736050578037024
0.740503393211262
0.739790962849345
0.741041028653602
0.732496988161139
0.731668988726529
0.729606774639583
0.730282484867025
0.73087730627771
0.72767211904895
0.735655970909424
0.734068520717686
0.708374976460081
0.692400390070227
0.696353466165593
0.693901292170322
0.694276159402861
0.693254469736796
0.705704778882459
0.701584163812118
0.700621859432855
0.702610160927561
0.701762826513709
0.686778093680482
0.689538006003753
0.689628664391068
0.685503956219867
0.675803890338546
0.675544653213527
0.678696446195076
0.679864375650071
0.677126560124513
0.692349590698209
0.70307868244635
0.700731776415224
0.705292197425904
0.70528838566449
0.706081624687321
0.705941380107344
0.701567119534872
0.698082417638569
0.691620576220539
0.6932655947342
0.705452308784211
0.705690969853316
0.690272470240386
0.69633359551734
0.709344961208266
0.706402347687087
0.704835643085054
0.705664760962513
0.707110449856306
0.702743609199495
0.705501346927965
0.705039326154446
0.702306119704664
0.702314923658067
0.702438265655841
0.70259506903814
0.703646013617919
0.708035942955606
0.716864227487803
0.717038821854913
0.720393118693451
0.723615513220822
0.739395559667942
0.739509626889058
0.740716596138992
0.742489394601118
0.745220944857693
0.735000260476634
0.74088668303191
0.741439258499307
0.741359987541383
0.72227051965297
0.724862407643863
0.72485589946025
0.725469180190148
0.713682638023337
0.719496490966319
0.719986806421647
0.713293599566349
0.703724360032153
0.703186663303791
0.703157263275763
0.71009316202748
0.703953891690452
0.70425219634532
0.70637816012837
0.697475313586621
0.70067102163533
0.699898810660808
0.703480219668558
0.702185491877348
0.716671586524425
0.715054790211293
0.7140318193513
0.713369233211534
0.717260644215167
0.712988193835663
0.711044822725215
0.716930836503647
0.724731779565615
0.727160579779413
0.713998687603225
0.711163121947633
0.716134697077058
0.709010830903098
0.708336241865313
0.718426394030445
0.703316752200445
0.702329138196846
0.695025524167561
0.68146634662935
0.682708282334399
0.684449472884165
0.681490844861597
0.680779587010739
0.685195776167977
0.689129726324472
0.69016266145962
0.69060674785034
0.691120043510312
0.69140313828696
0.69949095159666
0.694838475282529
0.690789626751864
0.695972415472474
0.695899231181219
0.69510122836536
0.711163330168203
0.707737406685544
0.71585253680213
0.746432617607525
0.747751522836573
0.745729237342452
0.753536159180435
0.756834623895534
0.750321513651708
0.74814630175445
0.738992745031207
0.739004003007689
0.742843682177551
0.74040253013175
0.731661421015708
0.738909694285063
0.736458379710243
0.732486677021652
0.712916248252849
0.713136475743134
0.712003708678329
0.717209196709331
0.718528997512176
0.713414810218594
0.713412006407756
0.712627027198966
0.713629545413356
0.709803339141379
0.71407209726227
0.716766865873441
0.720976309734752
0.720998135255081
0.71544099420312
0.714626655076142
0.712052874322608
0.715828568575893
0.723603251863993
0.727375322238227
0.743547767247085
0.744961665932502
0.745882132094377
0.745821341299415
0.744307802818475
0.749675507004904
0.740062652246899
0.742255166690729
0.742237724576794
0.74847986989812
0.734564496080432
0.709980127271147
0.699340689881416
0.697668990720469
0.691211136218943
0.675064581687787
0.672007738324812
0.667237386576163
0.663905028976616
0.663883292175409
0.666971434058326
0.656160912768119
0.656398503133669
0.649251177150612
0.633384371057357
0.631388649265982
0.632894185863874
0.630248124121646
0.625988540079537
0.622292212605393
0.60730949987702
0.580528078770377
0.542287040500308
0.541951338563293
0.542919145030078
0.543140178302537
0.544027450488984
0.543412332333094
0.544089508718098
0.543617503647853
0.543103445244286
0.543372532195345
0.543216195418241
0.544400083498558
0.54807356571244
0.548693981625598
0.548563675943439
0.545115591109517
0.546385411682388
0.545876251674747
0.551826404941131
0.567678924486376
0.635359688743199
0.622438209367077
0.622601922601428
0.62942941945444
0.630246710424099
0.635074334850472
0.635200299984808
0.63697248649457
0.636694495187706
0.642879900178922
0.643502185892076
0.644511050557501
0.630181303767413
0.584523950198469
0.568978274796518
0.575174758972719
0.573782810465348
0.572980231467298
0.572076447055046
0.575118028874101
0.576652230554549
0.578537454659954
0.577141137102207
0.576447756172496
0.576735406757811
0.575045746333566
0.57492034390053
0.57396649709903
0.572533064866355
0.570491000746516
0.568722360979588
0.567477416985736
0.573195578558623
0.608933768244157
0.640993171033044
0.641019804757179
0.637523336012623
0.644925539139808
0.650021201766799
0.650820925197785
0.650823157258275
0.666511822335354
0.650058784996033
0.651432023502919
0.632012906679832
0.629937771598926
0.629385839653607
0.630863647953983
0.636545483280275
0.642623050847725
0.648008664643734
0.651813754124667
0.652132785192931
0.653776910759254
0.64907496547744
0.634433795999248
0.641004647949655
0.634301070291815
0.633111674987705
0.626177492448587
0.624926341660685
0.625227573694718
0.639502914838172
0.637276465203818
0.65834205500456
0.667994643785112
0.667850238600701
0.656852805993277
0.649212303175284
0.647894212516149
0.646859871501697
0.644116401055722
0.643184876022491
0.642429886473582
0.642448106237395
0.657608278402785
0.658117827003453
0.670101511732764
0.667094193908689
0.669656609654183
0.671091424410209
0.671341949269778
0.671308763046952
0.669579832163083
0.65075496115227
0.650645159257061
0.651910759900371
0.649298219656434
0.653998208955099
0.655637603489936
0.653231132163917
0.655665684461342
0.655092675884874
0.656053158320128
0.649858339794183
0.649921610784028
0.649753504529418
0.642347766068691
0.645832912772702
0.651389379787849
0.646675084428286
0.646605258910742
0.646856804064358
0.651009416708076
0.663445208687414
0.663204999487307
0.662638856725043
0.680084977840777
0.684481155654415
0.684091922433336
0.689472938398422
0.689645895758208
0.691777019148268
0.684483834030699
0.704314371597005
0.697212645958937
0.673933852783577
0.685677848766207
0.684743058776423
0.686644624916535
0.69607087559702
0.696387719867381
0.691977526588906
0.691262928085294
0.701595202017976
0.701939184356594
0.697394305164655
0.69567349333853
0.693110376538902
0.682618230260985
0.682872956067456
0.681182507452945
0.677989285833292
0.68352932320288
0.682077476204822
0.689886867886091
0.721434470592601
0.720048741493993
0.721572367329203
0.723045826963878
0.724035275208094
0.723526917286349
0.725880602346811
0.717515670096177
0.716989920963958
0.712048403540566
0.713714091224486
0.711086571963356
0.68284824621444
0.693828689931364
0.693882253548199
0.687303229991228
0.688037876177293
0.688891848764534
0.689201294257334
0.686701891922612
0.677646865705009
0.67877958157578
0.67840255057521
0.675881212075098
0.675332366582436
0.674646249668116
0.674281946804778
0.679913897866145
0.679961261510944
0.681300235865867
0.684280089651737
0.6857475045342
0.718560766076774
0.716997168846932
0.717031027142128
0.707852018509259
0.712489090742974
0.709922005483691
0.710783691202262
0.707983178487335
0.722727228359237
0.72287297228459
0.723345578427228
0.725204238447093
0.714364087453563
0.716230553804903
0.717514978418197
0.717399580912203
0.717900172052154
0.720788329355258
0.719905079287919
0.699872424849012
0.692942956878055
0.66735064224087
0.649281287498949
0.658255141785564
0.658435047263233
0.654102810307336
0.654626408049094
0.649123021374264
0.637382571048199
0.63684647467493
0.636933934226386
0.637445046066349
0.638916096516334
0.638825116080505
0.640033413968559
0.640038241741342
0.640035314253098
0.639576818111454
0.639986005147027
0.648514149742884
0.652096632040309
0.67231021291971
0.699401470700668
0.701661688621965
0.701423088936867
0.712870422811061
0.7119216885826
0.735536779051314
0.806988907144663
0.803061479589204
0.773143376405783
0.743822880263548
0.739160015682903
0.738057971745641
0.736643635750379
0.735509927280343
0.73427981503038
0.735043659312614
0.733537668088128
0.733684615755886
0.730397832230048
0.723403751194528
0.710194837289422
0.710159943315153
0.708222253022769
0.708721111451266
0.708624102547727
0.708340579285328
0.708737859466829
0.711216525289902
0.716778936766697
0.7369364484444
0.74332642652592
0.739913987185223
0.742097058052507
0.736005220517909
0.736034950622168
0.737463452744659
0.739027242927297
0.729609622300266
0.724382569042
0.72896933123878
0.746993457431255
0.747209182254771
0.725137618379643
0.724201034043631
0.721434073796775
0.705467209853312
0.705348968283754
0.704892380244579
0.705781624940637
0.705767076803783
0.710203469086905
0.703862646232188
0.70223295400653
0.706602602778315
0.7068078289925
0.70674330592976
0.701374736815646
0.701947919753867
0.70802193186041
0.709360338724367
0.709271663948447
0.70926101638555
0.728926386937751
0.728228635544946
0.72682748702836
0.74790860163757
0.747931873776527
0.747484870451838
0.752699921427353
0.751778606934977
0.750402543705526
0.768331234535621
0.769953812615528
0.770189308732086
0.758111098852863
0.757909958857973
0.769404683853226
0.781888425813615
0.773468910613473
0.762140897905031
0.761806680579904
0.749798187767386
0.743705960885649
0.738952161366474
0.746159185896778
0.74773263740527
0.743678229270383
0.74501476397392
0.745224840240088
0.746086725339193
0.747139298430967
0.744903799555874
0.742533762656698
0.710990519953643
0.708727605219761
0.709229303595656
0.708964144959387
0.709409161393905
0.708952812630055
0.714683749726206
0.71393427957331
0.720750346102995
0.7236196289829
0.728085901164194
0.727595109976259
0.726676502923896
0.73036794938201
0.719712795161391
0.718885072372794
0.718462548147733
0.718683458867746
0.721172594283024
0.724419959089497
0.760930451243025
0.772057904665542
0.767766210418463
0.769753930990459
0.740831503353533
0.747156629605582
0.745460940373949
0.746959269926215
0.745353429250612
0.739174295574222
0.740183121663221
0.734053960945245
0.735225158320149
0.734552632701248
0.73322805897999
0.733232329334928
0.725991964671728
0.72646569381893
0.725361314740388
0.723110692175472
0.725319818165824
0.729919607242094
0.732074186560906
0.730358911736957
0.75517057912553
0.754605492364201
0.755926378058455
0.755236645168262
0.756778444621206
0.766663677870197
0.766191558915096
0.775010095623484
0.775679011125645
0.77391244634006
0.804009733306787
0.802920910601309
0.811647158219848
0.811679749601887
0.814120688199368
0.815854277641744
0.81057734102447
0.809255222068411
0.810328676834095
0.816465994048661
0.807850928657333
0.808377076072024
0.809202809701569
0.788908605462041
0.789553081076207
0.781443009667558
0.782321569717712
0.78473939860314
0.782860688033946
0.787199145530595
0.785427397659307
0.788476193480569
0.801207755706421
0.800681788800496
0.801984562429919
0.755185985602873
0.723522767522909
0.723222246932083
0.717629444290612
0.716118961355308
0.70522922312496
0.701265405742611
0.677879239637626
0.63209262378851
0.617391926586545
0.616459320662414
0.614837998593697
0.614464382546319
0.613965079276068
0.613217173446172
0.613387678678421
0.607073701293148
0.607071215206437
0.605452219551163
0.59900763640378
0.602781875644536
0.60656265181882
0.606681570468794
0.60509901667498
0.605357269793611
0.60820685878479
0.609190690624426
0.616868904975102
0.652930653878473
0.67357131230454
0.676689912700771
0.67924826840742
0.674382473961581
0.669528368316306
0.668353700052406
0.668233055931081
0.685161512095264
0.684853148244243
0.690021622226225
0.718931276385802
0.704732895347854
0.708858924289935
0.708844997033948
0.721217578584397
0.718856552519524
0.718668503438988
0.718850299973102
0.718708010897734
0.717308572563755
0.72631727238079
0.726276045924339
0.728901263555087
0.742619829237645
0.762355446785519
0.773182816318866
0.769980507335866
0.769747705367813
0.770823612365165
0.767758679928312
0.760943100883249
0.799536829844161
0.799582167257189
0.797906926287829
0.800047224217826
0.785759576380947
0.755338555030537
0.75514772666206
0.753247455435118
0.746630239478245
0.749246855499159
0.717515827040884
0.717864226840682
0.711571721291783
0.710539060214279
0.709015701216459
0.703686438366287
0.698030952952074
0.697778547794915
0.699012913463647
0.689213607109777
0.689032763953925
0.687090786412614
0.685408863417153
0.682768822206303
0.686668436493651
0.694752334647936
0.694502692033971
0.694281219001983
0.6831168840982
0.682006426071192
0.698769339779141
0.684574559126738
0.686758574423135
0.684356651149236
0.683344540267553
0.681938381548923
0.686096501948714
0.68607578618685
0.682063171578462
0.693350825577348
0.691687102569787
0.689438972536089
0.684273549963134
0.680116285987142
0.678976896345253
0.678847504230429
0.676281478949788
0.677101176367621
0.686149545989147
0.684505015936392
0.68584211906303
0.696348976837912
0.698723739167436
0.7031440273112
0.704210665865039
0.712166584852282
0.704622365190558
0.703854413563052
0.709490419991496
0.709486574514093
0.711186587953737
0.715973696762585
0.727430567622929
0.730133601616525
0.73362761767136
0.735602828293396
0.740867237595347
0.737243717472221
0.744979265172018
0.751336566615213
0.746600132437103
0.74615896365599
0.746117093582098
0.744631645876266
0.742091866405203
0.74262766949193
0.747788308305769
0.743555272700929
0.742458121169056
0.741261434786483
0.738078317593614
0.735670597113897
0.735014805998306
0.723406164763887
0.716518933018064
0.706305592638089
0.705502867533764
0.696704360824422
0.698497943762612
0.697788629734063
0.699331680491886
0.67187509628998
0.670505886183242
0.668953972573074
0.670311366681311
0.670508229423088
0.672064779186648
0.674201190980509
0.674187663392316
0.673750900321423
0.670929011801687
0.670405246804741
0.666962222178696
0.676469279446091
0.677987743816666
0.681413355427642
0.681569365190299
0.69027736481008
0.689974104948515
0.690068376273749
0.689962731344666
0.733080735904364
0.734927017417259
0.736471876480307
0.73464928515665
0.734374132783246
0.73792081583015
0.73542175940341
0.736410358355798
0.731213797158946
0.742257516646653
0.73249432337623
0.743106304534109
0.743233312717603
0.742022693629332
0.748605171879063
0.738415127608385
0.733383479690165
0.733606359121734
0.737073209644023
0.735981790204147
0.736117379190235
0.734137803934063
0.736097733499355
0.737231993006525
0.737418958849983
0.733743554050192
0.735909454395837
0.731612868983668
0.739063155500001
0.736855708491565
0.75240886073671
0.747985658666854
0.747891708886377
0.755079052924564
0.75713708735697
0.774032764411198
0.783433448593195
0.783458496330359
0.783526213100194
0.78658059559336
0.774998162745161
0.771803990133189
0.765207438696648
0.759878600134976
0.756761977150344
0.761902019742078
0.761698722468177
0.768855920719415
0.768733348770497
0.772827322418019
0.772956078010431
0.756223586009775
0.751815322124841
0.752469338012006
0.749667152467643
0.75054391866539
0.749030270008189
0.748769237470627
0.748777684737967
0.749396445069713
0.756274653218701
0.737507599909892
0.743975413291266
0.751765312674076
0.755562571312418
0.755135465658326
0.755824389311786
0.755668033274659
0.754937366860945
0.754352196335371
0.75509290795545
0.778320240222536
0.785400542732493
0.781466979045994
0.786673062430654
0.785627117068835
0.786234549420663
0.780612361307056
0.780187286373495
0.774872683011488
0.778947164751834
0.840247878795103
0.820759517863767
0.780345149257052
0.778322663481153
0.775225498790837
0.768445668375051
0.768703813934289
0.769802251370075
0.769062548041468
0.766747807219986
0.752192822464437
0.750434805925523
0.752878494716691
0.753472398504244
0.752440236251235
0.747190848568435
0.746494588638631
0.740955115328427
0.743363260394264
0.74420606456737
0.744319476363984
0.748507577287414
0.764271604513306
0.764505107842142
0.762209521276187
0.768223764818552
0.766251375208536
0.762898422961838
0.756110964141271
0.758262691734197
0.767683948237469
0.769962605004077
0.769690480822512
0.759632125174676
0.760367292475376
0.767289600362509
0.765805645856161
0.771522021124583
0.762191101790875
0.761559908979614
0.761560039920604
0.763489899893585
0.763306996610493
0.756677010229516
0.761698841816861
0.756932600290539
0.755515371549994
0.752430093183482
0.759952495080992
0.760188130990312
0.762668502321007
0.762439645069403
0.737649948002556
0.740021466438279
0.740785262633524
0.739264066717143
0.71062316668523
0.711254953441945
0.716351693669603
0.714910221540955
0.694245187196796
0.693379226195833
0.680247064047989
0.664431375471164
0.664233461337658
0.664471514808296
0.665053035811467
0.659176898249199
0.659156490911481
0.658614170706039
0.653974336166213
0.618412429313747
0.621964723663643
0.622680615385484
0.622533930149533
0.621331948396328
0.628338660593005
0.627559252572796
0.626955188567591
0.620384860607923
0.626168340865849
0.620143556247439
0.624243425704548
0.592095480596863
0.58673111608091
0.580239253402386
0.580298944569935
0.582447098147205
0.582289106519492
0.57932354491518
0.578493718562825
0.595667945055535
0.595754742107115
0.595375027942229
0.594202565962277
0.595001860533073
0.595152640457153
0.594909802595679
0.594243297569326
0.59844540298194
0.597021244252318
0.6008125116992
0.600996972996546
0.646846616971012
0.660721771871966
0.673511818401794
0.673358201041984
0.634219676275732
0.631727727203859
0.637522047903754
0.643784979024727
0.622756462784128
0.622750225911645
0.621136305170887
0.622927817403186
0.623337467677622
0.622875722552262
0.622741292487277
0.62371260868689
0.624131430158661
0.626298401610311
0.621723246534589
0.621972253286953
0.624950236788143
0.620804809501772
0.625205265560427
0.625216980888897
0.65816859197837
0.662438146151979
0.656574627317806
0.65630570221756
0.691246722045125
0.677864166681622
0.683319233423296
0.683142809322837
0.681498227164031
0.678579998216814
0.681620049760384
0.678652192511101
0.679013834833352
0.680054177854636
0.685448803844863
0.687428009077552
0.68745427941945
0.677988215493361
0.664667271147251
0.661343897457312
0.651479033147752
0.648896160165174
0.655548576963178
0.643145204373125
0.645300872270668
0.646412849331427
0.63322823520422
0.632607953891609
0.628282837215853
0.627830729233103
0.626643601610306
0.626883117768929
0.608623593738609
0.605848457692878
0.606879404633568
0.605996978801394
0.603572535122836
0.609346015053636
0.605030179416617
0.604138746554181
0.607713893409146
0.608891871060953
0.60533182160185
0.6123178443892
0.609076346959658
0.609946025739156
0.61851274116341
0.616313104949591
0.620438396205645
0.621277805617495
0.622217738374002
0.62384334642267
0.646973001307665
0.650831391943551
0.653700473719502
0.656353284770778
0.660557918241129
0.661281284026656
0.68815488501433
0.696126016232918
